# Supplementary material for: Assembly of two functionally-distinct protein import complexes in the outer membrane of plant chloroplasts
Source: Nat Commun. 2026 Apr 20;17:5433. doi: 10.1038/s41467-026-71676-6 (PMC13279931; doi:10.1038/s41467-026-71676-6)
Supplement: Supplementary file 3 — Supplementary Data 1 [file 41467_2026_71676_MOESM3_ESM.xlsx]

## Sheet: In-gel (Gel-Bands_SN1-14)
					Merge_SN1-14					SN1				SN2				SN3				SN4				SN5				SN6				SN7				SN8				SN9				SN10
Accession	# AAs	MW [kDa]	calc. pI	Description	ΣCoverage	Σ# Proteins	Σ# Unique Peptides	Σ# Peptides	Σ# PSMs	Score A2	Coverage A2	# Peptides A2	# PSM A2	Score B2	Coverage B2	# Peptides B2	# PSM B2	Score C2	Coverage C2	# Peptides C2	# PSM C2	Score D2	Coverage D2	# Peptides D2	# PSM D2	Score E2	Coverage E2	# Peptides E2	# PSM E2	Score F2	Coverage F2	# Peptides F2	# PSM F2	Score G2	Coverage G2	# Peptides G2	# PSM G2	Score H2	Coverage H2	# Peptides H2	# PSM H2	Score I2	Coverage I2	# Peptides I2	# PSM I2	Score J2	Coverage J2	# Peptides J2	# PSM J2
CON_IPI00220327.3	644	65.978	8.11865	SWISS-PROT:P04264 Tax_Id=9606 Gene_Symbol=KRT1 Keratin, type II cytoskeletal 1	41.15	3	23	30	372	146.327	38.04	27	47	91.3234	35.25	22	31	116.635	37.27	23	40	95.8992	34.16	22	31	67.2385	29.81	16	23	122.646	37.58	24	36	53.768	25	15	19	94.8546	33.54	19	28	87.4998	26.09	18	29	95.1004	35.56	22	36
				Sequence	# PSMs	# Proteins	# Protein Groups	Protein Group Accessions	Modifications	MH+ [Da]	q-Value	PEP	A2	G2	M2	XCorr A2	XCorr G2	XCorr M2	B2	H2	N2	XCorr B2	XCorr H2	XCorr N2	C2	I2	XCorr C2	XCorr I2	D2	J2	XCorr D2	XCorr J2	E2	K2	XCorr E2	XCorr K2	F2	L2	XCorr F2	XCorr L2	# Missed Cleavages
				QISNLQQSISDAEQRGENALK	8	1	1	CON_IPI00220327.3		2329.17	0	0.1282	High			5.76796									High	High	5.52558	4.37089	High	High	5.35755	4.31033	High	High	5.17267	4.56256	High		6.02473		1
				LNDLEDALQQAKEDLAR	9	1	1	CON_IPI00220327.3		1942	0	0.09909	High	High		5.1451	4.63672		High			4.68166			High	High	4.88527	4.88604	High		4.89203		High	High	4.50863	5.03876	High		5.13112		1
				MSGECAPNVSVSVSTSHTTISGGGSR	14	1	1	CON_IPI00220327.3	C5(Carbamidomethyl)	2565.16	0	3.377e-09	High			5.03831			High	High		4.84241	5.15597		High		5.33588		High	High	4.13054	5.08069	High	High	4.5599	5.1718	High		5.13881		0
				SKAEAESLYQSKYEELQITAGR	18	1	1	CON_IPI00220327.3		2501.26	0	0.1728	High			5.01696			High	High		2.90148	4.69955		High	High	3.87772	3.27599	High	High	4.99845	4.46328	High	High	4.46387	5.27384	High		4.98233		2
				FLEQQNQVLQTKWELLQQVDTSTR	12	1	1	CON_IPI00220327.3		2932.52	0	0.08323	High			4.78156				High			4.85862		High	High	4.51754	4.57053		High		4.92298		High		5.01479	High		4.5864		1
				NKLNDLEDALQQAKEDLAR	6	1	1	CON_IPI00220327.3		2184.13	0	0.1074	High			4.64624			High	High		4.52044	4.67333											High		4.82957	High		5.41813		2
				FSSCGGGGGSFGAGGGFGSR	31	1	1	CON_IPI00220327.3	C4(Carbamidomethyl)	1765.74	0	1.433e-08	High	High		4.32639	3.99145		High	High		4.27852	4.32552		High	High	4.51822	4.41618	High	High	4.18293	4.6816	High	High	4.20645	4.4061	High		4.37643		0
				QISNLQQSISDAEQRGENALKDAK	5	1	1	CON_IPI00220327.3		2643.33	0	0.247	High			4.16376				High			4.04251						High		4.28441			High		4.30813	High		4.87185		2
				THNLEPYFESFINNLR	19	1	1	CON_IPI00220327.3		1993.98	0	7.228e-06	High	High		3.9451	3.52495		High	High		3.407	3.47485		High	High	3.95766	3.85656	High	High	3.95599	3.58592	High	High	3.40196	3.78294	High		3.40717		0
				THNLEPYFESFINNLRR	18	1	1	CON_IPI00220327.3		2150.08	0	0.05415	High	High		3.85051	3.39845		High	High		3.15417	4.22309		High	High	4.16093	3.61399	High	High	3.94169	3.52864	High	High	3.62301	4.07943	High		4.27061		1
				QISNLQQSISDAEQR	19	1	1	CON_IPI00220327.3		1716.86	0	0.1261	High	High		3.77206	3.27042		High			3.31543			High	High	3.39698	3.54653	High	High	3.00869	2.90998	High	High	3.25351	3.31243	High		3.12768		0
				LNDLEDALQQAK	5	1	1	CON_IPI00220327.3		1357.7	0	3.588e-05	High			3.59279			High			3.3252			High	High	3.63033	3.53283	High		3.11082										0
				SGGGFSSGSAGIINYQR	8	1	1	CON_IPI00220327.3		1657.8	0	5.247e-06	High			3.57047			High			3.80327			High		4.22559							High		3.68837	High		3.77399		0
				SLDLDSIIAEVK	26	5	3	CON_IPI00220327.3;CON_IPI00131368.3;CON_IPI00221797.1		1302.72	0	0.1336	High	High		3.32592	3.42551		High	High		3.38962	3.20413		High	High	3.7045	3.28871	High	High	3.23307	3.17626	High	High	3.22894	3.71711	High		3.3964		0
				AEAESLYQSKYEELQITAGR	6	1	1	CON_IPI00220327.3		2286.12	0	0.09263	High			3.31574			High	High		3.15755	4.51323							High		3.98604		High		4.4636	High		4.32216		1
				NKLNDLEDALQQAK	9	1	1	CON_IPI00220327.3		1599.84	0	0.2522	High	High		3.24344	2.86591		High			2.86016			High	High	3.47138	3.49132	High	High	3.44734	3.06404		High		3.1605					1
				SLNNQFASFIDK	13	2	2	CON_IPI00220327.3;CON_IPI00714876.1		1383.69	0	0.2484	High	High		3.06195	3.17659		High	High		3.04485	2.84139		High	High	3.22699	3.36728	High	High	2.8929	2.8633	High	High	2.84721	3.01173	High		2.94874		0
				FLEQQNQVLQTK	27	7	4	CON_IPI00220327.3;CON_IPI00021304.1;CON_IPI00714876.1;CON_IPI00376379.3		1475.79	0	0.1487	High	High		3.04004	2.49782		High	High		2.60833	2.83967		High	High	2.98205	2.56451	High	High	2.44359	2.5665	High	High	2.73066	2.47211	High		2.71676		0
				SLNNQFASFIDKVR	15	2	2	CON_IPI00220327.3;CON_IPI00714876.1		1638.86	0	0.1691	High	High		3.03569	2.77855		High	High		2.91928	2.98519		High	High	2.90884	3.00052	High	High	3.12694	3.07705	High	High	3.16093	3.12915	High		3.27186		1
				WELLQQVDTSTR	10	1	1	CON_IPI00220327.3		1475.75	0	8.779e-06	High	High		2.94612	3.00218		High	High		2.8918	2.8227		High	High	2.87931	2.82796	High		2.82564		High	High	3.02759	2.96612	High		2.74905		0
				LALDLEIATYR	9	9	1	CON_IPI00220327.3		1277.71	0	0.1166	High	High		2.9189	2.86969		High	High		2.77561	2.56408		High		2.84302		High	High	2.71306	2.7973		High		2.75518	High		2.87359		0
				TNAENEFVTIK	17	1	1	CON_IPI00220327.3		1265.64	0	0.156	High	High		2.74483	2.43878		High	High		2.68554	2.55689		High	High	2.59687	2.6519	High	High	2.12197	2.04874	High	High	1.98161	2.4053	High		2.33233		0
				NMQDMVEDYR	2	1	1	CON_IPI00220327.3		1300.53	0	0.2184	High			2.67165			High			2.37013																			0
				YEELQITAGR	23	1	1	CON_IPI00220327.3		1179.6	0	0.1638	High	High		2.31193	2.43538		High	High		2.39059	2.28775		High	High	2.3222	2.3334	High	High	2.30252	2.32433	High	High	2.32739	2.50174	High		2.59942		0
				IEISELNR	18	2	2	CON_IPI00220327.3;CON_IPI00021304.1		973.533	0	0.2878	High	High		2.06944	1.83413			High			1.61965		High	High	1.83776	1.44176	High	High	1.5875	1.83093	High	High	1.89779	1.71507	High		1.712		0
				NMQDMVEDYR	2	1	1	CON_IPI00220327.3	M5(Oxidation)	1316.52	0	0.1972	High			1.95907																									0
				SLVNLGGSK	7	1	1	CON_IPI00220327.3		874.498	0	0.4221	High			1.9497					High			0.856388	High		1.95036			High		1.84207		High		2.1425	High		1.90188		0
				DYQELMNTK	4	3	2	CON_IPI00220327.3;CON_IPI00714876.1		1141.53	0	0.05827							High			1.72777			High		1.93399		High	High	1.81483	1.46153									0
				LLRDYQELMNTK	4	3	2	CON_IPI00220327.3;CON_IPI00714876.1		1523.8	0	0.3275																	High	High	2.87199	3.45965									1
				SISISVAR	7	1	1	CON_IPI00220327.3		832.486	0	0.4108								High			1.82064							High		1.58815		High		1.75498	High		1.96247		0
				TNAENEFVTIKK	1	1	1	CON_IPI00220327.3		1393.73	0.002	0.3767	High			1.22225																									1
CON_IPI00708398.1	607	69.2484	6.17627	SWISS-PROT:P02769 (Bos taurus) Bovine serum albumin precursor	57.17	2	27	33	313	24.045	15.98	8	10	29.503	17.79	10	16	48.9316	33.77	16	25	90.6246	38.55	21	37	73.625	41.68	22	32	55.0993	35.58	16	20	38.4157	23.72	11	16	41.9753	27.35	14	22	44.9348	20.43	10	15	121.53	52.06	27	57
				Sequence	# PSMs	# Proteins	# Protein Groups	Protein Group Accessions	Modifications	MH+ [Da]	q-Value	PEP	A2	G2	M2	XCorr A2	XCorr G2	XCorr M2	B2	H2	N2	XCorr B2	XCorr H2	XCorr N2	C2	I2	XCorr C2	XCorr I2	D2	J2	XCorr D2	XCorr J2	E2	K2	XCorr E2	XCorr K2	F2	L2	XCorr F2	XCorr L2	# Missed Cleavages
				RHPEYAVSVLLR	34	1	1	CON_IPI00708398.1		1439.82	0	0.0007725	High	High		3.89638	3.39364		High	High	High	3.52028	4.21442	3.72562	High	High	4.20549	3.99007	High	High	4.15795	3.74888	High	High	4.4332	3.8609	High		4.183		1
				GLVLIAFSQYLQQCPFDEHVK	18	1	1	CON_IPI00708398.1	C14(Carbamidomethyl)	2492.27	0	0.07033	High	High		3.52811	2.64963			High	High		3.5383	2.96573	High	High	3.0864	3.39958	High	High	3.03702	3.08832	High	High	3.35363	3.36022	High		3.49599		0
				LGEYGFQNALIVR	15	2	2	CON_IPI00708398.1;CON_MSA		1479.8	0	1.262e-05	High	High		3.01979	3.11407		High	High	High	2.84811	3.29306	3.2019	High	High	3.16653	3.21728	High	High	3.29323	3.05873	High	High	3.63175	2.77824	High		2.77631		0
				DAFLGSFLYEYSR	15	1	1	CON_IPI00708398.1		1567.75	0	0.1592	High	High		2.98448	2.95171		High	High		2.74627	3.46605			High		3.25795	High	High	3.30001	3.10525	High	High	3.16791	3.22735	High		3.20757		0
				HLVDEPQNLIK	15	1	1	CON_IPI00708398.1		1305.72	0	0.3212	High	High		2.95744	3.10438		High	High	High	3.14018	3.27773	1.59684	High		3.06092		High	High	3.02329	3.17845	High		3.15556		High		3.77611		0
				YICDNQDTISSK	10	1	1	CON_IPI00708398.1	C3(Carbamidomethyl)	1443.66	0	0.1659	High			2.19637				High			2.30861		High	High	1.5596	2.16013	High	High	2.11376	2.21356	High	High	1.90638	2.20886	High	High	2.21123	2.0937	0
				LVTDLTK	16	2	2	CON_IPI00708398.1;CON_IPI00745872.2		789.478	0	0.006338	High			1.07869			High	High	High	1.1392	1.12332	1.14312					High	High	0.917916	1.24893	High	High	1.01763	1.16305		High		1.13634	0
				NECFLSHK	1	1	1	CON_IPI00708398.1	C3(Carbamidomethyl)	1034.48	0	0.3486	High			0.801168																									0
				KVPQVSTPTLVEVSR	25	2	2	CON_IPI00708398.1;CON_IPI00745872.2		1639.94	0	0.108		High			3.86824		High	High	High	3.03743	4.10714	3.90711	High	High	3.8815	3.33541	High	High	3.60034	3.99943	High	High	4.08949	3.6974	High		4.08544		1
				TVMENFVAFVDK	12	1	1	CON_IPI00708398.1	M3(Oxidation)	1415.69	0	0.001332		High			2.52306		High	High	High	2.48161	2.41435	2.64158	High	High	2.50942	2.43027	High	High	2.4859	2.45681	High	High	2.39225	2.59481					0
				TVMENFVAFVDK	11	1	1	CON_IPI00708398.1		1399.72	0	0.0004112		High			3.10681		High	High	High	2.39475	2.94495	2.97581	High	High	2.29862	2.90291	High	High	2.9493	2.95014	High	High	2.95856	2.88228	High		2.94827		0
				LVNELTEFAK	18	1	1	CON_IPI00708398.1		1163.63	0	0.002036		High			2.48272		High		High	2.14351		2.56447	High	High	2.07554	2.554	High	High	2.23091	2.44122	High	High	2.66334	2.10156	High		2.5763		0
				AEFVEVTK	23	1	1	CON_IPI00708398.1		922.486	0	0.3898							High	High	High	1.94856	1.51271	1.11446	High		1.8295		High	High	2.14066	1.73507	High	High	1.38692	1.05026	High	High	1.59205	1.78385	0
				YLYEIAR	9	3	2	CON_IPI00708398.1;CON_IPI00745872.2		927.509	0	0.01322		High			1.4485		High			1.4581			High		1.34616			High		1.29329	High	High	1.47816	1.3564	High		1.40986		0
				DAIPENLPPLTADFAEDKDVCK	7	1	1	CON_IPI00708398.1	C21(Carbamidomethyl)	2458.18	0	0.05013									High			3.52416	High		3.93937		High	High	3.95043	3.96221	High	High	3.72024	3.9772					1
				RPCFSALTPDETYVPK	8	1	1	CON_IPI00708398.1	C3(Carbamidomethyl)	1880.92	0	0.1208													High	High	3.22098	3.05625	High	High	3.71801	3.54367	High	High	3.1345	3.34131	High		3.30446		0
				SLHTLFGDELCK	9	1	1	CON_IPI00708398.1	C11(Carbamidomethyl)	1419.7	0	0.006756									High			2.43621	High		2.61029		High	High	2.02743	2.65897		High		2.33661	High		2.18737		0
				ECCHGDLLECADDR	4	2	2	CON_IPI00708398.1;CON_MSA	C2(Carbamidomethyl); C3(Carbamidomethyl); C10(Carbamidomethyl)	1749.68	0	0.3818								High			1.25095		High		1.65516			High		1.72554		High		1.87071					0
				DDSPDLPK	6	1	1	CON_IPI00708398.1		886.423	0	0.05275								High			1.5677		High		1.57373			High		1.59643	High	High	1.9396	1.69906		High		1.66076	0
				EYEATLEECCAK	1	1	1	CON_IPI00708398.1	C9(Carbamidomethyl); C10(Carbamidomethyl)	1502.62	0	0.04844													High		1.23528														0
				SHCIAEVEKDAIPENLPPLTADFAEDKDVCK	4	1	1	CON_IPI00708398.1	C3(Carbamidomethyl); C30(Carbamidomethyl)	3511.69	0	0.159																	High	High	5.3756	5.83167					High		6.50894		2
				MPCTEDYLSLILNR	7	1	1	CON_IPI00708398.1	C3(Carbamidomethyl)	1724.84	0	6.593e-07		High			2.99679												High	High	3.3133	3.47377	High		3.5989		High		2.69258		0
				KQTALVELLK	5	1	1	CON_IPI00708398.1		1142.72	0	0.2164																	High	High	2.97217	2.9317	High		2.3141						1
				VPQVSTPTLVEVSR	6	2	2	CON_IPI00708398.1;CON_IPI00745872.2		1511.84	0	0.1416									High			1.55528		High		2.88247	High	High	2.63142	2.66848	High	High	2.69491	2.81092					0
				LKPDPNTLCDEFK	9	1	1	CON_IPI00708398.1	C9(Carbamidomethyl)	1576.77	0	0.01965								High	High		2.51875	2.34128					High	High	2.44255	2.48997	High	High	2.68093	1.68481					0
				QTALVELLK	5	1	1	CON_IPI00708398.1		1014.62	0	0.0002516																	High	High	2.29903	2.39446	High	High	2.19114	2.20874	High		2.14945		0
				LKPDPNTLCDEFKADEK	8	1	1	CON_IPI00708398.1	C9(Carbamidomethyl)	2019.98	0	0.0001277																	High	High	2.05952	2.50928	High		2.38232						1
				LFTFHADICTLPDTEK	2	1	1	CON_IPI00708398.1	C9(Carbamidomethyl)	1907.93	0	0.006639		High			1.68095				High			2.54952																	0
				EYEATLEECCAKDDPHACYSTVFDKLK	1	1	1	CON_IPI00708398.1	C9(Carbamidomethyl); C10(Carbamidomethyl); C18(Carbamidomethyl)	3279.44	0	0.006721																		High		2.98872									2
				YNGVFQECCQAEDK	3	1	1	CON_IPI00708398.1	C8(Carbamidomethyl); C9(Carbamidomethyl)	1747.7	0	6.674e-06									High			0.491001						High		2.5622		High		1.48481					0
				MPCTEDYLSLILNR	2	1	1	CON_IPI00708398.1	M1(Oxidation); C3(Carbamidomethyl)	1740.83	0	0.001882									High			2.84743																	0
				HPEYAVSVLLR	1	1	1	CON_IPI00708398.1		1283.72	0	0.04747									High			2.518																	0
				EYEATLEECCAKDDPHACYSTVFDK	1	1	1	CON_IPI00708398.1	C9(Carbamidomethyl); C10(Carbamidomethyl); C18(Carbamidomethyl)	3038.26	0.003	0.07905																					High		2.15669						1
				GACLLPK	1	1	1	CON_IPI00708398.1	C3(Carbamidomethyl)	758.428	0.003	0.341								High			0.956246																		0
				ETYGDMADCCEK	1	1	1	CON_IPI00708398.1	C9(Carbamidomethyl); C10(Carbamidomethyl)	1478.53	0.003	0.1048																		High		0.943722									0
DEF_USER_HA-TOC75-3	827	90.2168	8.6167	DEF_USER_HA-TOC75-3	63	1	42	42	304	36.7654	23.46	11	13	53.5367	29.38	16	22	453.319	61.79	36	153	13.8706	11.85	7	7	3.06748	2.54	1	1	3.83916	2.54	1	1	9.48013	6.53	4	4	356.215	61.79	38	103
				Sequence	# PSMs	# Proteins	# Protein Groups	Protein Group Accessions	Modifications	MH+ [Da]	q-Value	PEP	A2	G2	M2	XCorr A2	XCorr G2	XCorr M2	B2	H2	N2	XCorr B2	XCorr H2	XCorr N2	C2	I2	XCorr C2	XCorr I2	D2	J2	XCorr D2	XCorr J2	E2	K2	XCorr E2	XCorr K2	F2	L2	XCorr F2	XCorr L2	# Missed Cleavages
				KLSPVFTGGPGVEEVPPIWVDR	7	1	1	DEF_USER_HA-TOC75-3		2379.27	0	0.1323	High			4.23238				High			4.81188		High		4.51766														1
				SPPPVLVLHGHYGGCVGDLPSYDAFVLGGPYSVR	10	1	1	DEF_USER_HA-TOC75-3	C15(Carbamidomethyl)	3582.79	0	0.05526	High			4.15484			High	High		1.54561	5.16347		High		4.30301														0
				AEYAVDHNNGTGALFFR	9	1	1	DEF_USER_HA-TOC75-3		1881.9	0	0.0005291	High			3.97931			High	High		3.54734	4.17412		High		4.58034														0
				EVVCEVVEGDITQLVIQFQDK	14	1	1	DEF_USER_HA-TOC75-3	C4(Carbamidomethyl)	2448.24	0	0.08061	High			3.87239				High			4.95313		High		4.13755		High		2.54089		High		3.06748		High		3.83916		0
				LGNVVEGNTQVPVVR	16	1	1	DEF_USER_HA-TOC75-3		1580.88	0	9.962e-05	High	High		3.10342	2.4519		High	High		3.18234	3.16388		High		3.57139		High		2.45941										0
				SAEVSTEWSIVPGR	9	1	1	DEF_USER_HA-TOC75-3		1517.76	0	0.1185	High			2.95754			High	High		3.32674	3.3315		High		3.23598														0
				GGAPTLASFQPGGSVTFEHR	13	1	1	DEF_USER_HA-TOC75-3		2016	0	0.05267	High	High		2.83734	2.87929		High	High		3.55848	3.97159		High		3.74802		High		3.14963										0
				LLPSGGISADGPPTTLSGTGVDR	14	1	1	DEF_USER_HA-TOC75-3		2168.12	0	0.03948	High			2.28956			High	High		4.44659	4.93246		High		4.3719														0
				ANITENFTR	11	1	1	DEF_USER_HA-TOC75-3		1065.53	0	0.2202	High	High		2.20562	1.72733		High	High		2.10889	2.20532		High		2.07967		High		1.69519										0
				NIAEVGAEIR	7	1	1	DEF_USER_HA-TOC75-3		1071.58	0	0.199	High			2.04936				High			1.98719		High		1.96505														0
				VSDIMFFDR	7	1	1	DEF_USER_HA-TOC75-3	M5(Oxidation)	1145.55	0	0.0007673	High			1.57062			High	High		1.7244	1.585		High		1.65381														0
				NTHVYAFVEHGNDLGSSK	8	1	1	DEF_USER_HA-TOC75-3		1974.92	0	7.874e-06							High	High		3.55817	2.44978		High		3.5979														0
				TVFQVDQGLGIGSK	10	1	1	DEF_USER_HA-TOC75-3		1448.78	0	2.341e-05							High	High		2.88616	2.69314		High		2.96258														0
				QGYVFNIEAGK	1	1	1	DEF_USER_HA-TOC75-3		1225.64	0	0.004317							High			2.78373																			0
				MAFLQANITR	13	1	1	DEF_USER_HA-TOC75-3	M1(Oxidation)	1180.62	0	0.2257		High			2.4216		High	High		2.52609	2.63418		High		2.59484		High		2.13506										0
				FTYGLVMEEITTR	5	1	1	DEF_USER_HA-TOC75-3		1559.78	0	8.839e-06							High	High		2.50438	3.13855		High		3.34388														0
				QTTIGTEDSFFEMVSIRPGGVYTK	6	1	1	DEF_USER_HA-TOC75-3		2663.32	0	3.844e-05							High	High		2.32853	4.92526		High		4.5876														0
				GYNMGELGAAR	8	1	1	DEF_USER_HA-TOC75-3		1138.53	0	0.2663							High	High		2.24855	2.60714		High		2.30088		High		1.89041										0
				QGYVFNIEAGKK	11	1	1	DEF_USER_HA-TOC75-3		1353.72	0	0.08182							High	High		1.90761	3.21145		High		2.78203		High		1.75837										1
				VSDIMFFDR	4	1	1	DEF_USER_HA-TOC75-3		1129.54	0	0.005029							High	High		1.68896	2.46259		High		2.54701														0
				ARPCLLPAPVYGEVMQMLR	2	1	1	DEF_USER_HA-TOC75-3	C4(Carbamidomethyl)	2201.14	0	0.08045								High			6.01826		High		5.70486														0
				ARPCLLPAPVYGEVMQMLR	7	1	1	DEF_USER_HA-TOC75-3	C4(Carbamidomethyl); M15(Oxidation); M17(Oxidation)	2233.14	0	0.06265								High			5.26748		High		5.17335														0
				ARPCLLPAPVYGEVMQMLR	10	1	1	DEF_USER_HA-TOC75-3	C4(Carbamidomethyl); M15(Oxidation)	2217.14	0	0.09939								High			4.97543		High		4.8872														0
				ALSNINSLGLFSNIEVNPRPDEK	2	1	1	DEF_USER_HA-TOC75-3		2527.32	0	4.981e-05								High			4.48365		High		4.87402														0
				QTTIGTEDSFFEMVSIRPGGVYTK	5	1	1	DEF_USER_HA-TOC75-3	M13(Oxidation)	2679.3	0	0.001179								High			3.86912		High		4.71235														0
				RQTTIGTEDSFFEMVSIRPGGVYTK	2	1	1	DEF_USER_HA-TOC75-3	M14(Oxidation)	2835.41	0	0.000193								High			4.39963		High		4.70306														1
				CINVGLMVQSKPIEMDSDMTDKEKLEYYR	3	1	1	DEF_USER_HA-TOC75-3	C1(Carbamidomethyl); M7(Oxidation); M15(Oxidation); M19(Oxidation)	3540.66	0	0.003658								High			4.30459		High		4.70063														2
				WYHDEGYACAQVVNFGNLNTK	4	1	1	DEF_USER_HA-TOC75-3	C9(Carbamidomethyl)	2486.12	0	0.1297								High			4.909		High		4.69353														0
				ELETLATCGMFEKVDLEGK	2	1	1	DEF_USER_HA-TOC75-3	C8(Carbamidomethyl)	2170.04	0	3.925e-07								High			4.41581		High		4.68506														1
				ELETLATCGMFEKVDLEGK	5	1	1	DEF_USER_HA-TOC75-3	C8(Carbamidomethyl); M10(Oxidation)	2186.05	0	0.000178								High			3.37438		High		4.43976														1
				TKPDGTLGVTISFAESTWQSADR	3	1	1	DEF_USER_HA-TOC75-3		2467.22	0	6.366e-06								High			4.05308		High		4.37581														0
				ARPCLLPAPVYGEVMQMLRDQGK	3	1	1	DEF_USER_HA-TOC75-3	C4(Carbamidomethyl); M15(Oxidation); M17(Oxidation)	2661.33	0	0.05215								High			5.28335		High		4.35032														1
				LSPVFTGGPGVEEVPPIWVDR	6	1	1	DEF_USER_HA-TOC75-3		2251.18	0	5.322e-09								High			4.14191		High		4.24962														0
				FTYGLVMEEITTRDESSHIAANGQR	3	1	1	DEF_USER_HA-TOC75-3		2825.35	0	2.19e-06								High			3.55045		High		4.01911														1
				FTYGLVMEEITTRDESSHIAANGQR	7	1	1	DEF_USER_HA-TOC75-3	M7(Oxidation)	2841.36	0	0.2577								High			4.14972		High		3.90171														1
				SLMGSVTTSNFLNPQDDLSFK	3	1	1	DEF_USER_HA-TOC75-3	M3(Oxidation)	2317.11	0	0.0001101													High		3.87157														0
				CINVGLMVQSKPIEMDSDMTDKEKLEYYR	3	1	1	DEF_USER_HA-TOC75-3	C1(Carbamidomethyl); M15(Oxidation); M19(Oxidation)	3524.64	0	0.08329								High			4.11866		High		3.68196														2
				NIAEVGAEIRIPVK	7	1	1	DEF_USER_HA-TOC75-3		1508.88	0	0.1321								High			3.83758		High		3.61344														1
				LEYVHPYLDGVYNPR	2	1	1	DEF_USER_HA-TOC75-3		1834.92	0	8.588e-06								High			2.49395		High		3.41053														0
				TKPDGTLGVTISFAESTWQSADRFR	6	1	1	DEF_USER_HA-TOC75-3		2770.39	0	0.1714								High			3.65532		High		3.35394														1
				SLMGSVTTSNFLNPQDDLSFK	2	1	1	DEF_USER_HA-TOC75-3		2301.11	0	0.0009918													High		3.34394														0
				CINVGLMVQSKPIEMDSDMTDKEK	1	1	1	DEF_USER_HA-TOC75-3	C1(Carbamidomethyl); M7(Oxidation); M15(Oxidation); M19(Oxidation)	2816.28	0	6.398e-05													High		3.30237														1
				CINVGLMVQSKPIEMDSDMTDKEKLEYYR	2	1	1	DEF_USER_HA-TOC75-3	C1(Carbamidomethyl); M7(Oxidation)	3508.66	0	0.08587								High			4.86548		High		3.25814														2
				FTYGLVMEEITTR	4	1	1	DEF_USER_HA-TOC75-3	M7(Oxidation)	1575.77	0	0.0002414													High		2.67378														0
				MAFLQANITR	3	1	1	DEF_USER_HA-TOC75-3		1164.62	0	0.0002368								High			2.29952		High		2.47758														0
				MAFLQANITR	2	1	1	DEF_USER_HA-TOC75-3	N-Term(Acetyl)	1206.63	0	0.001847													High		2.45478														0
				ELETLATCGMFEK	6	1	1	DEF_USER_HA-TOC75-3	C8(Carbamidomethyl); M10(Oxidation)	1544.7	0	0.0002426								High			2.15032		High		2.41052														0
				NEGGIIVEIK	1	1	1	DEF_USER_HA-TOC75-3		1071.61	0	0.02499													High		2.37843														0
				GYNMGELGAAR	1	1	1	DEF_USER_HA-TOC75-3	M4(Oxidation)	1154.52	0	0.006158													High		1.9334														0
				TGQGSSYGAGVK	3	1	1	DEF_USER_HA-TOC75-3		1111.53	0	0.192								High			1.88869		High		1.69211														0
				CINVGLMVQSKPIEMDSDMTDKEK	1	1	1	DEF_USER_HA-TOC75-3	C1(Carbamidomethyl); M7(Oxidation); M15(Oxidation)	2800.3	0	0.0437													High		1.62249														1
				SLMGSVTTSNFLNPQDDLSFKLEYVHPYLDGVYNPR	1	1	1	DEF_USER_HA-TOC75-3	M3(Oxidation)	4133.01	0	0.025								High			5.84678																		1
				IPVKNTHVYAFVEHGNDLGSSK	2	1	1	DEF_USER_HA-TOC75-3		2412.22	0	0.1117								High			5.74327																		1
				ARPCLLPAPVYGEVMQMLRDQGK	1	1	1	DEF_USER_HA-TOC75-3	C4(Carbamidomethyl)	2629.35	0	0.0217								High			5.3446																		1
				VQKWYHDEGYACAQVVNFGNLNTK	1	1	1	DEF_USER_HA-TOC75-3	C12(Carbamidomethyl)	2841.34	0	0.07665								High			4.93902																		1
				TVFQVDQGLGIGSKFPFFNR	2	1	1	DEF_USER_HA-TOC75-3		2257.18	0	0.03163								High			4.8963																		1
				ARPCLLPAPVYGEVMQMLRDQGK	1	1	1	DEF_USER_HA-TOC75-3	C4(Carbamidomethyl); M17(Oxidation)	2645.34	0	0.1157								High			4.61418																		1
				CINVGLMVQSKPIEMDSDMTDKEKLEYYR	1	1	1	DEF_USER_HA-TOC75-3	C1(Carbamidomethyl)	3492.66	0	0.2286								High			3.40741																		2
				LGNVVEGNTQVPVVRR	1	1	1	DEF_USER_HA-TOC75-3		1736.97	0	0.2305								High			2.71748																		1
CON_IPI00700865.3	451	50.1476	5.05908	ENSEMBL:ENSBTAP00000016242 (Bos taurus) similar to alpha-tubulin I isoform 1	50.33	1	14	16	257	158.095	50.33	16	46	44.9581	40.58	11	16	26.7095	26.39	7	9	41.6271	30.38	8	13	116.525	48.34	14	34	154.63	50.33	16	46	72.7051	48.34	13	25	115.166	48.34	14	34	81.7279	43.02	13	24	28.7965	30.38	8	10
				Sequence	# PSMs	# Proteins	# Protein Groups	Protein Group Accessions	Modifications	MH+ [Da]	q-Value	PEP	A2	G2	M2	XCorr A2	XCorr G2	XCorr M2	B2	H2	N2	XCorr B2	XCorr H2	XCorr N2	C2	I2	XCorr C2	XCorr I2	D2	J2	XCorr D2	XCorr J2	E2	K2	XCorr E2	XCorr K2	F2	L2	XCorr F2	XCorr L2	# Missed Cleavages
				AYHEQLSVAEITNACFEPANQMVK	16	1	1	CON_IPI00700865.3	C15(Carbamidomethyl)	2750.29	0	0.023	High	High		6.25757	4.99655		High	High		4.60953	6.28872		High	High	4.13872	5.62857	High	High	5.63707	4.06996	High		5.42912		High		5.44592		0
				QLFHPEQLITGKEDAANNYAR	40	1	1	CON_IPI00700865.3		2415.21	0	0.03121	High	High		6.1117	4.71611		High	High		4.33301	5.25405		High	High	4.04375	4.83201	High	High	4.48696	3.47882	High		5.42294		High		6.30631		1
				FDGALNVDLTEFQTNLVPYPR	22	3	1	CON_IPI00700865.3		2409.21	0	0.03059	High	High		5.28116	3.16996		High	High		2.12652	5.27279		High	High	2.94381	4.65313	High	High	4.32952	3.14645	High		5.412		High		5.65762		0
				AYHEQLSVAEITNACFEPANQMVK	11	1	1	CON_IPI00700865.3	C15(Carbamidomethyl); M22(Oxidation)	2766.29	0	0.03155	High	High		4.39573	3.43979			High			4.92755			High		4.19306	High		2.20563		High		4.80597		High		5.34373		0
				TIGGGDDSFNTFFSETGAGKHVPR	7	1	1	CON_IPI00700865.3		2497.18	0	0.05064	High	High		4.21349	2.71275			High			4.12888										High		4.03193		High		4.17938		1
				AVCMLSNTTAIAEAWAR	15	1	1	CON_IPI00700865.3	C3(Carbamidomethyl)	1864.91	0	0.07697	High	High		4.04835	3.86515		High	High		3.63826	3.77403			High		3.7996					High		3.61313		High		4.01665		0
				AVFVDLEPTVIDEVR	27	4	2	CON_IPI00700865.3;P29511		1701.91	0	1.998e-06	High	High		3.69457	3.52552		High	High		3.49995	3.15582		High	High	2.14773	3.18504	High	High	3.11812	3.29882	High		3.84202		High		3.28868		0
				LISQIVSSITASLR	26	1	1	CON_IPI00700865.3		1487.88	0	0.1196	High	High		3.65936	2.08993		High	High		1.51996	2.94715		High	High	2.79781	3.18995	High	High	2.76971	2.86438	High		3.30254		High		3.22931		0
				TIGGGDDSFNTFFSETGAGK	4	1	1	CON_IPI00700865.3		2007.9	0	0.04576	High			3.49737																					High		3.24782		0
				SIQFVDWCPTGFK	7	1	1	CON_IPI00700865.3	C8(Carbamidomethyl)	1584.76	0	0.2566	High	High		3.45862	2.65584		High	High		2.73891	3.38663			High		2.65496					High		3.02054		High		3.30392		0
				IHFPLATYAPVISAEK	19	1	1	CON_IPI00700865.3		1756.96	0	0.2019	High	High		3.31865	3.23444		High	High		2.55629	3.20581			High		3.4326					High		3.0688		High		3.38083		0
				NLDIERPTYTNLNR	17	1	1	CON_IPI00700865.3		1718.91	0	0.0005418	High	High		3.1573	3.88154		High	High		3.62719	3.34424		High	High	3.20363	3.33195	High	High	3.59695	2.92706	High		3.44404		High		3.37547		0
				VGINYQPPTVVPGGDLAK	17	1	1	CON_IPI00700865.3		1824.99	0	0.0005348	High	High		2.97287	2.56091		High	High		2.22945	2.84055			High		3.26479	High	High	2.56217	1.8431	High		3.38752		High		2.62765		0
				LDHKFDLMYAK	6	4	2	P29511;CON_IPI00700865.3		1380.7	0	0.2049	High	High		2.86981	1.91775			High			2.75791			High		3.34544					High		2.74238		High		2.63824		1
				DVNAAIATIK	16	1	1	CON_IPI00700865.3		1015.58	0	0.2232	High	High		2.3862	2.26668		High	High		2.1898	2.2441		High	High	2.00597	2.2189	High	High	2.18654	2.25526	High		2.35191		High		2.23586		0
				QLFHPEQLITGK	5	1	1	CON_IPI00700865.3		1410.77	0	0.3274	High			2.14743				High			2.31905			High		2.18717					High		2.17638		High		2.09038		0
				YMACCLLYR	1	1	1	CON_IPI00700865.3	C4(Carbamidomethyl); C5(Carbamidomethyl)	1249.55	0	0.1728	High			2.09748																									0
				YMACCLLYR	1	1	1	CON_IPI00700865.3	M2(Oxidation); C4(Carbamidomethyl); C5(Carbamidomethyl)	1265.55	0	0.3316																									High		1.79152		0
CON_IPI00009865.2	593	59.4749	5.21143	SWISS-PROT:P13645 Tax_Id=9606 Gene_Symbol=KRT10 Keratin, type I cytoskeletal 10	51.26	19	21	25	249	119.192	44.52	17	35	41.5366	29.01	13	19	65.2064	34.4	11	24	67.7338	41.48	14	22	78.3939	40.47	14	23	58.1746	35.24	11	16	18.2763	14.33	6	6	62.4901	35.24	13	19	106.357	42.33	15	30	50.3247	32.38	11	17
				Sequence	# PSMs	# Proteins	# Protein Groups	Protein Group Accessions	Modifications	MH+ [Da]	q-Value	PEP	A2	G2	M2	XCorr A2	XCorr G2	XCorr M2	B2	H2	N2	XCorr B2	XCorr H2	XCorr N2	C2	I2	XCorr C2	XCorr I2	D2	J2	XCorr D2	XCorr J2	E2	K2	XCorr E2	XCorr K2	F2	L2	XCorr F2	XCorr L2	# Missed Cleavages
				YCVQLSQIQAQISALEEQLQQIR	10	1	1	CON_IPI00009865.2	C2(Carbamidomethyl)	2746.42	0	0.01134	High			5.49828				High			5.18637		High	High	2.95605	4.95582	High		4.18723		High	High	4.75441	4.20492	High		5.5386		0
				TIDDLKNQILNLTTDNANILLQIDNAR	26	1	1	CON_IPI00009865.2		3052.64	0	0.009649	High			5.49701				High			5.16405		High	High	3.22534	5.01302	High	High	4.33462	3.93572	High	High	4.54862	4.1048	High		5.3731		1
				ADLEMQIESLTEELAYLKK	22	1	1	CON_IPI00009865.2	M5(Oxidation)	2240.14	0	0.09266	High	High		5.07702	2.64267		High	High		2.66131	4.43694		High	High	4.7913	5.17114	High	High	4.87102	4.56427	High	High	4.80628	4.87475	High		4.83684		1
				GSSGGGCFGGSSGGYGGLGGFGGGSFR	11	1	1	CON_IPI00009865.2	C7(Carbamidomethyl)	2342.99	0	0.0606	High			5.01097			High			3.21572			High	High	4.82625	4.59184	High	High	3.52687	3.31385	High	High	3.95718	4.40292	High		3.71383		0
				NVSTGDVNVEMNAAPGVDLTQLLNNMR	10	1	1	CON_IPI00009865.2		2872.4	0	0.02212	High			4.99378				High			4.80843		High	High	3.44643	4.5495	High	High	3.7864	3.23897	High	High	4.91464	4.38177	High		4.75801		0
				ADLEMQIESLTEELAYLKK	16	1	1	CON_IPI00009865.2		2224.15	0	0.02937	High			4.48668			High	High		2.89676	4.6338		High	High	4.41248	3.98037	High	High	4.04527	3.96137	High	High	4.52848	4.00643	High		3.94029		1
				NVSTGDVNVEMNAAPGVDLTQLLNNMR	6	1	1	CON_IPI00009865.2	M11(Oxidation)	2888.39	0	0.1357	High			4.04462									High	High	2.71102	4.20108	High		3.40014		High	High	3.69047	3.90145					0
				NQILNLTTDNANILLQIDNAR	1	1	1	CON_IPI00009865.2		2367.27	0	0.2446	High			3.85802																									0
				NVSTGDVNVEMNAAPGVDLTQLLNNMR	6	1	1	CON_IPI00009865.2	M11(Oxidation); M26(Oxidation)	2904.39	0	0.1272	High			3.73425									High	High	3.41329	3.56688	High		3.78621			High		3.84319					0
				GSLGGGFSSGGFSGGSFSR	17	1	1	CON_IPI00009865.2		1707.8	0	0.0004727	High	High		3.67034	3.85504		High	High		4.37608	3.90408		High	High	3.80111	4.22096	High	High	3.90411	3.84056	High	High	3.79465	4.0459	High		3.43406		0
				NVQALEIELQSQLALK	6	1	1	CON_IPI00009865.2		1797.02	0	0.1824	High			3.66742										High		3.47555	High		3.78999		High	High	3.61169	3.78681	High		3.27547		0
				QSLEASLAETEGR	21	2	1	CON_IPI00009865.2		1390.68	0	6.433e-06	High	High		3.31472	3.37483		High	High		3.29342	3.10963		High	High	3.40858	3.44413	High	High	3.34655	3.4648	High	High	3.50827	3.28614	High		3.42851		0
				AETECQNTEYQQLLDIK	14	1	1	CON_IPI00009865.2	C5(Carbamidomethyl)	2082.97	0	0.0763	High			3.21914			High	High		2.98933	1.82209		High	High	3.12494	3.1579	High	High	2.32374	2.40773	High	High	2.2725	3.0205	High		2.33046		0
				QSVEADINGLR	11	7	1	CON_IPI00009865.2		1201.62	0	0.0003056	High	High		3.12234	2.34443		High	High		2.85086	2.53418		High	High	2.80029	2.74119	High	High	2.63913	2.21078	High	High	3.1432	2.59651					0
				ALEESNYELEGK	24	2	1	CON_IPI00009865.2		1381.65	0	1.365e-05	High	High		3.08137	2.65329		High	High		3.10972	2.53287		High	High	2.96052	2.70865	High	High	2.77137	3.12772	High	High	2.84486	2.91944	High		2.74131		0
				IRLENEIQTYR	6	1	1	CON_IPI00009865.2		1434.76	0	0.1774	High	High		2.16644	3.40599		High			3.3502				High		3.69526		High		2.72445	High		3.70209						1
				ELTTEIDNNIEQISSYK	3	1	1	CON_IPI00009865.2		1996.97	0	0.2487	High			2.06586			High			2.52669				High		2.88795													0
				DAEAWFNEK	2	5	1	CON_IPI00009865.2		1109.49	0	0.03448	High			2.02299																	High		2.05796						0
				VLDELTLTK	16	2	1	CON_IPI00009865.2		1031.6	0	0.3992	High			1.93181			High	High		1.73476	1.63776		High		1.89419		High	High	1.94912	1.93825	High	High	1.87627	1.86034	High		1.88019		0
				LAADDFR	5	32	4	CON_IPI00009865.2;CON_IPI00217963.3;CON_IPI00384444.5;CON_6016414		807.399	0	0.3195	High			1.76968			High	High		1.5558	1.4408						High		1.49073										0
				QSVEADINGLRR	1	6	1	CON_IPI00009865.2		1357.74	0	0.01512							High			2.58874																			1
				VTMQNLNDR	1	12	3	CON_IPI00009865.2;CON_IPI00217963.3;CON_IPI00384444.5		1090.55	0	9.851e-05							High			1.79152																			0
				SKELTTEIDNNIEQISSYK	3	1	1	CON_IPI00009865.2		2212.1	0	0.4374														High		2.99956	High		1.85227			High		3.13087					1
				ALEESNYELEGKIKEWYEK	3	2	1	CON_IPI00009865.2		2358.15	0	0.114								High			3.56192											High		3.68608					2
				VTMQNLNDRLASYLDKVR	2	4	3	CON_IPI00217963.3;CON_IPI00384444.5;CON_IPI00009865.2		2136.13	0	0.2587								High			3.31478											High		3.16424					2
				KDAEAWFNEK	1	2	1	CON_IPI00009865.2		1237.58	0	0.3593														High		1.94702													1
				VTMQNLNDRLASYLDKVR	2	4	3	CON_IPI00217963.3;CON_IPI00384444.5;CON_IPI00009865.2	M3(Oxidation)	2152.12	0	0.4941																						High		3.13727					2
				VTMQNLNDRLASYLDK	1	4	3	CON_IPI00217963.3;CON_IPI00384444.5;CON_IPI00009865.2		1880.96	0	0.4803																						High		2.73316					1
				SQYEQLAEQNRKDAEAWFNEK	2	1	1	CON_IPI00009865.2		2584.2	0	0.2792																						High		2.72507					2
CON_IPI00019359.3	623	62.0919	5.30029	SWISS-PROT:P35527 Tax_Id=9606 Gene_Symbol=KRT9 Keratin, type I cytoskeletal 9	51.52	1	28	28	225	144.248	51.04	26	42	28.9372	29.53	10	12	75.6269	39.97	19	28	44.9964	35.79	14	18	25.8481	24.88	9	12	65.1456	37.4	12	21	25.6923	28.73	10	11	43.423	33.71	13	16	38.7319	28.73	10	14	63.165	35.96	16	27
				Sequence	# PSMs	# Proteins	# Protein Groups	Protein Group Accessions	Modifications	MH+ [Da]	q-Value	PEP	A2	G2	M2	XCorr A2	XCorr G2	XCorr M2	B2	H2	N2	XCorr B2	XCorr H2	XCorr N2	C2	I2	XCorr C2	XCorr I2	D2	J2	XCorr D2	XCorr J2	E2	K2	XCorr E2	XCorr K2	F2	L2	XCorr F2	XCorr L2	# Missed Cleavages
				KDIENQYETQITQIEHEVSSSGQEVQSSAK	3	1	1	CON_IPI00019359.3		3392.62	0	0.006798	High			6.33055									High		3.91176			High		2.66581									1
				NHKEEMSQLTGQNSGDVNVEINVAPGK	2	1	1	CON_IPI00019359.3		2895.39	0	0.06146	High			6.13247									High		2.60705														1
				DIENQYETQITQIEHEVSSSGQEVQSSAK	22	1	1	CON_IPI00019359.3		3264.52	0	0.0515	High	High		5.86249	5.04055		High	High		5.31772	5.52802		High	High	5.848	5.5519	High	High	5.89088	4.99014	High	High	5.02122	5.23378	High		5.96661		0
				VQALEEANNDLENKIQDWYDKK	5	1	1	CON_IPI00019359.3		2663.3	0	0.126	High			5.77394			High			2.3123			High		4.04173		High	High	3.90161	2.74666									2
				VQALEEANNDLENKIQDWYDK	1	1	1	CON_IPI00019359.3		2535.2	0	0.04252	High			4.8276																									1
				GGGGSFGYSYGGGSGGGFSASSLGGGFGGGSR	11	1	1	CON_IPI00019359.3		2705.17	0	0.008795	High	High		4.78479	3.3029		High	High		3.2685	3.80217		High	High	3.90969	3.77078	High	High	3.71392	4.08858	High	High	3.80743	3.87815	High		4.41459		0
				EIETYHNLLEGGQEDFESSGAGK	17	1	1	CON_IPI00019359.3		2510.13	0	0.009231	High	High		4.68603	4.39858		High	High		4.33873	4.81562		High	High	4.81553	4.62241	High	High	4.19123	4.241	High	High	4.91657	4.34799	High		4.97861		0
				LASYLDKVQALEEANNDLENK	2	1	1	CON_IPI00019359.3		2377.19	0	0.08607	High			4.51941									High		3.48693														1
				SDLEMQYETLQEELMALKK	3	1	1	CON_IPI00019359.3	M5(Oxidation)	2315.11	0	0.06855	High			4.3241									High		2.12497														1
				SDLEMQYETLQEELMALKK	8	1	1	CON_IPI00019359.3	M5(Oxidation); M15(Oxidation)	2331.12	0	0.04429	High	High		4.24451	2.45715								High	High	2.35565	2.9311	High	High	2.45142	2.39263		High		2.28884	High		3.47888		1
				NYSPYYNTIDDLKDQIVDLTVGNNK	19	1	1	CON_IPI00019359.3		2902.41	0	0.01748	High	High		4.20024	2.10974		High	High		1.93132	4.36465		High	High	3.65888	3.60329	High	High	4.80461	4.68263	High	High	3.81657	4.09126	High		5.26177		1
				YCGQLQMIQEQISNLEAQITDVR	2	1	1	CON_IPI00019359.3	C2(Carbamidomethyl); M7(Oxidation)	2753.33	0	0.1106	High			4.16515																					High		3.43637		0
				SDLEMQYETLQEELMALK	3	1	1	CON_IPI00019359.3		2171.03	0	0.02488	High			4.12579									High		1.82796														0
				SDLEMQYETLQEELMALKK	1	1	1	CON_IPI00019359.3		2299.13	0	0.04225	High			4.09612																									1
				YCGQLQMIQEQISNLEAQITDVR	1	1	1	CON_IPI00019359.3	C2(Carbamidomethyl)	2737.34	0	0.02237	High			3.99537																									0
				HGVQELEIELQSQLSKK	7	1	1	CON_IPI00019359.3		1966.07	0	0.04043	High			3.96334				High			3.99097		High		4.09196		High	High	4.27671	4.16716		High		4.14009	High		4.2481		1
				NHKEEMSQLTGQNSGDVNVEINVAPGKDLTK	1	1	1	CON_IPI00019359.3		3352.64	0	0.04688	High			3.90214																									2
				SGGGGGGGLGSGGSIR	1	1	1	CON_IPI00019359.3		1232.6	0	0.1051	High			3.63925																									0
				HGVQELEIELQSQLSK	5	1	1	CON_IPI00019359.3		1837.97	0	1.181e-05	High			3.4813			High			3.72187			High		4.25494			High		3.26273		High		3.84309					0
				VQALEEANNDLENK	4	1	1	CON_IPI00019359.3		1586.77	0	0.04174	High	High		3.06028	1.97275								High	High	1.93799	2.29159													0
				QGVDADINGLR	18	1	1	CON_IPI00019359.3		1157.61	0	0.0003413	High	High		2.96472	3.20474		High	High		3.02311	2.93075		High	High	2.96223	2.93968	High	High	2.79399	2.95324	High	High	2.76007	3.08294	High		2.76534		0
				QEIECQNQEYSLLLSIK	1	1	1	CON_IPI00019359.3	C5(Carbamidomethyl)	2095.04	0	0.1014	High			2.79154																									0
				IKFEMEQNLR	7	1	1	CON_IPI00019359.3		1307.68	0	0.2432	High			2.57784				High			1.6884		High	High	1.9515	1.39598	High	High	1.59997	1.54975									1
				QVLDNLTMEK	9	1	1	CON_IPI00019359.3		1190.61	0	0.001381	High			2.3626			High	High		2.23868	1.86486		High		2.70076		High	High	2.00705	1.96873		High		2.15214	High		2.34586		0
				TLLDIDNTR	22	1	1	CON_IPI00019359.3		1060.57	0	0.3252	High	High		2.33784	1.77278		High	High		1.6029	1.97695		High	High	2.29111	2.09831	High	High	2.35915	2.01474	High	High	1.85553	2.00831	High		1.97471		0
				QEYEQLIAK	5	1	1	CON_IPI00019359.3		1121.59	0	0.003252	High			2.19104				High			1.82939						High	High	1.77881	2.19066	High		1.95332						0
				QVLDNLTMEK	14	1	1	CON_IPI00019359.3	M8(Oxidation)	1206.62	0	0.0002404	High	High		2.15767	1.79212		High			1.88112			High		1.71464		High	High	1.46657	1.72971	High	High	1.71742	1.65878	High		1.85271		0
				FEMEQNLR	5	1	1	CON_IPI00019359.3		1066.5	0	0.1845	High			1.60905				High			1.40082		High		1.45112		High	High	1.18343	1.11805									0
				MTLDDFR	14	1	1	CON_IPI00019359.3	M1(Oxidation)	913.408	0	0.009653	High			1.53747			High			1.74464			High	High	1.36463	1.65609	High	High	1.60378	1.7692	High	High	1.39864	1.72244	High		1.70688		0
				MTLDDFR	8	1	1	CON_IPI00019359.3		897.43	0	0.004078		High			1.61377		High	High		1.79995	1.67584		High		1.67803			High		1.7939	High	High	1.54577	1.59619	High		1.76697		0
				LASYLDKVQALEEANNDLENKIQDWYDK	2	1	1	CON_IPI00019359.3		3325.62	0	0.07484								High			3.33762														High		3.88464		2
				LEKEIETYHNLLEGGQEDFESSGAGK	1	1	1	CON_IPI00019359.3		2880.36	0	0.291																						High		2.59004					1
				IQDWYDK	1	1	1	CON_IPI00019359.3		967.454	0.004	0.3945	High			1.46992																									0
CON_IPI00698900.1	375	41.7097	5.47803	SWISS-PROT:P60712 (Bos taurus) Actin, cytoplasmic 1	55.2	6	14	16	220	135.09	48.8	14	44	20.3838	34.4	7	11	21.9618	34.67	7	8	17.0061	26.67	6	6	104.394	48.8	14	31	147.604	50.93	14	45	48.5762	48.8	12	19	100.786	48.27	13	32	44.7658	43.2	10	15	12.1681	26.67	6	7
				Sequence	# PSMs	# Proteins	# Protein Groups	Protein Group Accessions	Modifications	MH+ [Da]	q-Value	PEP	A2	G2	M2	XCorr A2	XCorr G2	XCorr M2	B2	H2	N2	XCorr B2	XCorr H2	XCorr N2	C2	I2	XCorr C2	XCorr I2	D2	J2	XCorr D2	XCorr J2	E2	K2	XCorr E2	XCorr K2	F2	L2	XCorr F2	XCorr L2	# Missed Cleavages
				FRCPEALFQPSFLGMESCGIHETTFNSIMK	7	1	1	CON_IPI00698900.1	C3(Carbamidomethyl); C18(Carbamidomethyl)	3534.63	0	0.0596	High	High		6.47961	5.32892			High			6.1216										High		5.18174		High		5.52258		1
				CPEALFQPSFLGMESCGIHETTFNSIMK	10	1	1	CON_IPI00698900.1	C1(Carbamidomethyl); C16(Carbamidomethyl)	3231.47	0	0.009386	High	High		6.23848	4.64391		High	High		1.85312	4.63305			High		3.9563					High		5.31709		High		6.52546		0
				KDLYANTVLSGGTTMYPGIADR	6	1	1	CON_IPI00698900.1		2343.17	0	0.01906	High			5.62275				High			5.77673			High		4.33105					High		5.48785		High		5.97045		1
				LCYVALDFEQEMATAASSSSLEK	18	1	1	CON_IPI00698900.1	C2(Carbamidomethyl)	2550.18	0	0.006954	High	High		5.44931	4.72893		High	High		4.06178	5.4415		High	High	4.38984	5.14389	High	High	4.42542	3.01922	High		5.07854		High		5.70921		0
				EKLCYVALDFEQEMATAASSSSLEK	4	1	1	CON_IPI00698900.1	C4(Carbamidomethyl)	2807.31	0	0.02563	High	High		5.28969	3.41549																High		4.44066		High		5.40803		1
				KDLYANTVLSGGTTMYPGIADR	4	1	1	CON_IPI00698900.1	M15(Oxidation)	2359.16	0	0.06355	High			4.84537				High			3.50387										High		3.51906		High		4.84097		1
				TTGIVMDSGDGVTHTVPIYEGYALPHAILR	13	1	1	CON_IPI00698900.1		3183.61	0	0.04183	High	High		4.13781	3.73931		High	High		3.62833	3.7768		High	High	3.63308	3.77712					High		3.95725		High		4.30822		0
				CDVDIRKDLYANTVLSGGTTMYPGIADR	4	1	1	CON_IPI00698900.1	C1(Carbamidomethyl)	3101.51	0	2.793e-06	High	High		4.03308	3.52974			High			3.97744										High		5.0021						2
				DLYANTVLSGGTTMYPGIADR	14	1	1	CON_IPI00698900.1		2215.07	0	0.01441	High			3.96258				High			4.8015		High	High	2.56192	3.29121	High	High	2.96001	1.6451	High		3.82239		High		5.32081		0
				FRCPEALFQPSFLGMESCGIHETTFNSIMK	5	1	1	CON_IPI00698900.1	C3(Carbamidomethyl); M15(Oxidation); C18(Carbamidomethyl)	3550.63	0	0.08314	High	High		3.58181	1.91251																High		3.98221		High		5.17961		1
				TTGIVMDSGDGVTHTVPIYEGYALPHAILR	7	1	1	CON_IPI00698900.1	M6(Oxidation)	3199.61	0	0.04327	High	High		3.50801	3.97988		High	High		3.44907	4.22684			High		3.64772					High		4.21575		High		3.92929		0
				CDVDIRKDLYANTVLSGGTTMYPGIADR	2	1	1	CON_IPI00698900.1	C1(Carbamidomethyl); M21(Oxidation)	3117.51	0	0.2048	High			3.3516				High			3.50566																		2
				SYELPDGQVITIGNER	23	1	1	CON_IPI00698900.1		1790.89	0	0.03078	High	High		3.33957	3.49742		High	High		3.22744	3.64384		High	High	3.26265	3.47136	High	High	3.22541	2.94677	High		3.59057		High		3.08113		0
				MQKEITALAPSTMK	10	1	1	CON_IPI00698900.1		1548.81	0	0.2833	High	High		3.14447	2.2451			High			3.03711			High		2.73278					High		2.89669		High		3.16954		1
				DLYANTVLSGGTTMYPGIADR	3	1	1	CON_IPI00698900.1	M14(Oxidation)	2231.07	0	0.05476	High			2.80694				High			2.22459														High		3.48774		0
				VAPEEHPVLLTEAPLNPK	18	5	1	CON_IPI00698900.1		1954.07	0	0.2496	High	High		2.48289	2.14173			High			2.49908		High	High	2.01216	3.02192	High	High	2.33042	2.17903	High		2.90604		High		2.31492		0
				AVFPSIVGRPR	24	6	1	CON_IPI00698900.1		1198.71	0	0.2364	High	High		2.3107	2.23147		High	High		2.17888	2.29879		High	High	2.22963	2.22528	High	High	2.07605	2.19752	High	High	2.26348	2.13693	High		2.41642		0
				IWHHTFYNELR	10	9	2	CON_IPI00698900.1;Q96292		1515.75	0	0.2408	High	High		2.3057	1.97586			High			1.965										High		2.0163		High		2.30635		0
				EITALAPSTMK	17	1	1	CON_IPI00698900.1		1161.63	0	0.001431	High	High		2.01992	1.94269		High	High		1.94762	2.24903		High	High	1.86236	2.04966	High	High	1.98876	1.8256	High	High	2.39944	1.58321	High		2.0677		0
				EITALAPSTMK	17	1	1	CON_IPI00698900.1	M10(Oxidation)	1177.61	0	0.266	High	High		2.00957	1.77863			High			1.71456										High		2.02645		High		2.09127		0
				GYSFTTTAER	1	4	1	CON_IPI00698900.1		1132.54	0	0.0006677							High			1.89065																			0
				CPEALFQPSFLGMESCGIHETTFNSIMK	2	1	1	CON_IPI00698900.1	C1(Carbamidomethyl); C16(Carbamidomethyl); M27(Oxidation)	3247.47	0	0.353																					High		2.44952		High		2.85834		0
				LDLAGRDLTDYLMK	1	4	2	CON_IPI00698900.1;Q96292	M13(Oxidation)	1639.84	0.003	0.4362																									High		2.30586		1
CON_IPI00021304.1	645	65.8254	8.00146	SWISS-PROT:P35908 Tax_Id=9606 Gene_Symbol=KRT2 Keratin, type II cytoskeletal 2 epidermal	40	6	18	23	188	39.1508	20.62	11	19	26.5007	21.86	13	16	36.1208	32.71	18	22	38.6623	32.25	15	17	27.8862	23.26	14	17	17.0989	9.77	6	8	16.9221	14.73	9	10	30.4669	20.62	11	14	38.5589	29.3	14	19	25.1414	19.07	11	15
				Sequence	# PSMs	# Proteins	# Protein Groups	Protein Group Accessions	Modifications	MH+ [Da]	q-Value	PEP	A2	G2	M2	XCorr A2	XCorr G2	XCorr M2	B2	H2	N2	XCorr B2	XCorr H2	XCorr N2	C2	I2	XCorr C2	XCorr I2	D2	J2	XCorr D2	XCorr J2	E2	K2	XCorr E2	XCorr K2	F2	L2	XCorr F2	XCorr L2	# Missed Cleavages
				SISISVAGGGGGFGAAGGFGGR	5	1	1	CON_IPI00021304.1		1838.92	0	0.0339	High			4.53718													High		3.98587			High		3.94101					0
				TSQNSELNNMQDLVEDYKK	9	1	1	CON_IPI00021304.1		2256.05	0	0.09444	High			4.47204			High	High		2.99352	4.06285		High	High	3.30272	3.95921	High	High	3.27789	3.4354	High	High	3.92703	4.01019					1
				VDLLNQEIEFLK	11	1	1	CON_IPI00021304.1		1460.81	0	0.0001374	High	High		3.12552	2.75203		High	High		2.84186	2.83283		High	High	3.65103	3.28398	High	High	3.2402	3.30067	High	High	3.05756	2.89441	High		2.94746		0
				NLDLDSIIAEVK	14	8	3	CON_IPI00021304.1;CON_IPI00009867.3;CON_IPI00299145.9		1329.73	0	0.1295	High	High		3.10961	3.18716		High	High		2.68307	2.9862		High	High	3.22394	3.14736	High	High	3.02977	3.13763	High	High	3.19143	3.36043	High		3.06245		0
				FLEQQNQVLQTK	27	7	4	CON_IPI00220327.3;CON_IPI00021304.1;CON_IPI00714876.1;CON_IPI00376379.3		1475.79	0	0.1487	High	High		3.04004	2.49782		High	High		2.60833	2.83967		High	High	2.98205	2.56451	High	High	2.44359	2.5665	High	High	2.73066	2.47211	High		2.71676		0
				YEELQVTVGR	16	1	1	CON_IPI00021304.1		1193.62	0	0.1462	High	High		2.39154	2.39189		High	High		2.42421	2.34038		High	High	2.38156	2.34764	High	High	2.27086	2.16886	High	High	2.28329	2.28608	High		2.52741		0
				IEISELNR	18	2	2	CON_IPI00220327.3;CON_IPI00021304.1		973.533	0	0.2878	High	High		2.06944	1.83413			High			1.61965		High	High	1.83776	1.44176	High	High	1.5875	1.83093	High	High	1.89779	1.71507	High		1.712		0
				SLVGLGGTK	10	1	1	CON_IPI00021304.1		831.495	0	0.3168	High	High		1.96712	1.42302								High	High	1.42395	1.41533		High		1.49041	High	High	1.87047	1.46899	High		1.90697		0
				DYQELMNVK	4	4	1	CON_IPI00021304.1		1139.54	0	0.3242	High			1.85533			High			1.33974			High		1.82335						High		1.5526						0
				TAAENDFVTLK	9	1	1	CON_IPI00021304.1		1208.62	0	0.1505	High	High		1.81257	2.21566		High			2.11163			High	High	2.31942	2.40089	High	High	2.38715	1.72935	High	High	1.65318	2.5057					0
				DVDNAYMIK	4	1	1	CON_IPI00021304.1		1068.51	0	0.3201	High			1.26878			High	High		1.14899	1.17731											High		0.930487					0
				DVDNAYMIK	5	1	1	CON_IPI00021304.1	M7(Oxidation)	1084.51	0	0.03565	High			1.17514			High	High		1.35275	0.923574		High		1.23937						High		1.16956						0
				NVQDAIADAEQR	6	1	1	CON_IPI00021304.1		1329.65	0	0.2659		High			2.04346		High			2.43217			High	High	2.59602	1.50794	High		2.65094			High		2.55682					0
				LNDLEEALQQAKEDLAR	1	1	1	CON_IPI00021304.1		1956.04	0	0.02689							High			2.36082																			1
				FASFIDKVR	9	31	6	CON_IPI00021304.1;CON_IPI00009867.3;CON_IPI00299145.9;CON_IPI00376379.3;CON_IPI00221797.1;CON_IPI00131368.3		1082.6	0	0.3784							High	High		2.18712	2.36215		High	High	2.23844	2.12554	High	High	2.0783	2.06599	High	High	2.06378	2.38118					1
				YLDGLTAER	11	1	1	CON_IPI00021304.1		1037.53	0	0.01814		High			1.52269		High	High		1.58049	1.4431		High	High	1.8298	1.27329	High	High	1.57251	1.59012	High	High	1.51694	1.73595					0
				FASFIDK	3	33	6	CON_IPI00021304.1;CON_IPI00009867.3;CON_IPI00299145.9;CON_IPI00376379.3;CON_IPI00221797.1;CON_IPI00131368.3		827.433	0	0.4135							High			1.57626			High		1.52577							High		1.64849					0
				MSGDLSSNVTVSVTSSTISSNVASK	4	1	1	CON_IPI00021304.1	M1(Oxidation)	2474.2	0	0.1338													High	High	3.51115	4.74159	High		4.96316			High		3.93006					0
				SKEEAEALYHSKYEELQVTVGR	3	1	1	CON_IPI00021304.1		2566.29	0	0.1247													High		1.72878							High		3.03846					2
				NVQDAIADAEQRGEHALK	3	1	1	CON_IPI00021304.1		1964.99	0	0.07387													High		1.61155		High		1.5374		High		1.4618						1
				VLYDAEISQIHQSVTDTNVILSMDNSR	4	1	1	CON_IPI00021304.1	M23(Oxidation)	3064.49	0	0.3641													High	High	1.37944	1.99317	High		1.96964			High		1.9265					0
				NKLNDLEEALQQAK	2	1	1	CON_IPI00021304.1		1613.86	0	0.2923														High		2.94578	High		3.02717										1
				NVQDAIADAEQRGEHALKDAR	3	1	1	CON_IPI00021304.1		2307.14	0	0.4235								High			3.23156										High	High	2.73974	3.32322					2
				LLRDYQELMNVK	3	4	1	CON_IPI00021304.1		1521.81	0	0.366								High			3.32419							High		2.58655		High		3.4796					1
				LLRDYQELMNVK	2	4	1	CON_IPI00021304.1	M9(Oxidation)	1537.8	0	0.02255								High			2.76254							High		1.95064									1
				MSGDLSSNVTVSVTSSTISSNVASK	1	1	1	CON_IPI00021304.1		2458.21	0	0.04911																						High		4.1694					0
				VLYDAEISQIHQSVTDTNVILSMDNSR	1	1	1	CON_IPI00021304.1		3048.5	0	0.02499																						High		3.82587					0
O81283	1503	160.721	4.55127	Translocase of chloroplast 159, chloroplastic OS=Arabidopsis thaliana OX=3702 GN=TOC159 PE=1 SV=1 - [TC159_ARATH]	38.66	1	41	41	165	68.9618	19.43	21	25	122.285	24.82	28	49	10.4267	5.46	6	10	121.221	30.27	30	47	7.70651	3.39	3	3	3.09977	0.93	1	1	61.6105	18.1	18	24					2.98897	1.4	2	2	4.617	2.13	3	4
				Sequence	# PSMs	# Proteins	# Protein Groups	Protein Group Accessions	Modifications	MH+ [Da]	q-Value	PEP	A2	G2	M2	XCorr A2	XCorr G2	XCorr M2	B2	H2	N2	XCorr B2	XCorr H2	XCorr N2	C2	I2	XCorr C2	XCorr I2	D2	J2	XCorr D2	XCorr J2	E2	K2	XCorr E2	XCorr K2	F2	L2	XCorr F2	XCorr L2	# Missed Cleavages
				TYASVVAAAAAAAADKEDGGAVSSAK	2	1	1	O81283		2352.17	0	0.0133	High			6.03595													High		5.93066										1
				KVVEGDSAEEDENKLPVEDIVSSR	3	1	1	O81283		2644.31	0	0.1068	High			5.50231													High		5.69195										2
				SATINSILGNQIASIDAFGLSTTSVR	7	1	1	O81283		2636.44	0	2.651e-05	High	High		4.61457	3.26225		High			4.67642			High		1.91321		High		4.57023		High		2.52907						0
				LGHSAEDSIAAQVLYR	6	1	1	O81283		1729.92	0	0.007277	High	High		3.78147	3.98794		High			3.80139							High		3.58245										0
				SQGDSAYGANLEVR	16	1	1	O81283		1466.71	0	2.944e-08	High	High		3.76771	3.75907		High			3.7789			High	High	2.48003	2.98897	High	High	3.19499	2.5224	High		3.29873		High		3.09977		0
				TTVGGSVTFLGENIATGVK	7	1	1	O81283		1851.02	0	1.595e-10	High	High		3.66234	3.81365		High			3.82818							High		3.49393										0
				QAGQLFSLDAAK	5	1	1	O81283		1248.66	0	0.2742	High	High		3.0057	2.91405		High			3.27041							High		3.27935										0
				VLSETNSLLRPQEPLDHR	4	1	1	O81283		2104.12	0	0.08223	High	High		2.95179	2.61276		High			2.52231							High		2.71547										0
				VGVEVEELPVSESLK	2	1	1	O81283		1613.87	0	0.08675	High			2.83867													High		3.21399										0
				EFNIHLDSSVSAK	8	1	1	O81283		1446.75	0	0.0009953	High	High		2.79883	2.50992		High			2.94206			High		1.87116		High		2.49827										0
				SQLLLLCYSLK	4	1	1	O81283	C7(Carbamidomethyl)	1337.77	0	2.137e-05	High	High		2.70045	2.64172		High			2.82296							High		2.6026										0
				TITASLGTSIWK	5	1	1	O81283		1277.71	0	0.1868	High	High		2.56888	2.65002		High			2.74873							High		2.79682										0
				FPATATVQVTK	17	1	1	O81283		1162.66	0	0.001131	High	High		2.55199	3.18599		High			2.75066			High		2.0489		High	High	2.33713	1.59097	High		1.87872						0
				MFDTAALAALLK	2	1	1	O81283		1264.7	0	0.1421	High			2.31046													High		2.69632										0
				DLNNLPLLR	5	1	1	O81283		1067.62	0	0.4359	High	High		2.30999	2.41526		High			2.20539							High		2.69037										0
				ITFIDTPGLK	5	1	1	O81283		1104.65	0	0.008201	High	High		2.19916	2.37943		High			2.1021							High		2.35692										0
				LVLVGSTGTMR	6	1	1	O81283		1133.66	0	0.0002439	High	High		2.18649	2.29004		High			2.41973			High		1.2786		High		1.95233										0
				LEDQIALGK	5	1	1	O81283		986.566	0	0.001978	High			1.81542			High			2.38727							High		1.36006										0
				QFLAELEK	1	1	1	O81283		977.532	0	0.3482	High			1.56549																									0
				LALLAGR	3	1	1	O81283		713.479	0	0.03086	High			1.47933			High			1.76198							High		1.40864										0
				GMTYAEVIK	2	1	1	O81283		1011.52	0	0.2505	High			1.09347													High		0.948135										0
				LREADFPIGQDQSSFGLSLVK	2	1	1	O81283		2307.25	0	5.533e-05							High			4.56168																			1
				LMNPSLMNPVSLVENHPLCR	2	1	1	O81283	C19(Carbamidomethyl)	2321.2	0	8.873e-06		High			3.38402		High			4.19309																			0
				LMNPSLMNPVSLVENHPLCR	2	1	1	O81283	M2(Oxidation); M7(Oxidation); C19(Carbamidomethyl)	2353.18	0	2.675e-07		High			4.19496		High			4.03506																			0
				EADFPIGQDQSSFGLSLVK	3	1	1	O81283		2038.05	0	4.34e-05		High			1.64234		High			3.8295																			0
				SNIFSNSNVTMADETEINLSEEEKQKLEK	3	1	1	O81283	M11(Oxidation)	3343.59	0	0.2225		High			2.91747		High			3.78153							High		5.39908										2
				HGENGSTMAGFDIQNVGK	1	1	1	O81283		1861.88	0	1.189e-08							High			3.72172																			0
				GDLALGANLQSQVSVGR	2	1	1	O81283		1684.93	0	2.802e-05							High			3.45985							High		3.0359										0
				VLSETNSLLRPQEPLDHRK	3	1	1	O81283		2232.25	0	0.008373							High			3.23579																			1
				LMNPSLMNPVSLVENHPLCR	2	1	1	O81283	M7(Oxidation); C19(Carbamidomethyl)	2337.19	0	0.01455							High			2.99247																			0
				CPPDIVLYVDR	3	1	1	O81283	C1(Carbamidomethyl)	1346.7	0	2.03e-07		High			2.17406		High			2.78699																			0
				KAYFEEYDYR	1	1	1	O81283		1383.64	0	0.02557							High			2.5681																			1
				YLEPTSQLLTRPVLDTHGWDHDCGYDGVNAEHSLALASR	1	1	1	O81283	C23(Carbamidomethyl)	4394.17	0	0.02005							High			2.20516																			0
				AYFEEYDYR	1	1	1	O81283		1255.55	0	8.087e-05							High			2.15576																			0
				QLAYVVR	4	1	1	O81283		848.496	0	0.01463							High			1.97427			High	High	2.22688	1.29147		High		2.0946									0
				AYFEEYDYRVK	3	1	1	O81283		1482.7	0	0.4513		High			1.84568		High			1.85583							High		1.92122										1
				LVLVGSTGTMR	4	1	1	O81283	M10(Oxidation)	1149.65	0	0.02789		High			1.82848		High			1.23914			High		1.42064		High		1.21409										0
				SNIFSNSNVTMADETEINLSEEEKQKLEK	1	1	1	O81283		3327.61	0	0.2548																	High		4.56395										2
				AIEEVEEKFTSESDSIADSSK	1	1	1	O81283		2301.07	0	0.1337																	High		3.93562										1
				VGSVDAEEDSIPAAESQFEVR	2	1	1	O81283		2235.04	0	0.1362																	High		3.89887										0
				LESVDTSAVEPEVVAAESGSEPKDVEK	1	1	1	O81283		2801.37	0	0.4351																	High		3.5985										1
				FDPIGQGEGGEVELESDKATEEGGGK	1	1	1	O81283		2635.22	0	0.06752																	High		3.4586										1
				VGSVDAEEDSIPAAESQFEVRK	1	1	1	O81283		2363.14	0	0.4017																	High		3.1314										1
				VVEGDSAEEDENKLPVEDIVSSR	2	1	1	O81283		2516.2	0	0.1881																	High		3.11244										1
				SVTPEPTNPFYASSGQSGK	3	1	1	O81283		1953.92	0	0.1541																	High		2.94289										0
				MFDTAALAALLK	1	1	1	O81283	M1(Oxidation)	1280.7	0	0.1674																	High		2.49929										0
CON_CASA1	199	22.9605	4.94482	SWISS-PROT:P02662 Alpha-S1-casein - Bos taurus (Bovine).	28.14	1	4	4	150	32.2157	28.14	4	10	25.9146	28.14	4	12	33.9434	28.14	4	13	44.556	28.14	4	17	34.6679	28.14	4	11	29.2353	28.14	4	10	20.8086	28.14	4	8	31.3968	28.14	4	10	33.7986	28.14	4	12	47.3322	28.14	4	18
				Sequence	# PSMs	# Proteins	# Protein Groups	Protein Group Accessions	Modifications	MH+ [Da]	q-Value	PEP	A2	G2	M2	XCorr A2	XCorr G2	XCorr M2	B2	H2	N2	XCorr B2	XCorr H2	XCorr N2	C2	I2	XCorr C2	XCorr I2	D2	J2	XCorr D2	XCorr J2	E2	K2	XCorr E2	XCorr K2	F2	L2	XCorr F2	XCorr L2	# Missed Cleavages
				EPMIGVNQELAYFYPELFR	11	1	1	CON_CASA1		2316.14	0	0.02703	High			4.72502			High	High		2.58221	3.6013		High		2.21278		High	High	3.15965	3.84393	High		3.82105						0
				EPMIGVNQELAYFYPELFR	23	1	1	CON_CASA1	M3(Oxidation)	2332.14	0	0.02446	High	High		4.36135	3.20397			High	High		4.68524	4.13756	High	High	4.42213	4.42488	High	High	4.7435	4.26631	High	High	4.5416	4.44908	High		4.55849		0
				HQGLPQEVLNENLLR	19	1	1	CON_CASA1		1759.95	0	0.1043	High	High		4.17123	3.92959		High	High	High	3.95302	3.9248	3.758	High	High	4.1616	3.85585	High	High	4.26018	3.92424	High	High	4.05543	4.07827	High		3.67071		0
				FFVAPFPEVFGK	64	1	1	CON_CASA1		1384.74	0	0.1864	High	High		2.50195	2.45732		High	High	High	2.44295	2.57672	2.56408	High	High	2.49321	2.49689	High	High	2.48534	2.5067	High	High	2.55728	2.53547	High		2.7648		0
				YLGYLEQLLR	33	1	1	CON_CASA1		1267.71	0	0.002665	High	High		2.00316	2.04994		High	High	High	1.87067	2.07737	2.29895	High	High	2.23279	2.00924	High	High	1.99883	1.98301	High	High	2.0603	2.05648	High		2.03215		0
CON_IPI00713814.2	333	35.8453	8.35303	SWISS-PROT:P10096 (Bos taurus) Glyceraldehyde-3-phosphate dehydrogenase	26.73	3	9	9	73	51.9125	26.73	8	17	7.94443	14.11	4	6	2.65996	5.11	1	2	10.0084	13.81	3	4	22.8305	22.52	6	9	38.4029	22.22	6	13	16.2168	16.22	4	7	29.2221	22.22	5	10	8.99551	9.31	2	3	2.32629	5.11	1	2
				Sequence	# PSMs	# Proteins	# Protein Groups	Protein Group Accessions	Modifications	MH+ [Da]	q-Value	PEP	A2	G2	M2	XCorr A2	XCorr G2	XCorr M2	B2	H2	N2	XCorr B2	XCorr H2	XCorr N2	C2	I2	XCorr C2	XCorr I2	D2	J2	XCorr D2	XCorr J2	E2	K2	XCorr E2	XCorr K2	F2	L2	XCorr F2	XCorr L2	# Missed Cleavages
				LTGMAFRVPTPNVSVVDLTCR	1	2	1	CON_IPI00713814.2	C20(Carbamidomethyl)	2333.21	0	0.2117	High			6.03434																									1
				RVIISAPSADAPMFVMGVNHEK	5	1	1	CON_IPI00713814.2		2369.21	0	0.08142	High			4.14653				High			4.15505										High		3.29252		High		4.20184		1
				IVSNASCTTNCLAPLAK	29	1	1	CON_IPI00713814.2	C7(Carbamidomethyl); C11(Carbamidomethyl)	1819.91	0	0.03417	High	High		3.88829	2.86631		High	High		2.92959	3.33089		High	High	2.65996	3.80453	High	High	2.69056	2.32629	High		3.86537		High		3.58214		0
				VPTPNVSVVDLTCR	12	2	1	CON_IPI00713814.2	C13(Carbamidomethyl)	1556.84	0	2.844e-07	High	High		3.39036	3.57465			High			3.43791			High		3.07068	High		2.49492		High		3.46905		High		3.55814		0
				GAAQNIIPASTGAAK	13	1	1	CON_IPI00713814.2		1369.74	0	0.09223	High	High		3.25476	2.95407		High	High		2.91378	2.78976						High		2.66013		High		2.59975		High		2.86874		0
				VPTPNVSVVDLTCRLEKPAK	3	1	1	CON_IPI00713814.2	C13(Carbamidomethyl)	2223.22	0	0.2499	High			3.22236				High			2.75258														High		3.37759		1
				VIISAPSADAPMFVMGVNHEK	2	1	1	CON_IPI00713814.2	M12(Oxidation)	2229.11	0	0.08368	High			3.19045																					High		3.49706		0
				VIISAPSADAPMFVMGVNHEK	3	1	1	CON_IPI00713814.2		2213.11	0	0.04287	High			2.5541																	High		3.00994		High		3.8194		0
				VIPELNGK	3	3	1	CON_IPI00713814.2		869.522	0	0.1292	High	High		1.28515	1.48606		High			1.35987																			0
				LTGMAFR	2	3	1	CON_IPI00713814.2		795.431	0	0.007614							High			1.36975											High		1.69086						0
CON_IPI00714876.1	606	63.1272	8.45557	ENSEMBL:ENSBTAP00000038253 (Bos taurus) 63 kDa protein	7.76	1	1	6	64	15.504	4.29	3	7	12.4019	5.78	4	5	13.2351	5.78	4	6	15.7406	6.27	5	6	11.21	4.29	3	5	11.1632	4.29	3	4	8.45296	4.29	3	3	10.7712	4.29	3	4	17.5086	4.29	3	7	22.0516	6.27	5	10
				Sequence	# PSMs	# Proteins	# Protein Groups	Protein Group Accessions	Modifications	MH+ [Da]	q-Value	PEP	A2	G2	M2	XCorr A2	XCorr G2	XCorr M2	B2	H2	N2	XCorr B2	XCorr H2	XCorr N2	C2	I2	XCorr C2	XCorr I2	D2	J2	XCorr D2	XCorr J2	E2	K2	XCorr E2	XCorr K2	F2	L2	XCorr F2	XCorr L2	# Missed Cleavages
				SLNNQFASFIDK	13	2	2	CON_IPI00220327.3;CON_IPI00714876.1		1383.69	0	0.2484	High	High		3.06195	3.17659		High	High		3.04485	2.84139		High	High	3.22699	3.36728	High	High	2.8929	2.8633	High	High	2.84721	3.01173	High		2.94874		0
				FLEQQNQVLQTK	27	7	4	CON_IPI00220327.3;CON_IPI00021304.1;CON_IPI00714876.1;CON_IPI00376379.3		1475.79	0	0.1487	High	High		3.04004	2.49782		High	High		2.60833	2.83967		High	High	2.98205	2.56451	High	High	2.44359	2.5665	High	High	2.73066	2.47211	High		2.71676		0
				SLNNQFASFIDKVR	15	2	2	CON_IPI00220327.3;CON_IPI00714876.1		1638.86	0	0.1691	High	High		3.03569	2.77855		High	High		2.91928	2.98519		High	High	2.90884	3.00052	High	High	3.12694	3.07705	High	High	3.16093	3.12915	High		3.27186		1
				DYQELMNTK	4	3	2	CON_IPI00220327.3;CON_IPI00714876.1		1141.53	0	0.05827							High			1.72777			High		1.93399		High	High	1.81483	1.46153									0
				LLRDYQELMNTK	4	3	2	CON_IPI00220327.3;CON_IPI00714876.1		1523.8	0	0.3275																	High	High	2.87199	3.45965									1
				RSTSSSVRR	1	1	1	CON_IPI00714876.1		1035.56	0	1																										High		1.26639	2
P83483	556	59.634	6.62451	ATP synthase subunit beta-1, mitochondrial OS=Arabidopsis thaliana OX=3702 GN=At5g08670 PE=1 SV=1 - [ATPBM_ARATH]	15.29	3	5	6	59	41.359	15.29	6	13	3.87774	4.5	2	2	2.87373	2.34	1	1	2.92182	4.32	2	2	31.0484	13.13	5	10	36.261	15.29	6	12	14.2543	13.13	4	5	26.283	13.13	4	9	9.82098	6.47	3	4	2.29336	2.34	1	1
				Sequence	# PSMs	# Proteins	# Protein Groups	Protein Group Accessions	Modifications	MH+ [Da]	q-Value	PEP	A2	G2	M2	XCorr A2	XCorr G2	XCorr M2	B2	H2	N2	XCorr B2	XCorr H2	XCorr N2	C2	I2	XCorr C2	XCorr I2	D2	J2	XCorr D2	XCorr J2	E2	K2	XCorr E2	XCorr K2	F2	L2	XCorr F2	XCorr L2	# Missed Cleavages
				KGSITSVQAIYVPADDLTDPAPATTFAHLDATTVLSR	6	3	1	P83483		3842.99	0	0.00400408	High	High		7.21702	5.28295			High			6.40912										High		6.95352		High		7.44872		1
				GSITSVQAIYVPADDLTDPAPATTFAHLDATTVLSR	3	3	1	P83483		3714.9	0	0.01001	High			4.98175																	High		4.33264		High		4.92454		0
				IMNVLGEPIDER	2	3	1	P83483		1385.71	0	0.07615	High			3.32124																					High		3.01355		0
				TVLIMELINNVAK	21	3	1	P83483		1457.84	0	0.0836	High	High		3.12488	2.40479		High	High		1.71193	3.30889		High	High	2.87373	2.83515	High	High	2.92182	2.29336	High		3.19542		High		3.08396		0
				TIAMDGTEGLVR	10	3	1	P83483		1262.64	0	0.1607	High	High		2.27995	2.26447		High	High		2.16581	2.7588			High		2.1833					High		2.2513		High		2.29776		0
				IGLFGGAGVGK	7	4	2	P83483;P19366		975.564	0	0.2009	High	High		2.18021	2.10204			High			2.38693			High		2.16132	High		1.53782		High		2.22435		High		2.279		0
				TIAMDGTEGLVR	10	3	1	P83483	M4(Oxidation)	1278.65	0	0.0004523	High	High		1.81963	2.20006			High			1.73067										High		1.81516		High		1.79173		0
CON_IPI00745872.2	609	69.3215	6.27783	SWISS-PROT:P02768-1 Tax_Id=9606 Gene_Symbol=ALB Isoform 1 of Serum albumin precursor	6.4	2	1	5	57	0	1.15	1	1	3.03743	4.76	3	6	6.7139	3.61	2	4	9.78272	3.61	3	5	9.72701	4.76	4	6	4.08544	3.61	2	2	6.35313	3.61	2	4	7.352	3.61	2	3	9.46787	2.46	2	3	15.3387	6.4	5	10
				Sequence	# PSMs	# Proteins	# Protein Groups	Protein Group Accessions	Modifications	MH+ [Da]	q-Value	PEP	A2	G2	M2	XCorr A2	XCorr G2	XCorr M2	B2	H2	N2	XCorr B2	XCorr H2	XCorr N2	C2	I2	XCorr C2	XCorr I2	D2	J2	XCorr D2	XCorr J2	E2	K2	XCorr E2	XCorr K2	F2	L2	XCorr F2	XCorr L2	# Missed Cleavages
				LVTDLTK	16	2	2	CON_IPI00708398.1;CON_IPI00745872.2		789.478	0	0.006338	High			1.07869			High	High	High	1.1392	1.12332	1.14312					High	High	0.917916	1.24893	High	High	1.01763	1.16305		High		1.13634	0
				KVPQVSTPTLVEVSR	25	2	2	CON_IPI00708398.1;CON_IPI00745872.2		1639.94	0	0.108		High			3.86824		High	High	High	3.03743	4.10714	3.90711	High	High	3.8815	3.33541	High	High	3.60034	3.99943	High	High	4.08949	3.6974	High		4.08544		1
				YLYEIAR	9	3	2	CON_IPI00708398.1;CON_IPI00745872.2		927.509	0	0.01322		High			1.4485		High			1.4581			High		1.34616			High		1.29329	High	High	1.47816	1.3564	High		1.40986		0
				VPQVSTPTLVEVSR	6	2	2	CON_IPI00708398.1;CON_IPI00745872.2		1511.84	0	0.1416									High			1.55528		High		2.88247	High	High	2.63142	2.66848	High	High	2.69491	2.81092					0
				LVNEVTEFAK	1	1	1	CON_IPI00745872.2		1149.62	0	0.000804																		High		2.38968									0
CON_IPI00009867.3	590	62.34	7.73779	SWISS-PROT:P13647 Tax_Id=9606 Gene_Symbol=KRT5 Keratin, type II cytoskeletal 5	23.73	4	6	13	55	22.8503	15.59	8	9	11.4641	7.97	5	6	10.4237	9.49	6	6	11.1455	9.49	5	5	7.2222	5.08	3	3	5.1703	3.56	2	2	5.61886	3.9	2	2	5.34836	3.56	2	2	10.6319	6.1	3	4	12.0732	9.49	5	5
				Sequence	# PSMs	# Proteins	# Protein Groups	Protein Group Accessions	Modifications	MH+ [Da]	q-Value	PEP	A2	G2	M2	XCorr A2	XCorr G2	XCorr M2	B2	H2	N2	XCorr B2	XCorr H2	XCorr N2	C2	I2	XCorr C2	XCorr I2	D2	J2	XCorr D2	XCorr J2	E2	K2	XCorr E2	XCorr K2	F2	L2	XCorr F2	XCorr L2	# Missed Cleavages
				NLDLDSIIAEVK	14	8	3	CON_IPI00021304.1;CON_IPI00009867.3;CON_IPI00299145.9		1329.73	0	0.1295	High	High		3.10961	3.18716		High	High		2.68307	2.9862		High	High	3.22394	3.14736	High	High	3.02977	3.13763	High	High	3.19143	3.36043	High		3.06245		0
				VSLAGACGVGGYGSR	7	1	1	CON_IPI00009867.3	C7(Carbamidomethyl)	1410.68	0	0.03735	High			3.00707			High			2.5071			High	High	2.63991	2.43727	High	High	2.15997	2.85717		High		2.71342					0
				QNLEPLFEQYINNLRR	1	4	2	CON_IPI00009867.3;CON_IPI00299145.9		2047.08	0	0.1078	High			2.76971																									1
				WTLLQEQGTK	1	4	2	CON_IPI00009867.3;CON_IPI00299145.9		1203.64	0	0.09915	High			2.6916																									0
				LAELEEALQK	1	1	1	CON_IPI00009867.3		1143.63	0	0.1758	High			2.46141																									0
				ISISTSGGSFR	6	1	1	CON_IPI00009867.3		1111.59	0	0.00375	High	High		2.23809	2.4317		High			2.33056			High		2.32144		High	High	2.10312	2.26134									0
				QLDSIVGER	7	4	2	CON_IPI00009867.3;CON_IPI00299145.9		1016.54	0	0.2826	High			2.19664													High	High	1.77435	1.75106	High	High	1.96698	1.79154	High		2.10785		0
				SLYNLGGSK	3	2	1	CON_IPI00009867.3		938.491	0	0.3234	High			1.6438									High		1.3013							High		1.69373					0
				FASFIDKVR	9	31	6	CON_IPI00021304.1;CON_IPI00009867.3;CON_IPI00299145.9;CON_IPI00376379.3;CON_IPI00221797.1;CON_IPI00131368.3		1082.6	0	0.3784							High	High		2.18712	2.36215		High	High	2.23844	2.12554	High	High	2.0783	2.06599	High	High	2.06378	2.38118					1
				FASFIDK	3	33	6	CON_IPI00021304.1;CON_IPI00009867.3;CON_IPI00299145.9;CON_IPI00376379.3;CON_IPI00221797.1;CON_IPI00131368.3		827.433	0	0.4135							High			1.57626			High		1.52577							High		1.64849					0
				TEAESWYQTKYEELQQTAGR	1	3	1	CON_IPI00009867.3		2418.12	0	0.02155																						High		3.51128					1
				VLDTKWTLLQEQGTK	1	3	2	CON_IPI00009867.3;CON_IPI00299145.9		1759.96	0	0.3386																						High		2.84935					1
				SFSTASAITPSVSR	1	2	1	CON_IPI00009867.3		1410.73	0	0.1418																						High		2.05103					0
CON_ALDOA_RABIT	360	38.8331	8.08936	SWISS-PROT:P00883 Rabbit fructose-bisphosphate aldolase A	35.56	1	8	8	50	46.8235	35.56	8	11	7.55321	9.44	2	2	0	7.22	1	1					31.6113	28.06	7	8	48.059	35.56	8	11	11.2098	17.22	3	3	35.5692	35.56	8	9	13.8393	16.67	4	4	2.3747	3.89	1	1
				Sequence	# PSMs	# Proteins	# Protein Groups	Protein Group Accessions	Modifications	MH+ [Da]	q-Value	PEP	A2	G2	M2	XCorr A2	XCorr G2	XCorr M2	B2	H2	N2	XCorr B2	XCorr H2	XCorr N2	C2	I2	XCorr C2	XCorr I2	D2	J2	XCorr D2	XCorr J2	E2	K2	XCorr E2	XCorr K2	F2	L2	XCorr F2	XCorr L2	# Missed Cleavages
				YASICQQNGIVPIVEPEILPDGDHDLKR	6	1	1	CON_ALDOA_RABIT	C5(Carbamidomethyl)	3176.61	0	0.03605	High	High		5.23767	3.24097			High			5.08077										High		4.85134		High		5.46539		1
				QLLLTADDRVNPCIGGVILFHETLYQK	3	1	1	CON_ALDOA_RABIT	C13(Carbamidomethyl)	3113.65	0	0.2989	High			5.00897				High			3.42177														High		4.67746		1
				IVAPGKGILAADESTGSIAK	4	1	1	CON_ALDOA_RABIT		1898.06	0	0.1153	High			4.79826				High			4.34081										High		4.45025		High		4.7162		1
				IGEHTPSALAIMENANVLAR	8	1	1	CON_ALDOA_RABIT		2107.1	0	0.1074	High	High		4.67085	4.66736		High	High		4.57335	4.68531			High		4.65877					High		4.57887		High		4.8912		0
				VDKGVVPLAGTNGETTTQGLDGLSER	6	1	1	CON_ALDOA_RABIT		2614.33	0	0.045	High			4.63242				High			4.56485		High	High	1.66618	3.51775					High		4.36291		High		4.7703		1
				GGVVGIKVDKGVVPLAGTNGETTTQGLDGLSER	4	1	1	CON_ALDOA_RABIT		3224.71	0	0.02785	High			4.38004				High			3.87539										High		3.47103		High		4.54169		2
				GVVPLAGTNGETTTQGLDGLSER	5	1	1	CON_ALDOA_RABIT		2272.14	0	0.08362	High			3.94747				High			4.15921			High		2.74939					High		3.80384		High		4.04343		0
				IGEHTPSALAIMENANVLAR	2	1	1	CON_ALDOA_RABIT	M12(Oxidation)	2123.1	0	0.1159	High			3.80501																					High		4.4499		0
				GILAADESTGSIAK	12	1	1	CON_ALDOA_RABIT		1332.71	0	6.703e-06	High	High		3.20416	3.30149		High	High		2.97986	3.2335			High		2.91335		High		2.3747	High		3.33215		High		3.3219		0
CON_MSA	608	68.6477	6.07471	SWISS-PROT:P07724 Serum albumin - Mus musculus (Mouse).	19.57	1	7	9	43	29.9968	17.27	8	10	2.84811	2.14	1	1	3.16653	4.44	2	2	3.29323	2.14	1	1	14.4049	10.2	5	5	23.2166	15.3	7	8	4.71911	4.61	2	2	14.721	12.5	6	6	6.5187	5.1	2	2	3.05873	4.44	2	2
				Sequence	# PSMs	# Proteins	# Protein Groups	Protein Group Accessions	Modifications	MH+ [Da]	q-Value	PEP	A2	G2	M2	XCorr A2	XCorr G2	XCorr M2	B2	H2	N2	XCorr B2	XCorr H2	XCorr N2	C2	I2	XCorr C2	XCorr I2	D2	J2	XCorr D2	XCorr J2	E2	K2	XCorr E2	XCorr K2	F2	L2	XCorr F2	XCorr L2	# Missed Cleavages
				RHPDYSVSLLLR	1	1	1	CON_MSA		1455.81	0	0.1199	High			3.81459																									1
				AADKDTCFSTEGPNLVTR	6	1	1	CON_MSA	C7(Carbamidomethyl)	1981.93	0	0.08178	High			3.43757				High			2.82591			High		3.30143					High		3.33257		High		3.07961		1
				RPCFSALTVDETYVPK	2	1	1	CON_MSA	C3(Carbamidomethyl)	1882.94	0	0.166	High			3.07705																					High		3.25256		0
				LGEYGFQNAILVR	15	2	2	CON_IPI00708398.1;CON_MSA		1479.8	0	1.262e-05	High	High		3.01979	3.11407		High	High	High	2.84811	3.29306	3.2019	High	High	3.16653	3.21728	High	High	3.29323	3.05873	High	High	3.63175	2.77824	High		2.77631		0
				YTQKAPQVSTPTLVEAAR	4	1	1	CON_MSA		1960.05	0	0.04386	High			2.92925				High			3.45537										High		2.9024		High		3.67341		1
				DVFLGTFLYEYSR	4	1	1	CON_MSA		1609.79	0	0.0677	High			2.9122				High			3.12193										High		2.63522		High		3.01914		0
				TVMDDFAQFLDTCCK	3	1	1	CON_MSA	C13(Carbamidomethyl); C14(Carbamidomethyl)	1850.78	0	0.2421	High	High		2.82659	1.60504																				High		2.52299		0
				APQVSTPTLVEAAR	4	1	1	CON_MSA		1439.79	0	0.05193	High			2.30265				High			2.02471										High		1.90296		High		2.19668		0
				ECCHGDLLECADDR	4	2	2	CON_IPI00708398.1;CON_MSA	C2(Carbamidomethyl); C3(Carbamidomethyl); C10(Carbamidomethyl)	1749.68	0	0.3818								High			1.25095		High		1.65516			High		1.72554		High		1.87071					0
P24636	444	49.7907	4.85596	Tubulin beta-4 chain OS=Arabidopsis thaliana OX=3702 GN=TUBB4 PE=2 SV=2 - [TBB4_ARATH]	13.29	4	1	3	42	22.3274	9.01	2	7	11.5056	9.01	2	3	6.84271	9.01	2	2	6.93553	9.01	2	2	22.1911	9.01	2	6	26.8026	13.29	3	8	12.38	9.01	2	3	21.2047	13.29	3	7	11.8742	9.01	2	3	4.54105	5.86	1	1
				Sequence	# PSMs	# Proteins	# Protein Groups	Protein Group Accessions	Modifications	MH+ [Da]	q-Value	PEP	A2	G2	M2	XCorr A2	XCorr G2	XCorr M2	B2	H2	N2	XCorr B2	XCorr H2	XCorr N2	C2	I2	XCorr C2	XCorr I2	D2	J2	XCorr D2	XCorr J2	E2	K2	XCorr E2	XCorr K2	F2	L2	XCorr F2	XCorr L2	# Missed Cleavages
				SGPFGQIFRPDNFVFGQSGAGNNWAK	25	3	1	P24636		2798.35	0	0.0738	High	High		5.43718	5.07412		High	High		4.99803	5.45374		High	High	4.87296	5.31303	High	High	4.63016	4.54105	High		5.33982		High		5.70904		0
				NSSYFVEWIPNNVK	15	8	2	P29516;P24636		1696.84	0	0.141	High	High		2.41538	2.63408		High	High		2.35779	2.72253		High	High	1.96975	2.3552	High		2.30538		High		2.43229		High		2.57291		0
				MREILHIQGGQCGNQIGAK	2	4	2	P24636;P29516	C12(Carbamidomethyl)	2110.06	0	0.1652								High			1.55443														High		1.35789		1
Q9FI56	929	103.388	6.771	Chaperone protein ClpC1, chloroplastic OS=Arabidopsis thaliana OX=3702 GN=CLPC1 PE=1 SV=1 - [CLPC1_ARATH]	39.61	3	28	28	42					80.1428	39.61	28	32																	26.4623	13.56	10	10
				Sequence	# PSMs	# Proteins	# Protein Groups	Protein Group Accessions	Modifications	MH+ [Da]	q-Value	PEP	A2	G2	M2	XCorr A2	XCorr G2	XCorr M2	B2	H2	N2	XCorr B2	XCorr H2	XCorr N2	C2	I2	XCorr C2	XCorr I2	D2	J2	XCorr D2	XCorr J2	E2	K2	XCorr E2	XCorr K2	F2	L2	XCorr F2	XCorr L2	# Missed Cleavages
				AHPDVFNMMLQILEDGRLTDSK	1	2	1	Q9FI56	M8(Oxidation); M9(Oxidation)	2562.28	0	0.00637							High			3.77572																			1
				LIGSPPGYVGYTEGGQLTEAVR	2	2	1	Q9FI56		2264.2	0	2.376e-06							High			3.70958																			0
				NTLLIMTSNVGSSVIEK	1	2	1	Q9FI56	M6(Oxidation)	1822	0	1.476e-06							High			3.61587																			0
				VPEPTVDETIQILK	2	1	1	Q9FI56		1581.9	0	0.0005639		High			3.38447		High			3.5644																			0
				GELQCIGATTLDEYRK	2	2	1	Q9FI56	C5(Carbamidomethyl)	1853.94	0	1.991e-08		High			3.13533		High			3.44425																			1
				NPNRPIASFIFSGPTGVGK	1	2	1	Q9FI56		1959.09	0	0.04376							High			3.42092																			0
				SLVTEELKQYFRPEFLNR	1	2	1	Q9FI56		2269.24	0	0.02545							High			3.36636																			1
				YTDESLVAAAQLSYQYISDR	1	1	1	Q9FI56		2293.14	0	0.01994							High			3.35117																			0
				GSGFVAVEIPFTPR	2	2	1	Q9FI56		1476.81	0	2.067e-06		High			2.79859		High			3.15633																			0
				MPTLEEYGTNLTK	2	2	1	Q9FI56	M1(Oxidation)	1512.75	0	6.881e-08		High			2.44488		High			2.81746																			0
				VLENLGADPSNIR	2	2	1	Q9FI56		1397.76	0	0.002888		High			3.01608		High			2.80078																			0
				MPTLEEYGTNLTK	1	2	1	Q9FI56		1496.76	0	1.612e-09							High			2.75379																			0
				IASGDVPETIEGK	1	2	1	Q9FI56		1315.69	0	7.847e-05							High			2.70016																			0
				RPYTVVLFDEIEK	1	1	1	Q9FI56		1608.89	0	0.00021							High			2.50832																			0
				IGFDLDYDEKDSSYNR	2	1	1	Q9FI56		1936.89	0	0.0001975		High			2.76609		High			2.46673																			1
				VLELSLEEAR	2	2	1	Q9FI56		1158.66	0	0.0008123		High			2.48631		High			2.42676																			0
				AIDLIDEAGSR	3	3	1	Q9FI56		1159.61	0	0.03579		High			2.24761		High			2.42257																			0
				NNPCLIGEPGVGK	1	2	1	Q9FI56	C4(Carbamidomethyl)	1354.69	0	1.107e-07							High			2.40202																			0
				VITLDMGLLVAGTK	1	1	1	Q9FI56	M6(Oxidation)	1446.85	0	2.059e-07							High			2.40131																			0
				VIMLAQEEAR	1	1	1	Q9FI56		1159.64	0	0.0002949							High			2.34326																			0
				QYFRPEFLNR	2	2	1	Q9FI56		1369.72	0	0.04575		High			2.20077		High			2.34031																			0
				EIELQVTER	2	2	1	Q9FI56		1116.61	0	0.0007337		High			1.98221		High			2.31558																			0
				ALAAYYFGSEEAMIR	1	2	1	Q9FI56	M13(Oxidation)	1707.84	0	0.01831							High			2.29957																			0
				VIMLAQEEAR	1	1	1	Q9FI56	M3(Oxidation)	1175.63	0	0.03139							High			2.16903																			0
				FLPDKAIDLIDEAGSR	1	3	1	Q9FI56		1759.96	0	0.001932							High			2.02322																			1
				LDEMIVFR	1	2	1	Q9FI56	M4(Oxidation)	1038.55	0	0.002152							High			2.00524																			0
				FQPVKVPEPTVDETIQILK	1	1	1	Q9FI56		2181.26	0	0.005448							High			1.88734																			1
				EIADILLKEVFER	1	1	1	Q9FI56		1574.91	0	0.0004613							High			1.8751																			1
				VVQILGR	1	1	1	Q9FI56		784.516	0.003	0.05343							High			1.86373																			0
				QLGHNYIGSEHLLLGLLR	1	2	1	Q9FI56		2033.17	0.003	0.05897							High			1.84478																			0
CON_IPI00376379.3	578	61.7644	5.84619	SWISS-PROT:Q7Z794 Tax_Id=9606 Gene_Symbol=KRT77 Keratin 77	5.19	6	1	4	40	7.17897	2.08	1	4	6.89715	3.63	3	4	7.40369	3.63	3	5	4.52188	3.63	2	2	7.26567	3.63	2	4	4.94257	2.08	1	2	2.49782	2.08	1	1	7.30673	3.63	2	3	10.5923	3.63	2	5	6.95202	3.63	2	4
				Sequence	# PSMs	# Proteins	# Protein Groups	Protein Group Accessions	Modifications	MH+ [Da]	q-Value	PEP	A2	G2	M2	XCorr A2	XCorr G2	XCorr M2	B2	H2	N2	XCorr B2	XCorr H2	XCorr N2	C2	I2	XCorr C2	XCorr I2	D2	J2	XCorr D2	XCorr J2	E2	K2	XCorr E2	XCorr K2	F2	L2	XCorr F2	XCorr L2	# Missed Cleavages
				FLEQQNQVLQTK	27	7	4	CON_IPI00220327.3;CON_IPI00021304.1;CON_IPI00714876.1;CON_IPI00376379.3		1475.79	0	0.1487	High	High		3.04004	2.49782		High	High		2.60833	2.83967		High	High	2.98205	2.56451	High	High	2.44359	2.5665	High	High	2.73066	2.47211	High		2.71676		0
				FASFIDKVR	9	31	6	CON_IPI00021304.1;CON_IPI00009867.3;CON_IPI00299145.9;CON_IPI00376379.3;CON_IPI00221797.1;CON_IPI00131368.3		1082.6	0	0.3784							High	High		2.18712	2.36215		High	High	2.23844	2.12554	High	High	2.0783	2.06599	High	High	2.06378	2.38118					1
				FASFIDK	3	33	6	CON_IPI00021304.1;CON_IPI00009867.3;CON_IPI00299145.9;CON_IPI00376379.3;CON_IPI00221797.1;CON_IPI00131368.3		827.433	0	0.4135							High			1.57626			High		1.52577							High		1.64849					0
				TQYELIAQR	1	1	1	CON_IPI00376379.3		1121.6	0	0.3388																						High		0.956374					0
P29511	450	49.5063	5.05908	Tubulin alpha-6 chain OS=Arabidopsis thaliana OX=3702 GN=TUBA6 PE=1 SV=1 - [TBA6_ARATH]	8.67	2	1	3	40	19.6125	8.67	3	7	8.02978	3.33	1	3	2.14773	3.33	1	1	3.11812	3.33	1	1	17.8464	8.67	3	6	17.3421	8.67	3	6	12.6094	8.67	3	5	13.9053	8.67	3	5	14.6453	8.67	3	5	3.29882	3.33	1	1
				Sequence	# PSMs	# Proteins	# Protein Groups	Protein Group Accessions	Modifications	MH+ [Da]	q-Value	PEP	A2	G2	M2	XCorr A2	XCorr G2	XCorr M2	B2	H2	N2	XCorr B2	XCorr H2	XCorr N2	C2	I2	XCorr C2	XCorr I2	D2	J2	XCorr D2	XCorr J2	E2	K2	XCorr E2	XCorr K2	F2	L2	XCorr F2	XCorr L2	# Missed Cleavages
				AVFVDLEPTVIDEVR	27	4	2	CON_IPI00700865.3;P29511		1701.91	0	1.998e-06	High	High		3.69457	3.52552		High	High		3.49995	3.15582		High	High	2.14773	3.18504	High	High	3.11812	3.29882	High		3.84202		High		3.28868		0
				IDHKFDLMYAK	6	4	2	P29511;CON_IPI00700865.3		1380.7	0	0.2049	High	High		2.86981	1.91775			High			2.75791			High		3.34544					High		2.74238		High		2.63824		1
				TIQFVDWCPTGFK	7	3	1	P29511	C8(Carbamidomethyl)	1598.77	0	0.0003854	High	High		2.83696	2.88669			High			2.78589			High		2.68128					High		3.16872		High		2.96333		0
Q8L7S8	748	81.1068	7.79639	DEAD-box ATP-dependent RNA helicase 3, chloroplastic OS=Arabidopsis thaliana OX=3702 GN=RH3 PE=1 SV=2 - [RH3_ARATH]	29.41	1	19	19	40					28.4798	20.05	13	14	49.6668	26.6	16	21	1.67016	1.47	1	1									3.61969	2.41	2	2
				Sequence	# PSMs	# Proteins	# Protein Groups	Protein Group Accessions	Modifications	MH+ [Da]	q-Value	PEP	A2	G2	M2	XCorr A2	XCorr G2	XCorr M2	B2	H2	N2	XCorr B2	XCorr H2	XCorr N2	C2	I2	XCorr C2	XCorr I2	D2	J2	XCorr D2	XCorr J2	E2	K2	XCorr E2	XCorr K2	F2	L2	XCorr F2	XCorr L2	# Missed Cleavages
				GTDALAAALAHLSGFSQPPSSR	2	1	1	Q8L7S8		2154.1	0	6.15e-06							High			3.74023			High		3.78427														0
				LTEEAGDYTAFR	1	1	1	Q8L7S8		1372.66	0	5.919e-08							High			2.84436																			0
				SVTGFLSDLYR	2	1	1	Q8L7S8		1257.65	0	0.000492							High			2.83757			High		2.94113														0
				GVDVVVGTPGR	5	1	1	Q8L7S8		1055.6	0	0.007153							High			2.45312			High		2.37599		High		1.67016			High		2.29703					0
				LYAIATTSTSK	1	1	1	Q8L7S8		1155.64	0	5.148e-06							High			2.44672																			0
				GITHLFPIQR	1	1	1	Q8L7S8		1181.7	0	0.002685							High			2.3193																			0
				LPPLQDDGPSSDNYGR	4	1	1	Q8L7S8		1730.81	0	0.0004489							High			2.22297			High		2.65512														0
				TILSDLITVYAK	3	1	1	Q8L7S8		1336.78	0	6.203e-05							High			2.1868			High		2.6847														0
				IFLIADDR	2	1	1	Q8L7S8		962.548	0	0.004161							High			1.95748			High		1.84597														0
				GWVTLQLIR	2	1	1	Q8L7S8		1085.65	0	0.03484							High			1.84515			High		1.70179														0
				AVLVPALQGR	6	1	1	Q8L7S8		1023.64	0	0.002834		High			1.78256		High			1.82375			High		1.81712							High		1.70677					0
				TLAFGIPIIK	2	1	1	Q8L7S8		1072.68	0	0.0203							High			1.59674			High		1.99628														0
				FLVLAPTR	2	1	1	Q8L7S8		916.563	0	0.03208							High			1.4981			High		1.4961														0
				DADEVSLALSNSIATEALHGDISQHQR	1	1	1	Q8L7S8		2877.4	0	3.814e-08													High		5.23885														0
				RLTEEAGDYTAFR	1	1	1	Q8L7S8		1528.74	0	0.0001588													High		3.29253														1
				FTVLVATDVASR	1	1	1	Q8L7S8		1278.71	0	2.985e-05													High		2.83001														0
				GSSDDWLIGGR	1	1	1	Q8L7S8		1162.55	0	0.00121													High		1.82665														0
				IIDLIEGR	2	1	1	Q8L7S8		928.549	0	0.06776		High			1.83712								High		1.73119														0
				SFGGSCFICGK	1	1	1	Q8L7S8	C6(Carbamidomethyl); C9(Carbamidomethyl)	1219.53	0	0.0007673													High		1.6855														0
CON_IPI00384444.5	472	51.5894	5.16064	SWISS-PROT:P02533 Tax_Id=9606 Gene_Symbol=KRT14 Keratin, type I cytoskeletal 14	20.76	22	2	9	39	16.7779	16.95	6	7	6.98342	7.84	4	4	7.20648	9.11	3	3	4.6655	5.93	3	3	1.84646	1.91	1	1	7.95163	9.11	3	3	4.80406	4.45	2	2	5.56366	7.84	3	3	4.77541	4.45	2	2	7.23883	9.11	3	3
				Sequence	# PSMs	# Proteins	# Protein Groups	Protein Group Accessions	Modifications	MH+ [Da]	q-Value	PEP	A2	G2	M2	XCorr A2	XCorr G2	XCorr M2	B2	H2	N2	XCorr B2	XCorr H2	XCorr N2	C2	I2	XCorr C2	XCorr I2	D2	J2	XCorr D2	XCorr J2	E2	K2	XCorr E2	XCorr K2	F2	L2	XCorr F2	XCorr L2	# Missed Cleavages
				LLEGEDAHLSSSQFSSGSQSSR	5	2	1	CON_IPI00384444.5		2309.07	0	0.04128	High			4.42808									High		2.51545			High		2.2435		High		2.31885	High		2.97277		0
				ILTATVDNANVLLQIDNAR	1	1	1	CON_IPI00384444.5		2054.14	0	0.2495	High			3.42849																									0
				ALEEANADLEVK	11	7	2	CON_IPI00217963.3;CON_IPI00384444.5		1301.68	0	0.002536	High	High		2.82882	2.50707		High	High		2.94329	2.24889		High	High	2.49681	2.64457	High	High	2.45987	2.80804		High		2.71921	High		2.69848		0
				VLDELTLAR	10	9	2	CON_IPI00217963.3;CON_IPI00384444.5		1029.6	0	0.2009	High	High		2.33516	2.29698		High			2.24861			High	High	2.19422	2.13084	High	High	2.20563	2.18729	High	High	1.84646	2.26129	High		2.28039		0
				ASLENSLEETK	1	4	2	CON_IPI00217963.3;CON_IPI00384444.5		1220.6	0	0.1732	High			1.98764																									0
				LAADDFR	5	32	4	CON_IPI00009865.2;CON_IPI00217963.3;CON_IPI00384444.5;CON_6016414		807.399	0	0.3195	High			1.76968			High	High		1.5558	1.4408						High		1.49073										0
				VTMQNLNDR	1	12	3	CON_IPI00009865.2;CON_IPI00217963.3;CON_IPI00384444.5		1090.55	0	9.851e-05							High			1.79152																			0
				VTMQNLNDRLASYLDKVR	2	4	3	CON_IPI00217963.3;CON_IPI00384444.5;CON_IPI00009865.2		2136.13	0	0.2587								High			3.31478											High		3.16424					2
				VTMQNLNDRLASYLDKVR	2	4	3	CON_IPI00217963.3;CON_IPI00384444.5;CON_IPI00009865.2	M3(Oxidation)	2152.12	0	0.4941																						High		3.13727					2
				VTMQNLNDRLASYLDK	1	4	3	CON_IPI00217963.3;CON_IPI00384444.5;CON_IPI00009865.2		1880.96	0	0.4803																						High		2.73316					1
CON_IPI00299145.9	564	59.9883	8.00146	SWISS-PROT:P48668 Tax_Id=9606 Gene_Symbol=KRT6C Keratin, type II cytoskeletal 6C	19.5	5	2	10	39	13.4999	8.33	4	5	6.62644	6.38	4	5	9.84463	9.75	5	5	6.88242	5.32	3	3	7.2222	5.32	3	3	5.1703	3.72	2	2	3.18716	2.13	1	1	5.34836	3.72	2	2	8.19465	3.72	2	3	6.95469	5.32	3	3
				Sequence	# PSMs	# Proteins	# Protein Groups	Protein Group Accessions	Modifications	MH+ [Da]	q-Value	PEP	A2	G2	M2	XCorr A2	XCorr G2	XCorr M2	B2	H2	N2	XCorr B2	XCorr H2	XCorr N2	C2	I2	XCorr C2	XCorr I2	D2	J2	XCorr D2	XCorr J2	E2	K2	XCorr E2	XCorr K2	F2	L2	XCorr F2	XCorr L2	# Missed Cleavages
				NLDLDSIIAEVK	14	8	3	CON_IPI00021304.1;CON_IPI00009867.3;CON_IPI00299145.9		1329.73	0	0.1295	High	High		3.10961	3.18716		High	High		2.68307	2.9862		High	High	3.22394	3.14736	High	High	3.02977	3.13763	High	High	3.19143	3.36043	High		3.06245		0
				QNLEPLFEQYINNLRR	1	4	2	CON_IPI00009867.3;CON_IPI00299145.9		2047.08	0	0.1078	High			2.76971																									1
				WTLLQEQGTK	1	4	2	CON_IPI00009867.3;CON_IPI00299145.9		1203.64	0	0.09915	High			2.6916																									0
				QLDSIVGER	7	4	2	CON_IPI00009867.3;CON_IPI00299145.9		1016.54	0	0.2826	High			2.19664													High	High	1.77435	1.75106	High	High	1.96698	1.79154	High		2.10785		0
				FASFIDKVR	9	31	6	CON_IPI00021304.1;CON_IPI00009867.3;CON_IPI00299145.9;CON_IPI00376379.3;CON_IPI00221797.1;CON_IPI00131368.3		1082.6	0	0.3784							High	High		2.18712	2.36215		High	High	2.23844	2.12554	High	High	2.0783	2.06599	High	High	2.06378	2.38118					1
				DVDAAYMNKVELQAK	1	6	2	CON_IPI00299145.9;CON_IPI00131368.3		1694.87	0	0.0003988							High			1.63994																			1
				FASFIDK	3	33	6	CON_IPI00021304.1;CON_IPI00009867.3;CON_IPI00299145.9;CON_IPI00376379.3;CON_IPI00221797.1;CON_IPI00131368.3		827.433	0	0.4135							High			1.57626			High		1.52577							High		1.64849					0
				ISIGGGSCAISGGYGSR	1	3	1	CON_IPI00299145.9	C8(Carbamidomethyl)	1598.77	0	7.69e-05													High		2.35228														0
				AIGGGLSSVGGGSSTIK	1	2	1	CON_IPI00299145.9		1447.78	0	0.01129													High		2.02997														0
				VLDTKWTLLQEQGTK	1	3	2	CON_IPI00009867.3;CON_IPI00299145.9		1759.96	0	0.3386																						High		2.84935					1
CON_IPI00131368.3	553	59.2986	7.94287	SWISS-PROT:P50446 Tax_Id=10090 Gene_Symbol=Krt6a Keratin, type II cytoskeletal 6A	6.51	4	0	4	39	8.3397	2.17	1	3	8.13362	6.51	4	6	11.5619	3.8	3	5	8.0326	3.8	2	3	8.2413	3.8	2	3	6.39545	2.17	1	2	6.1247	2.17	1	2	8.60259	3.8	2	3	8.15171	3.8	2	3	7.98674	3.8	2	4
				Sequence	# PSMs	# Proteins	# Protein Groups	Protein Group Accessions	Modifications	MH+ [Da]	q-Value	PEP	A2	G2	M2	XCorr A2	XCorr G2	XCorr M2	B2	H2	N2	XCorr B2	XCorr H2	XCorr N2	C2	I2	XCorr C2	XCorr I2	D2	J2	XCorr D2	XCorr J2	E2	K2	XCorr E2	XCorr K2	F2	L2	XCorr F2	XCorr L2	# Missed Cleavages
				SLDLDSIIAEVK	26	5	3	CON_IPI00220327.3;CON_IPI00131368.3;CON_IPI00221797.1		1302.72	0	0.1336	High	High		3.32592	3.42551		High	High		3.38962	3.20413		High	High	3.7045	3.28871	High	High	3.23307	3.17626	High	High	3.22894	3.71711	High		3.3964		0
				FASFIDKVR	9	31	6	CON_IPI00021304.1;CON_IPI00009867.3;CON_IPI00299145.9;CON_IPI00376379.3;CON_IPI00221797.1;CON_IPI00131368.3		1082.6	0	0.3784							High	High		2.18712	2.36215		High	High	2.23844	2.12554	High	High	2.0783	2.06599	High	High	2.06378	2.38118					1
				DVDAAYMNKVELQAK	1	6	2	CON_IPI00299145.9;CON_IPI00131368.3		1694.87	0	0.0003988							High			1.63994																			1
				FASFIDK	3	33	6	CON_IPI00021304.1;CON_IPI00009867.3;CON_IPI00299145.9;CON_IPI00376379.3;CON_IPI00221797.1;CON_IPI00131368.3		827.433	0	0.4135							High			1.57626			High		1.52577							High		1.64849					0
CON_IPI00221797.1	551	59.7039	8.30908	TREMBL:Q8BGZ7;Q99MH7 Tax_Id=10090 Gene_Symbol=Krt75 10 days neonate skin cDNA, RIKEN full-length enri	5.99	6	1	4	39	10.2484	4.36	2	4	8.13362	3.81	3	5	11.5619	3.81	3	5	8.0326	3.81	2	3	8.2413	3.81	2	3	6.39545	2.18	1	2	6.1247	2.18	1	2	8.60259	3.81	2	3	8.15171	3.81	2	3	7.98674	3.81	2	4
				Sequence	# PSMs	# Proteins	# Protein Groups	Protein Group Accessions	Modifications	MH+ [Da]	q-Value	PEP	A2	G2	M2	XCorr A2	XCorr G2	XCorr M2	B2	H2	N2	XCorr B2	XCorr H2	XCorr N2	C2	I2	XCorr C2	XCorr I2	D2	J2	XCorr D2	XCorr J2	E2	K2	XCorr E2	XCorr K2	F2	L2	XCorr F2	XCorr L2	# Missed Cleavages
				SLDLDSIIAEVK	26	5	3	CON_IPI00220327.3;CON_IPI00131368.3;CON_IPI00221797.1		1302.72	0	0.1336	High	High		3.32592	3.42551		High	High		3.38962	3.20413		High	High	3.7045	3.28871	High	High	3.23307	3.17626	High	High	3.22894	3.71711	High		3.3964		0
				FASFIDKVR	9	31	6	CON_IPI00021304.1;CON_IPI00009867.3;CON_IPI00299145.9;CON_IPI00376379.3;CON_IPI00221797.1;CON_IPI00131368.3		1082.6	0	0.3784							High	High		2.18712	2.36215		High	High	2.23844	2.12554	High	High	2.0783	2.06599	High	High	2.06378	2.38118					1
				FASFIDK	3	33	6	CON_IPI00021304.1;CON_IPI00009867.3;CON_IPI00299145.9;CON_IPI00376379.3;CON_IPI00221797.1;CON_IPI00131368.3		827.433	0	0.4135							High			1.57626			High		1.52577							High		1.64849					0
				FLEQQNKVLETK	1	9	1	CON_IPI00221797.1		1476.78	0.004	0.3952	High			1.90869																									1
CON_IPI00217963.3	473	51.2362	5.04639	SWISS-PROT:P08779 Tax_Id=9606 Gene_Symbol=KRT16 Keratin, type I cytoskeletal 16	13.95	21	1	8	34	8.92129	8.25	4	5	8.97506	9.73	5	5	4.69103	4.44	2	2	4.6655	5.92	3	3	1.84646	1.9	1	1	4.97887	4.44	2	2	4.80406	4.44	2	2	5.56366	7.82	3	3	4.77541	4.44	2	2	4.99533	4.44	2	2
				Sequence	# PSMs	# Proteins	# Protein Groups	Protein Group Accessions	Modifications	MH+ [Da]	q-Value	PEP	A2	G2	M2	XCorr A2	XCorr G2	XCorr M2	B2	H2	N2	XCorr B2	XCorr H2	XCorr N2	C2	I2	XCorr C2	XCorr I2	D2	J2	XCorr D2	XCorr J2	E2	K2	XCorr E2	XCorr K2	F2	L2	XCorr F2	XCorr L2	# Missed Cleavages
				ALEEANADLEVK	11	7	2	CON_IPI00217963.3;CON_IPI00384444.5		1301.68	0	0.002536	High	High		2.82882	2.50707		High	High		2.94329	2.24889		High	High	2.49681	2.64457	High	High	2.45987	2.80804		High		2.71921	High		2.69848		0
				VLDELTLAR	10	9	2	CON_IPI00217963.3;CON_IPI00384444.5		1029.6	0	0.2009	High	High		2.33516	2.29698		High			2.24861			High	High	2.19422	2.13084	High	High	2.20563	2.18729	High	High	1.84646	2.26129	High		2.28039		0
				ASLENSLEETK	1	4	2	CON_IPI00217963.3;CON_IPI00384444.5		1220.6	0	0.1732	High			1.98764																									0
				LAADDFR	5	32	4	CON_IPI00009865.2;CON_IPI00217963.3;CON_IPI00384444.5;CON_6016414		807.399	0	0.3195	High			1.76968			High	High		1.5558	1.4408						High		1.49073										0
				VTMQNLNDR	1	12	3	CON_IPI00009865.2;CON_IPI00217963.3;CON_IPI00384444.5		1090.55	0	9.851e-05							High			1.79152																			0
				VTMQNLNDRLASYLDKVR	2	4	3	CON_IPI00217963.3;CON_IPI00384444.5;CON_IPI00009865.2		2136.13	0	0.2587								High			3.31478											High		3.16424					2
				VTMQNLNDRLASYLDKVR	2	4	3	CON_IPI00217963.3;CON_IPI00384444.5;CON_IPI00009865.2	M3(Oxidation)	2152.12	0	0.4941																						High		3.13727					2
				VTMQNLNDRLASYLDK	1	4	3	CON_IPI00217963.3;CON_IPI00384444.5;CON_IPI00009865.2		1880.96	0	0.4803																						High		2.73316					1
				DAETWFLSK	1	1	1	CON_IPI00217963.3		1096.55	0.008	0.0899							High			1.99164																			0
CON_CASB	209	23.5683	5.18604	SWISS-PROT:P02666 Beta-casein - Bos taurus (Bovine).	12.44	1	2	2	34	4.03386	9.09	1	1					12.4959	9.09	1	4	10.2326	9.09	1	3	7.49468	9.09	1	2	4.40963	9.09	1	1	2.80463	9.09	1	2	14.903	9.09	1	4	16.0465	9.09	1	5	12.391	9.09	1	4
				Sequence	# PSMs	# Proteins	# Protein Groups	Protein Group Accessions	Modifications	MH+ [Da]	q-Value	PEP	A2	G2	M2	XCorr A2	XCorr G2	XCorr M2	B2	H2	N2	XCorr B2	XCorr H2	XCorr N2	C2	I2	XCorr C2	XCorr I2	D2	J2	XCorr D2	XCorr J2	E2	K2	XCorr E2	XCorr K2	F2	L2	XCorr F2	XCorr L2	# Missed Cleavages
				DMPIQAFLLYQEPVLGPVR	27	1	1	CON_CASB	M2(Oxidation)	2202.17	0	0.04549	High	High		4.03386	2.80463			High	High		4.16576	3.82492	High	High	3.70403	3.9917	High	High	3.59848	3.62542	High	High	3.98647	3.72874	High		4.40963		0
				DMPIQAFLLYQEPVLGPVR	6	1	1	CON_CASB		2186.17	0	0.1421		High			1.60884			High			3.29268		High	High	2.62019	2.96119		High		2.24901		High		2.08233					0
				VLPVPQK	1	1	1	CON_CASB		780.504	0	0.5073																						High		1.11115					0
CON_CASA2	207	24.3334	8.26514	SWISS-PROT:P02663 Alpha-S2-casein [Contains: Casocidin-1 - Bos taurus (Bovine).	29.47	1	5	5	31	5.28392	10.63	1	1	3.66044	19.81	3	3	6.2852	18.84	4	5	4.47073	19.81	3	3	4.39694	14.49	3	3					2.68156	9.18	2	2	2.13327	5.31	1	1	4.4399	14.98	3	3	6.13204	14.49	3	4
				Sequence	# PSMs	# Proteins	# Protein Groups	Protein Group Accessions	Modifications	MH+ [Da]	q-Value	PEP	A2	G2	M2	XCorr A2	XCorr G2	XCorr M2	B2	H2	N2	XCorr B2	XCorr H2	XCorr N2	C2	I2	XCorr C2	XCorr I2	D2	J2	XCorr D2	XCorr J2	E2	K2	XCorr E2	XCorr K2	F2	L2	XCorr F2	XCorr L2	# Missed Cleavages
				FPQYLQYLYQGPIVLNPWDQVK	3	1	1	CON_CASA2		2709.41	0	0.02412	High			5.28392			High			1.75501							High		2.01714										0
				FALPQYLK	8	1	1	CON_CASA2		979.577	0	0.001819		High			1.5189		High		High	1.97949		1.52773	High		1.36913		High	High	1.42182	1.37946	High	High	1.45444	1.3751					0
				NAVPITPTLNR	9	1	1	CON_CASA2		1195.69	0	0.0009582							High			1.68095			High	High	2.14375	2.03766		High		1.97799	High	High	1.90928	2.07146					0
				ALNEINQFYQK	9	1	1	CON_CASA2		1367.72	0	0.0018		High			2.68156			High	High		2.13327	1.54738	High	High	2.45166	2.40224	High	High	2.45358	2.53872	High	High	2.48766	2.38397					0
				ENLCSTFCK	2	1	1	CON_CASA2	C4(Carbamidomethyl); C8(Carbamidomethyl)	1158.49	0	0.09404													High	High	1.16212	0.958459													0
Q9FN48	387	41.2598	9.39307	Calcium sensing receptor, chloroplastic OS=Arabidopsis thaliana OX=3702 GN=CAS PE=1 SV=1 - [CAS_ARATH]	45.99	1	13	13	29																																					74.3886	45.99	13	29
				Sequence	# PSMs	# Proteins	# Protein Groups	Protein Group Accessions	Modifications	MH+ [Da]	q-Value	PEP	A2	G2	M2	XCorr A2	XCorr G2	XCorr M2	B2	H2	N2	XCorr B2	XCorr H2	XCorr N2	C2	I2	XCorr C2	XCorr I2	D2	J2	XCorr D2	XCorr J2	E2	K2	XCorr E2	XCorr K2	F2	L2	XCorr F2	XCorr L2	# Missed Cleavages
				KAQEAMQSSGFDSEPVFNAAK	1	1	1	Q9FN48	M6(Oxidation)	2258.03	0	7.19e-05																		High		4.94662									1
				TINQVQETGSSVFDATQR	4	1	1	Q9FN48		1980.96	0	9.58678e-13																		High		4.33174									0
				LGTDSYNFSFAQVLSPSR	3	1	1	Q9FN48		1988.97	0	3.01e-07																		High		4.2164									0
				VFQVVGDALKPALDTALPIAK	2	1	1	Q9FN48		2166.26	0	7.952e-08																		High		3.61029									0
				KAQEAMQSSGFDSEPVFNAAK	1	1	1	Q9FN48		2242.05	0	6.148e-07																		High		3.60337									1
				AQEAMQSSGFDSEPVFNAAK	3	1	1	Q9FN48	M5(Oxidation)	2129.95	0	0.000206																		High		3.3628									0
				GSNIIILDSYTDSAK	1	1	1	Q9FN48		1596.81	0	3.356e-05																		High		3.24815									0
				AQEAMQSSGFDSEPVFNAAK	1	1	1	Q9FN48		2113.95	0	1.443e-05																		High		3.16264									0
				VISIPLEELPNKVK	2	1	1	Q9FN48		1578.95	0	0.0003359																		High		2.76244									1
				DQIVSSLTEVEK	2	1	1	Q9FN48		1347.71	0	0.0007047																		High		2.60638									0
				NCYIVTDGFSGGR	2	1	1	Q9FN48	C2(Carbamidomethyl)	1445.65	0	2.699e-06																		High		2.49233									0
				TVTDVAQQTSK	1	1	1	Q9FN48		1177.6	0	0.0003306																		High		2.46932									0
				VEAEIAALK	3	1	1	Q9FN48		943.545	0	8.411e-05																		High		2.34005									0
				NYLMVDIR	1	1	1	Q9FN48		1023.53	0	0.001867																		High		2.09947									0
				GYKGDLTPAQTLDLLCTK	1	1	1	Q9FN48	C16(Carbamidomethyl)	1994.02	0	0.06534																		High		2.06718									1
				NYLMVDIR	1	1	1	Q9FN48	M4(Oxidation)	1039.53	0	0.01969																		High		1.52362									0
CON_IPI00713000.2	536	59.262	5.14795	ENSEMBL:ENSBTAP00000025008 (Bos taurus) hypothetical protein	3.92	1	4	4	27	16.3419	3.92	3	7													10.893	3.73	2	5	10.9848	3.92	3	5	7.93458	3.92	3	4	8.472	3.73	2	4	4.27582	3.73	2	2
				Sequence	# PSMs	# Proteins	# Protein Groups	Protein Group Accessions	Modifications	MH+ [Da]	q-Value	PEP	A2	G2	M2	XCorr A2	XCorr G2	XCorr M2	B2	H2	N2	XCorr B2	XCorr H2	XCorr N2	C2	I2	XCorr C2	XCorr I2	D2	J2	XCorr D2	XCorr J2	E2	K2	XCorr E2	XCorr K2	F2	L2	XCorr F2	XCorr L2	# Missed Cleavages
				FPGQLNADLRK	2	1	1	CON_IPI00713000.2		1258.69	0	0.1212	High			3.06682																									1
				FPGQLNADLR	8	1	1	CON_IPI00713000.2		1130.6	0	0.1876	High	High		2.4533	1.71545			High			2.37805			High		2.41605					High		2.36821		High		2.50204		0
				LAVNMVPFPR	3	1	1	CON_IPI00713000.2		1143.64	0	0.1122	High			2.24888																	High		2.1992		High		2.19392		0
				LAVNMVPFPR	12	1	1	CON_IPI00713000.2	M5(Oxidation)	1159.63	0	0.01264	High	High		2.04383	2.01448			High			1.96449			High		1.85977					High		2.079		High		1.90667		0
				KLAVNMVPFPR	1	1	1	CON_IPI00713000.2		1271.75	0	0.04661		High			2.20664																								1
				KLAVNMVPFPR	1	1	1	CON_IPI00713000.2	M6(Oxidation)	1287.73	0.003	0.4358																									High		2.5204		1
P29516	449	50.574	4.83057	Tubulin beta-8 chain OS=Arabidopsis thaliana OX=3702 GN=TUBB8 PE=2 SV=2 - [TBB8_ARATH]	10.02	5	1	3	26	5.15461	5.79	2	4	2.35779	5.79	2	2	1.96975	3.12	1	1	2.30538	3.12	1	1	9.08328	5.79	2	4	11.8693	10.02	3	6	5.03798	5.79	2	2	5.50859	10.02	3	4	4.88316	5.79	2	2
				Sequence	# PSMs	# Proteins	# Protein Groups	Protein Group Accessions	Modifications	MH+ [Da]	q-Value	PEP	A2	G2	M2	XCorr A2	XCorr G2	XCorr M2	B2	H2	N2	XCorr B2	XCorr H2	XCorr N2	C2	I2	XCorr C2	XCorr I2	D2	J2	XCorr D2	XCorr J2	E2	K2	XCorr E2	XCorr K2	F2	L2	XCorr F2	XCorr L2	# Missed Cleavages
				EVDEQMINVQNK	9	4	1	P29516		1446.69	0	0.2778	High	High		2.73923	2.4039		High	High		1.56674	2.78606			High		2.52796					High		2.65944		High		2.98318		0
				NSSYFVEWIPNNVK	15	8	2	P29516;P24636		1696.84	0	0.141	High	High		2.41538	2.63408		High	High		2.35779	2.72253		High	High	1.96975	2.3552	High		2.30538		High		2.43229		High		2.57291		0
				MREILHIQGGQCGNQIGAK	2	4	2	P24636;P29516	C12(Carbamidomethyl)	2110.06	0	0.1652								High			1.55443														High		1.35789		1
P19366	498	53.9001	5.50342	ATP synthase subunit beta, chloroplastic OS=Arabidopsis thaliana OX=3702 GN=atpB PE=1 SV=2 - [ATPB_ARATH]	12.45	1	1	3	26	16.8044	12.45	3	6									0	2.21	1	1	13.2732	12.45	3	5	16.5294	12.45	3	6	3.9412	5.22	2	2	9.03874	5.22	2	4	4.324	5.22	2	2
				Sequence	# PSMs	# Proteins	# Protein Groups	Protein Group Accessions	Modifications	MH+ [Da]	q-Value	PEP	A2	G2	M2	XCorr A2	XCorr G2	XCorr M2	B2	H2	N2	XCorr B2	XCorr H2	XCorr N2	C2	I2	XCorr C2	XCorr I2	D2	J2	XCorr D2	XCorr J2	E2	K2	XCorr E2	XCorr K2	F2	L2	XCorr F2	XCorr L2	# Missed Cleavages
				GSITSIQAVYVPADDLTDPAPATTFAHLDATTVLSR	3	1	1	P19366		3714.9	0	0.01242	High			4.75901																	High		4.16114		High		4.71403		0
				VALVYGQMNEPPGAR	15	1	1	P19366		1601.81	0	0.08157	High	High		2.66428	1.83916			High			2.6068			High		2.16268					High		2.66755		High		2.67556		0
				IGLFGGAGVGK	7	4	2	P83483;P19366		975.564	0	0.2009	High	High		2.18021	2.10204			High			2.38693			High		2.16132	High		1.53782		High		2.22435		High		2.279		0
				VALVYGQMNEPPGAR	1	1	1	P19366	M8(Oxidation)	1617.81	0	0.3025																									High		1.88664		0
Q93Y08	761	85.9705	9.24658	Protein ACTIVITY OF BC1 COMPLEX KINASE 8, chloroplastic OS=Arabidopsis thaliana OX=3702 GN=ABC1K8 PE=2 SV=1 - [AB1K8_ARATH]	22.6	1	14	14	25					0	2.37	1	1	46.939	22.6	14	21																	9.02547	5.91	3	3
				Sequence	# PSMs	# Proteins	# Protein Groups	Protein Group Accessions	Modifications	MH+ [Da]	q-Value	PEP	A2	G2	M2	XCorr A2	XCorr G2	XCorr M2	B2	H2	N2	XCorr B2	XCorr H2	XCorr N2	C2	I2	XCorr C2	XCorr I2	D2	J2	XCorr D2	XCorr J2	E2	K2	XCorr E2	XCorr K2	F2	L2	XCorr F2	XCorr L2	# Missed Cleavages
				LAAIGEDLLAIAADQPFR	5	1	1	Q93Y08		1884.02	0	4.345e-08							High	High		1.8429	3.4914		High		4.31844														0
				EAANSELFANNFKDLEYVK	1	1	1	Q93Y08		2202.08	0	0.0003101													High		4.63827														1
				FDITEIAKPYALELLR	4	1	1	Q93Y08		1892.06	0	5.328e-05								High			3.03557		High		3.53494														0
				VQRPGLKDLFDIDLK	1	1	1	Q93Y08		1757	0	0.0001723													High		2.85836														1
				IQALDQLGVDR	2	1	1	Q93Y08		1227.67	0	2.861e-05								High			2.49849		High		2.76381														0
				EKEEIAAAEELGFK	1	1	1	Q93Y08		1563.79	0	0.003615													High		2.33274														1
				FPATFTFVVR	2	1	1	Q93Y08		1184.65	0	0.0003296													High		2.3123														0
				AFSVLDGIGK	1	1	1	Q93Y08		1006.56	0	0.008078													High		2.24551														0
				EAANSELFANNFK	1	1	1	Q93Y08		1454.7	0	0.00266													High		2.21018														0
				VPSIYWEYTTPQVLTMEYVPGIK	1	1	1	Q93Y08	M16(Oxidation)	2730.39	0	0.0001239													High		2.20524														0
				DWVAIYDECASVLYQEIDYTK	1	1	1	Q93Y08	C9(Carbamidomethyl)	2581.19	0	0.01801													High		1.84016														0
				VPSIYWEYTTPQVLTMEYVPGIK	1	1	1	Q93Y08		2714.39	0	0.0299													High		1.83667														0
				DLFDIDLK	1	1	1	Q93Y08		978.517	0	0.04039													High		1.77179														0
				LAVVIER	1	1	1	Q93Y08		799.506	0	0.01611													High		1.64154														0
				VIAEYLQK	2	1	1	Q93Y08		963.556	0	0.05721													High		1.40363														0
Q9LHA8	650	71.057	5.24951	Heat shock 70 kDa protein 4 OS=Arabidopsis thaliana OX=3702 GN=HSP70-4 PE=1 SV=1 - [HS704_ARATH]	7.08	7	3	4	24	18.0725	5.08	3	5					6.65099	4.62	2	2	3.90264	2.62	1	1	14.0457	5.08	3	4	18.08	5.08	3	5	2.38495	2.31	1	1	10.7379	5.08	3	3	10.3082	5.08	3	3
				Sequence	# PSMs	# Proteins	# Protein Groups	Protein Group Accessions	Modifications	MH+ [Da]	q-Value	PEP	A2	G2	M2	XCorr A2	XCorr G2	XCorr M2	B2	H2	N2	XCorr B2	XCorr H2	XCorr N2	C2	I2	XCorr C2	XCorr I2	D2	J2	XCorr D2	XCorr J2	E2	K2	XCorr E2	XCorr K2	F2	L2	XCorr F2	XCorr L2	# Missed Cleavages
				NQVAMNPTNTVFDAKR	5	1	1	Q9LHA8		1805.9	0	0.08639	High			4.14924				High			3.42545			High		2.94819					High		2.9843		High		3.96747		1
				IINEPTAAAIAYGLDKK	10	8	2	Q9LHA8;Q9S9N1		1787.99	0	0.09646	High			4.11574				High			4.08564		High	High	4.20497	4.03672	High		3.90264		High		4.36594		High		4.5619		1
				NQVAMNPTNTVFDAK	6	1	1	Q9LHA8		1649.79	0	0.1149	High	High		3.32047	2.38495			High			3.22677			High		3.32329					High		3.20306		High		3.15352		0
				NQVAMNPTNTVFDAK	2	1	1	Q9LHA8	M5(Oxidation)	1665.79	0	0.08878	High			2.87865																					High		2.91963		0
				TTPSYVAFTDSER	1	5	1	Q9LHA8		1473.69	0	0.000155													High		2.44603														0
Q9S9N1	646	70.8704	5.41455	Heat shock 70 kDa protein 5 OS=Arabidopsis thaliana OX=3702 GN=HSP70-5 PE=2 SV=1 - [HSP7E_ARATH]	4.64	3	1	2	21	10.2331	4.64	2	3	2.51077	2.01	1	1	6.23173	4.64	2	2	6.24959	4.64	2	2	12.4535	4.64	2	4	12.9051	4.64	2	4	2.7242	2.01	1	1	6.61483	4.64	2	2	6.50611	4.64	2	2
				Sequence	# PSMs	# Proteins	# Protein Groups	Protein Group Accessions	Modifications	MH+ [Da]	q-Value	PEP	A2	G2	M2	XCorr A2	XCorr G2	XCorr M2	B2	H2	N2	XCorr B2	XCorr H2	XCorr N2	C2	I2	XCorr C2	XCorr I2	D2	J2	XCorr D2	XCorr J2	E2	K2	XCorr E2	XCorr K2	F2	L2	XCorr F2	XCorr L2	# Missed Cleavages
				IINEPTAAAIAYGLDKK	10	8	2	Q9LHA8;Q9S9N1		1787.99	0	0.09646	High			4.11574				High			4.08564		High	High	4.20497	4.03672	High		3.90264		High		4.36594		High		4.5619		1
				TTPSYVAFTDTER	11	1	1	Q9S9N1		1487.73	0	5.513e-05	High	High		2.50901	2.7242		High	High		2.51077	2.52919		High	High	2.02676	2.46939	High		2.34695		High		2.50989		High		2.50343		0
Q96292	377	41.8499	5.57959	Actin-2 OS=Arabidopsis thaliana OX=3702 GN=ACT2 PE=1 SV=1 - [ACT2_ARATH]	12.47	3	3	5	20	8.72909	8.75	3	5	0	4.24	1	1									5.84963	7.16	2	4	4.61221	6.63	2	3	2.08675	7.16	2	3	3.85894	7.16	2	4
				Sequence	# PSMs	# Proteins	# Protein Groups	Protein Group Accessions	Modifications	MH+ [Da]	q-Value	PEP	A2	G2	M2	XCorr A2	XCorr G2	XCorr M2	B2	H2	N2	XCorr B2	XCorr H2	XCorr N2	C2	I2	XCorr C2	XCorr I2	D2	J2	XCorr D2	XCorr J2	E2	K2	XCorr E2	XCorr K2	F2	L2	XCorr F2	XCorr L2	# Missed Cleavages
				YPIEHGVVSNWDDMEKIWHHTFYNELR	6	3	1	Q96292	N-Term(Acetyl)	3457.65	0	0.201	High			4.31254				High			3.85894										High		3.83332						1
				IWHHTFYNELR	10	9	2	CON_IPI00698900.1;Q96292		1515.75	0	0.2408	High	High		2.3057	1.97586			High			1.965										High		2.0163		High		2.30635		0
				YPIEHGVVSNWDDMEK	2	3	1	Q96292	N-Term(Acetyl)	1960.95	0	0.08323		High			2.08675		High			1.85743																			0
				LDLAGRDLTDYLMK	1	4	2	CON_IPI00698900.1;Q96292	M13(Oxidation)	1639.84	0.003	0.4362																									High		2.30586		1
				GILTLKYPIEHGVVSNWDDMEK	1	2	1	Q96292	N-Term(Acetyl)	2586.34	0.004	0.3878	High			2.00817																									1
Q42290	531	59.1233	6.78564	Probable mitochondrial-processing peptidase subunit beta, mitochondrial OS=Arabidopsis thaliana OX=3702 GN=MPPbeta PE=1 SV=2 - [MPPB_ARATH]	39.55	1	14	14	19																																	62.5451	39.55	14	19
				Sequence	# PSMs	# Proteins	# Protein Groups	Protein Group Accessions	Modifications	MH+ [Da]	q-Value	PEP	A2	G2	M2	XCorr A2	XCorr G2	XCorr M2	B2	H2	N2	XCorr B2	XCorr H2	XCorr N2	C2	I2	XCorr C2	XCorr I2	D2	J2	XCorr D2	XCorr J2	E2	K2	XCorr E2	XCorr K2	F2	L2	XCorr F2	XCorr L2	# Missed Cleavages
				VLDSNVNQALDVLADILQNSKFEEQR	2	1	1	Q42290		2958.52	0	0.051														High		6.79816													1
				EMQEVEGQTDEVVLDHLHATAFQYTPLGR	1	1	1	Q42290	M2(Oxidation)	3329.57	0	0.103														High		5.2434													0
				EMQEVEGQTDEVVLDHLHATAFQYTPLGR	1	1	1	Q42290		3313.59	0	0.1374														High		5.1554													0
				ALEEEIEDIGGHLNAYTSR	1	1	1	Q42290		2117.02	0	0.0722														High		4.3457													0
				YIYDKDIAISAIGPIQDLPDYNKFR	1	1	1	Q42290		2928.52	0	0.1342														High		4.2863													2
				LSSDPTTTSQLVANEPASFTGSEVR	1	1	1	Q42290		2594.26	0	0.1276														High		4.25593													0
				YIYDKDIAISAIGPIQDLPDYNK	1	1	1	Q42290		2625.36	0	0.1713														High		3.90862													1
				SSLLLHMDGTSPIAEDIGR	1	1	1	Q42290		2012.02	0	0.1388														High		3.24773													0
				VAINEIAESIMAFNTNYK	1	1	1	Q42290		2028.01	0	0.2188														High		3.19607													0
				RIPTAELFAR	1	1	1	Q42290		1173.67	0	0.1569														High		2.93808													1
				VAINEIAESIMAFNTNYKDTGLFGVYAVAK	1	1	1	Q42290	M11(Oxidation)	3265.65	0	0.3784														High		2.7561													1
				SSLLLHMDGTSPIAEDIGR	1	1	1	Q42290	M7(Oxidation)	2028.01	0	0.114														High		2.64113													0
				VAINEIAESIMAFNTNYK	1	1	1	Q42290	M11(Oxidation)	2044	0	0.3759														High		2.60939													0
				ADCLDDLSYAIMYEVTK	1	1	1	Q42290	C3(Carbamidomethyl)	2006.91	0	0.2641														High		2.40736													0
				DTGLFGVYAVAK	1	1	1	Q42290		1240.66	0	0.348														High		2.08044													0
				IPTAELFAR	1	1	1	Q42290		1017.58	0	0.3321														High		1.68261													0
				MVIAAAGAVK	2	1	1	Q42290		930.541	0	0.2766														High		1.65284													0
O23680	297	32.9044	9.05615	Translocase of chloroplast 33, chloroplastic OS=Arabidopsis thaliana OX=3702 GN=TOC33 PE=1 SV=1 - [TOC33_ARATH]	51.52	1	11	11	19																																					50.0072	51.52	11	19
				Sequence	# PSMs	# Proteins	# Protein Groups	Protein Group Accessions	Modifications	MH+ [Da]	q-Value	PEP	A2	G2	M2	XCorr A2	XCorr G2	XCorr M2	B2	H2	N2	XCorr B2	XCorr H2	XCorr N2	C2	I2	XCorr C2	XCorr I2	D2	J2	XCorr D2	XCorr J2	E2	K2	XCorr E2	XCorr K2	F2	L2	XCorr F2	XCorr L2	# Missed Cleavages
				TLLVLTHAQFSPPDELSYETFSSK	1	1	1	O23680		2710.36	0	5.42e-06																		High		5.46335									0
				KQEFEDSAIAVVYAENSGR	2	1	1	O23680		2113.03	0	1.125e-07																		High		4.81244									1
				VDELDKQVVIAITQTFGK	1	1	1	O23680		2004.1	0	3.603e-06																		High		4.27564									1
				LIPLIIGAQYLIVK	3	1	1	O23680		1554	0	9.679e-09																		High		3.03553									0
				AITDVATNQR	1	1	1	O23680		1088.56	0	0.03194																		High		3.0162									0
				EWVGFQQFPAATQEK	2	1	1	O23680		1765.86	0	1.43e-07																		High		2.92402									0
				SSTVNSLIGEQVVR	3	1	1	O23680		1488.81	0	4.474e-05																		High		2.70414									0
				MRKQEFEDSAIAVVYAENSGR	1	1	1	O23680	M1(Oxidation)	2416.16	0	0.0001841																		High		2.42864									2
				VSPFQAEGLRPVMVSR	2	1	1	O23680		1772.95	0	0.0005699																		High		2.42366									0
				LIEFFGK	1	1	1	O23680		853.484	0	0.001603																		High		1.26392									0
				QKDMNSMTVLVLGK	2	1	1	O23680	M7(Oxidation)	1579.82	0.005	0.1314																		High		1.40027									1
CON_TRY1_BOVIN	243	25.4084	7.91357	SWISS-PROT:P00760 Cationic trypsin precursor (EC 3.4.21.4) (Beta-trypsin) [Contains: Alpha-trypsin	26.34	1	3	3	18					5.47997	8.23	1	2	2.68594	8.23	1	1	3.03353	8.23	1	1	3.14871	8.23	1	1	5.51567	9.88	1	2					5.79291	18.11	2	2	6.43885	16.46	2	2	7.26311	16.46	2	2
				Sequence	# PSMs	# Proteins	# Protein Groups	Protein Group Accessions	Modifications	MH+ [Da]	q-Value	PEP	A2	G2	M2	XCorr A2	XCorr G2	XCorr M2	B2	H2	N2	XCorr B2	XCorr H2	XCorr N2	C2	I2	XCorr C2	XCorr I2	D2	J2	XCorr D2	XCorr J2	E2	K2	XCorr E2	XCorr K2	F2	L2	XCorr F2	XCorr L2	# Missed Cleavages
				LGEDNINVVEGNEQFISASK	6	1	1	CON_TRY1_BOVIN		2163.06	0	1.24e-06							High		High	2.95214		2.76531		High		3.33468		High		3.8099		High		3.2279					0
				SIVHPSYNSNTLNNDIMLIK	7	1	1	CON_TRY1_BOVIN	M17(Oxidation)	2289.16	0	0.1177								High			3.08619		High	High	2.68594	3.10417	High	High	3.03353	3.45321	High	High	3.14871	3.69362					0
				SSGTSYPDVLKCLKAPILSDSSCK	5	1	1	CON_TRY1_BOVIN	C12(Carbamidomethyl); C23(Carbamidomethyl)	2613.29	0	0.3428								High			2.70671											High		2.43958	High		2.83153		2
Q9SLF3	1206	132.196	4.85596	Translocase of chloroplast 132, chloroplastic OS=Arabidopsis thaliana OX=3702 GN=TOC132 PE=1 SV=1 - [TC132_ARATH]	13.85	1	8	13	18					34.226	13.85	13	15																	5.56478	2.82	3	3
				Sequence	# PSMs	# Proteins	# Protein Groups	Protein Group Accessions	Modifications	MH+ [Da]	q-Value	PEP	A2	G2	M2	XCorr A2	XCorr G2	XCorr M2	B2	H2	N2	XCorr B2	XCorr H2	XCorr N2	C2	I2	XCorr C2	XCorr I2	D2	J2	XCorr D2	XCorr J2	E2	K2	XCorr E2	XCorr K2	F2	L2	XCorr F2	XCorr L2	# Missed Cleavages
				LGQTPHNVVVAQVLYR	2	2	2	Q9LUS2;Q9SLF3		1794.03	0	0.003443		High			3.83901		High			3.75203																			0
				AAAGLSVTHLGDSVSAGLK	1	1	1	Q9SLF3		1753.98	0	0.0008427							High			3.4568																			0
				LMNPVSLVENHSACR	1	2	2	Q9LUS2;Q9SLF3	M2(Oxidation); C14(Carbamidomethyl)	1742.86	0	1.186e-09							High			2.83276																			0
				SATINSIFDEVK	1	1	1	Q9SLF3		1323.7	0	0.01235							High			2.65446																			0
				APPLPFLLSSLLQSRPQPK	1	1	1	Q9SLF3		2089.26	0	5.658e-07							High			2.59747																			0
				DANVQLEMASSVK	1	1	1	Q9SLF3	M8(Oxidation)	1407.7	0	0.006997							High			2.53244																			0
				NPPDIVLYLDR	1	1	1	Q9SLF3		1314.73	0	2.129e-05							High			2.44058																			0
				ILAEANALLK	2	2	2	Q9LUS2;Q9SLF3		1055.66	0	4.696e-05		High			1.72576		High			2.09528																			0
				IPISVSGQVTK	1	1	1	Q9SLF3		1128.68	0	0.01485							High			1.93952																			0
				LGLAEQLR	3	2	2	Q9LUS2;Q9SLF3		899.546	0	0.00212		High			1.57774		High			1.72697																			0
				STSLGFDMQTVGK	1	1	1	Q9SLF3	M8(Oxidation)	1386.68	0	0.04608							High			1.6965																			0
				ELAYTLR	1	2	2	Q9SLF3;Q9LUS2		865.492	0	0.02902							High			1.60364																			0
				RVQDVEGLVQGIK	1	1	1	Q9SLF3		1440.84	0.003	0.06909							High			2.96354																			1
				STSLGFDMQTVGK	1	1	1	Q9SLF3		1370.69	0.003	0.07462							High			1.93397																			0
Q8RWV0	741	79.9182	6.3667	Transketolase-1, chloroplastic OS=Arabidopsis thaliana OX=3702 GN=TKL-1 PE=1 SV=1 - [TKTC1_ARATH]	28.61	2	14	14	18									33.1148	28.61	14	16																	4.04148	2.83	2	2
				Sequence	# PSMs	# Proteins	# Protein Groups	Protein Group Accessions	Modifications	MH+ [Da]	q-Value	PEP	A2	G2	M2	XCorr A2	XCorr G2	XCorr M2	B2	H2	N2	XCorr B2	XCorr H2	XCorr N2	C2	I2	XCorr C2	XCorr I2	D2	J2	XCorr D2	XCorr J2	E2	K2	XCorr E2	XCorr K2	F2	L2	XCorr F2	XCorr L2	# Missed Cleavages
				SIGINSFGASAPAPLLYK	1	1	1	Q8RWV0		1805.98	0	2.957e-06													High		3.16066														0
				ALPTYTPESPGDATR	2	1	1	Q8RWV0		1575.77	0	0.0007426													High		2.94051														0
				GGYTISDDSSGNKPDVILIGTGSELEIAAQAAEVLR	1	1	1	Q8RWV0		3646.85	0	3.034e-05													High		2.93754														0
				VSIEAASTFGWGK	1	1	1	Q8RWV0		1352.69	0	8.49e-05													High		2.86777														0
				SIITGELPAGWEK	1	1	1	Q8RWV0		1400.75	0	3.145e-05													High		2.78665														0
				NLSQQCLNALAK	2	2	1	Q8RWV0	C6(Carbamidomethyl)	1359.71	0	0.0007189								High			2.33637		High		2.56169														0
				AMPNTLMFRPADGNETAGAYK	2	1	1	Q8RWV0	M2(Oxidation); M7(Oxidation)	2287.05	0	0.05403													High		2.53533														0
				QKLPHLPGTSIEGVEK	1	1	1	Q8RWV0		1732.96	0	0.002621													High		2.31841														1
				HTPEGATLESDWSAK	1	1	1	Q8RWV0		1628.75	0	0.0003593													High		2.20232														0
				TPSILALSR	1	1	1	Q8RWV0		957.575	0	0.01026													High		2.15732														0
				VVPGFLGGSADLASSNMTLLK	1	1	1	Q8RWV0	M17(Oxidation)	2093.1	0	0.01357													High		1.95211														0
				FLAIDAVEK	2	2	1	Q8RWV0		1005.57	0	0.001132								High			1.70511		High		1.91851														0
				AFGDFQK	1	1	1	Q8RWV0		812.394	0	0.0826													High		1.32038														0
				NPYWFNR	1	2	1	Q8RWV0		996.471	0	0.05282													High		1.30334														0
CON_DHE3_BOVIN	558	61.4732	7.59131	SWISS-PROT:P00366 Bovine glutamate dehydrogenase 1, mitochondrial precursor (E.C. 1.4.1.3)	13.26	1	6	6	16	16.9252	9.68	5	5													7.10215	5.73	2	2	13.9205	11.47	4	4	6.54841	5.73	2	2	7.37747	5.73	2	2	4.46811	3.76	1	1
				Sequence	# PSMs	# Proteins	# Protein Groups	Protein Group Accessions	Modifications	MH+ [Da]	q-Value	PEP	A2	G2	M2	XCorr A2	XCorr G2	XCorr M2	B2	H2	N2	XCorr B2	XCorr H2	XCorr N2	C2	I2	XCorr C2	XCorr I2	D2	J2	XCorr D2	XCorr J2	E2	K2	XCorr E2	XCorr K2	F2	L2	XCorr F2	XCorr L2	# Missed Cleavages
				IIAEGANGPTTPEADKIFLER	6	1	1	CON_DHE3_BOVIN		2242.18	0	0.03663	High	High		5.76355	4.4459			High			5.38768			High		4.46811					High		5.21278		High		5.36993		1
				AKIIAEGANGPTTPEADKIFLER	1	1	1	CON_DHE3_BOVIN		2441.31	0	0.1672	High			4.56658																									2
				CAVVDVPFGGAK	2	1	1	CON_DHE3_BOVIN	C1(Carbamidomethyl)	1219.62	0	0.07972	High			2.60669																					High		2.55862		0
				YSTDVSVDEVK	5	1	1	CON_DHE3_BOVIN		1241.59	0	0.1634	High	High		2.15305	2.10251			High			1.98979										High		1.88937		High		2.26681		0
				MVEGFFDR	1	1	1	CON_DHE3_BOVIN		1000.46	0	0.2342	High			1.83531																									0
				ISGASEKDIVHSGLAYTMER	1	1	1	CON_DHE3_BOVIN		2164.07	0	0.1492																									High		3.72515		1
P59259	103	11.4024	11.4731	Histone H4 OS=Arabidopsis thaliana OX=3702 GN=At1g07660 PE=1 SV=2 - [H4_ARATH]	26.21	1	3	3	16	8.00424	22.33	2	3	2.82145	9.71	1	1					2.64273	9.71	1	1	5.22937	13.59	2	2	10.648	26.21	3	4	2.92162	9.71	1	1	2.82565	22.33	2	2	2.94855	9.71	1	1	2.07442	9.71	1	1
				Sequence	# PSMs	# Proteins	# Protein Groups	Protein Group Accessions	Modifications	MH+ [Da]	q-Value	PEP	A2	G2	M2	XCorr A2	XCorr G2	XCorr M2	B2	H2	N2	XCorr B2	XCorr H2	XCorr N2	C2	I2	XCorr C2	XCorr I2	D2	J2	XCorr D2	XCorr J2	E2	K2	XCorr E2	XCorr K2	F2	L2	XCorr F2	XCorr L2	# Missed Cleavages
				ISGLIYEETR	11	1	1	P59259		1180.62	0	0.1845	High	High		3.21547	2.92162		High	High		2.82145	2.82565			High		2.94855	High	High	2.64273	2.07442	High		3.13482		High		3.22596		0
				TVTAMDVVYALKR	3	1	1	P59259		1466.81	0	0.1177	High			2.52093				High			1.56167														High		2.66357		1
				ISGLIYEETRGVLK	2	1	1	P59259		1577.89	0.003	0.3984																					High		2.09455		High		2.20307		1
P56757	507	55.294	5.24951	ATP synthase subunit alpha, chloroplastic OS=Arabidopsis thaliana OX=3702 GN=atpA PE=1 SV=1 - [ATPA_ARATH]	9.47	1	4	5	16	7.2218	3.94	2	3	2.15635	3.94	2	2					2.64911	2.56	1	1	3.19166	3.94	2	2	5.81415	3.94	2	3	2.55653	2.56	1	1	3.15614	2.56	1	1	8.72011	6.71	3	3
				Sequence	# PSMs	# Proteins	# Protein Groups	Protein Group Accessions	Modifications	MH+ [Da]	q-Value	PEP	A2	G2	M2	XCorr A2	XCorr G2	XCorr M2	B2	H2	N2	XCorr B2	XCorr H2	XCorr N2	C2	I2	XCorr C2	XCorr I2	D2	J2	XCorr D2	XCorr J2	E2	K2	XCorr E2	XCorr K2	F2	L2	XCorr F2	XCorr L2	# Missed Cleavages
				EAYPGDVFYLHSR	10	1	1	P56757		1553.74	0	0.1077	High	High		3.04935	2.55653		High	High		2.15635	3.15614			High		3.01653	High		2.64911		High		3.19166		High		3.22455		0
				ELIIGDR	3	1	1	P56757		815.465	0	0.3359	High			1.61			High			1.30113											High		1.47945						0
				VINALANPIDGR	1	1	1	P56757		1252.71	0	0.2461														High		3.1964													0
				ADEISNIIR	1	1	1	P56757		1030.55	0	0.3023														High		2.50719													0
				QMSLLLR	1	2	2	P56757;P92549		860.504	0.003	0.3652																									High		1.38386		0
P92549	507	55.0108	6.60986	ATP synthase subunit alpha, mitochondrial OS=Arabidopsis thaliana OX=3702 GN=ATPA PE=1 SV=2 - [ATPAM_ARATH]	7.5	1	3	4	16	5.27054	6.11	3	3	0	2.76	1	1					1.8569	1.97	1	1	2.41283	3.35	2	2	7.23102	6.11	3	4	4.81875	4.73	2	2	5.16548	4.73	2	2	2.09793	1.97	1	1
				Sequence	# PSMs	# Proteins	# Protein Groups	Protein Group Accessions	Modifications	MH+ [Da]	q-Value	PEP	A2	G2	M2	XCorr A2	XCorr G2	XCorr M2	B2	H2	N2	XCorr B2	XCorr H2	XCorr N2	C2	I2	XCorr C2	XCorr I2	D2	J2	XCorr D2	XCorr J2	E2	K2	XCorr E2	XCorr K2	F2	L2	XCorr F2	XCorr L2	# Missed Cleavages
				GIRPAINVGLSVSR	5	1	1	P92549		1438.85	0	0.2436	High	High		2.93003	2.88775		High	High		1.3	2.82763														High		3.14932		0
				AVDSLVPIGR	8	1	1	P92549		1026.6	0	0.004424	High	High		2.34051	1.931			High			2.33785			High		2.09793	High		1.8569		High		2.41283		High		2.38844		0
				LELAQYR	2	1	1	P92549		892.489	0	0.04056	High			1.47979																	High		1.53476						0
				QMSLLLR	1	2	2	P56757;P92549		860.504	0.003	0.3652																									High		1.38386		0
Q8GTY0	449	49.4708	9.11475	Elongation factor 1-alpha 4 OS=Arabidopsis thaliana OX=3702 GN=A4 PE=1 SV=2 - [EF1A4_ARATH]	4.45	1	2	2	15	6.00184	4.45	2	3	2.44795	2.45	1	1	2.01608	2.45	1	1	1.90154	2.45	1	1	4.04314	4.45	2	2	6.22721	4.45	2	3	2.27416	2.45	1	1	2.23492	2.45	1	1	2.2212	2.45	1	1	0	2.45	1	1
				Sequence	# PSMs	# Proteins	# Protein Groups	Protein Group Accessions	Modifications	MH+ [Da]	q-Value	PEP	A2	G2	M2	XCorr A2	XCorr G2	XCorr M2	B2	H2	N2	XCorr B2	XCorr H2	XCorr N2	C2	I2	XCorr C2	XCorr I2	D2	J2	XCorr D2	XCorr J2	E2	K2	XCorr E2	XCorr K2	F2	L2	XCorr F2	XCorr L2	# Missed Cleavages
				IGGIGTVPVGR	10	1	1	Q8GTY0		1025.63	0	6.813e-07	High	High		2.36715	2.27416		High	High		2.44795	2.23492		High	High	2.01608	2.2212	High	High	1.90154	1.46955	High		2.19173		High		2.35974		0
				QTVAVGVIK	5	1	1	Q8GTY0		914.568	0	0.3432	High			1.86243																	High		1.85142		High		2.12232		0
P32961	346	38.128	6.27783	Nitrilase 1 OS=Arabidopsis thaliana OX=3702 GN=NIT1 PE=1 SV=2 - [NRL1_ARATH]	37.57	6	9	9	15																																					42.0763	37.57	9	15
				Sequence	# PSMs	# Proteins	# Protein Groups	Protein Group Accessions	Modifications	MH+ [Da]	q-Value	PEP	A2	G2	M2	XCorr A2	XCorr G2	XCorr M2	B2	H2	N2	XCorr B2	XCorr H2	XCorr N2	C2	I2	XCorr C2	XCorr I2	D2	J2	XCorr D2	XCorr J2	E2	K2	XCorr E2	XCorr K2	F2	L2	XCorr F2	XCorr L2	# Missed Cleavages
				EGYTLYCTVLFFSPQGQFLGK	1	1	1	P32961	C7(Carbamidomethyl)	2455.2	0	0.005439																		High		3.75852									0
				VTIVQSSTVYNDTPATIDKAEK	3	2	1	P32961		2380.23	0	1.989e-08																		High		3.51128									1
				FGLAVGVHNEEGRDEFR	2	2	1	P32961		1931.94	0	0.008063																		High		3.46792									1
				GAELVLFPEGFIGGYPR	3	1	1	P32961		1821.96	0	1.488e-09																		High		3.44873									0
				DMSTVQNATPFNGVAPSTTVR	1	1	1	P32961	M2(Oxidation)	2209.06	0	4.606e-06																		High		3.12822									0
				VTIVQSSTVYNDTPATIDK	1	2	1	P32961		2052.04	0	2.171e-07																		High		2.87801									0
				GIELYCAPTADGSK	1	2	1	P32961	C6(Carbamidomethyl)	1481.7	0	2.034e-08																		High		2.85813									0
				LGAAICWENR	2	6	1	P32961	C6(Carbamidomethyl)	1189.58	0	9.262e-07																		High		2.59791									0
				LMPTSLER	1	2	1	P32961		946.502	0	0.000566																		High		1.36136									0
P18064	383	44.5179	6.30322	Guanine nucleotide-binding protein alpha-1 subunit OS=Arabidopsis thaliana OX=3702 GN=GPA1 PE=1 SV=1 - [GPA1_ARATH]	4.96	1	2	2	13	6.17528	4.96	2	3	2.35993	2.87	1	1					2.3136	2.87	1	1	2.42093	2.87	1	1	4.80892	2.87	1	2	2.45498	2.87	1	1	4.49109	2.87	1	2	2.33047	2.87	1	1	2.12954	2.87	1	1
				Sequence	# PSMs	# Proteins	# Protein Groups	Protein Group Accessions	Modifications	MH+ [Da]	q-Value	PEP	A2	G2	M2	XCorr A2	XCorr G2	XCorr M2	B2	H2	N2	XCorr B2	XCorr H2	XCorr N2	C2	I2	XCorr C2	XCorr I2	D2	J2	XCorr D2	XCorr J2	E2	K2	XCorr E2	XCorr K2	F2	L2	XCorr F2	XCorr L2	# Missed Cleavages
				LLLLGAGESGK	12	1	1	P18064		1057.63	0	0.2179	High	High		2.44646	2.45498		High	High		2.35993	2.44015			High		2.33047	High	High	2.3136	2.12954	High		2.42093		High		2.41912		0
				LFDVGGQR	1	1	1	P18064		891.47	0	0.2332	High			1.64931																									0
Q38906	313	34.6855	9.39307	Translocase of chloroplast 34, chloroplastic OS=Arabidopsis thaliana OX=3702 GN=TOC34 PE=1 SV=2 - [TOC34_ARATH]	40.58	2	9	9	13									2.11261	6.07	1	1																									30.813	40.58	9	12
				Sequence	# PSMs	# Proteins	# Protein Groups	Protein Group Accessions	Modifications	MH+ [Da]	q-Value	PEP	A2	G2	M2	XCorr A2	XCorr G2	XCorr M2	B2	H2	N2	XCorr B2	XCorr H2	XCorr N2	C2	I2	XCorr C2	XCorr I2	D2	J2	XCorr D2	XCorr J2	E2	K2	XCorr E2	XCorr K2	F2	L2	XCorr F2	XCorr L2	# Missed Cleavages
				AAAVSTFQSEGLRPTLVSR	3	1	1	Q38906		1990.08	0	0.0001409													High		2.11261			High		2.77582									0
				KQDLQGFSIPVILVENSGR	1	1	1	Q38906		2100.15	0	0.0002846																		High		3.7042									1
				QDLQGFSIPVILVENSGR	2	1	1	Q38906		1972.05	0	6.168e-06																		High		3.58071									0
				SGFTLNIIDTPGLIEGGYVNDQAINIIKR	1	1	1	Q38906		3131.68	0	3.551e-05																		High		3.0534									1
				YKEEDVSSLTVLVMGK	1	1	1	Q38906		1797.93	0	0.006044																		High		2.516									1
				ITEISFNGNK	2	1	1	Q38906		1122.58	0	1.236e-05																		High		2.3756									0
				QVVGAITDAFGK	1	1	1	Q38906		1205.66	0	4.984e-05																		High		2.22931									0
				ILPCGTSWIPNLFNK	1	1	1	Q38906	C4(Carbamidomethyl)	1759.92	0	0.0003262																		High		1.90537									0
				LLEILGK	1	2	1	Q38906		785.516	0	0.0005039																		High		1.67365									0
P56764	1376	156.268	9.36377	DNA-directed RNA polymerase subunit beta'' OS=Arabidopsis thaliana OX=3702 GN=rpoC2 PE=3 SV=1 - [RPOC2_ARATH]	12.21	1	13	13	13
				Sequence	# PSMs	# Proteins	# Protein Groups	Protein Group Accessions	Modifications	MH+ [Da]	q-Value	PEP	A2	G2	M2	XCorr A2	XCorr G2	XCorr M2	B2	H2	N2	XCorr B2	XCorr H2	XCorr N2	C2	I2	XCorr C2	XCorr I2	D2	J2	XCorr D2	XCorr J2	E2	K2	XCorr E2	XCorr K2	F2	L2	XCorr F2	XCorr L2	# Missed Cleavages
				SPTHGDLVELGEAVGIIAGQSIGEPGTQLTLR	1	1	1	P56764		3215.7	0	0.3016																						High		3.93753					0
				GLKENVVLGGVIPAGTGFNK	1	1	1	P56764		1970.11	0	0.1517																						High		3.17728					1
				NQDLGIGLVNR	1	1	1	P56764		1198.65	0	0.3453																						High		2.65324					0
				GISDTSIQLVR	1	1	1	P56764		1188.66	0	0.3716																						High		2.56047					0
				VFNYILYGNGKPTR	1	1	1	P56764		1641.87	0	0.4168																						High		2.46447					0
				VLADDIYIGSR	1	1	1	P56764		1221.65	0	0.2725																						High		2.43186					0
				IFIQTLIGR	1	1	1	P56764		1060.65	0	0.1732																						High		2.04599					0
				SGILQQSLR	1	1	1	P56764		1001.58	0	0.2513																						High		1.97918					0
				ADSIIQKEDMIEYR	1	1	1	P56764		1710.84	0	0.285																						High		1.95928					1
				ALEEAICYR	1	1	1	P56764	C7(Carbamidomethyl)	1124.55	0	0.1961																						High		1.9422					0
				VEQVLEVR	1	1	1	P56764		971.548	0	0.2998																						High		1.82334					0
				AFFVEVSTK	1	1	1	P56764		1027.55	0	0.2845																						High		1.66193					0
				NSIFAFFDDPR	1	1	1	P56764		1328.63	0	0.2082																						High		1.64158					0
CON_IPI00716455.1	145	15.9443	7.59131	SWISS-PROT:P02070 (Bos taurus) Hemoglobin subunit beta	6.9	2	1	1	10	4.61209	6.9	1	2	2.27385	6.9	1	1									4.21294	6.9	1	2	4.57328	6.9	1	2	2.8263	6.9	1	1	2.39769	6.9	1	1	2.40757	6.9	1	1
				Sequence	# PSMs	# Proteins	# Protein Groups	Protein Group Accessions	Modifications	MH+ [Da]	q-Value	PEP	A2	G2	M2	XCorr A2	XCorr G2	XCorr M2	B2	H2	N2	XCorr B2	XCorr H2	XCorr N2	C2	I2	XCorr C2	XCorr I2	D2	J2	XCorr D2	XCorr J2	E2	K2	XCorr E2	XCorr K2	F2	L2	XCorr F2	XCorr L2	# Missed Cleavages
				LLVVYPWTQR	10	2	1	CON_IPI00716455.1		1274.75	0	0.002644	High	High		2.38584	2.8263		High	High		2.27385	2.39769			High		2.40757					High		2.39404		High		2.39479		0
CON_IPI00703268.2	284	32.9916	4.69092	TREMBL:Q3SX28;Q5KR48 (Bos taurus) Tropomyosin 2	11.97	1	2	2	10	7.34577	11.97	2	2													6.29399	11.97	2	2	6.86696	11.97	2	2	2.67901	4.93	1	1	6.80251	11.97	2	2	2.86512	4.93	1	1
				Sequence	# PSMs	# Proteins	# Protein Groups	Protein Group Accessions	Modifications	MH+ [Da]	q-Value	PEP	A2	G2	M2	XCorr A2	XCorr G2	XCorr M2	B2	H2	N2	XCorr B2	XCorr H2	XCorr N2	C2	I2	XCorr C2	XCorr I2	D2	J2	XCorr D2	XCorr J2	E2	K2	XCorr E2	XCorr K2	F2	L2	XCorr F2	XCorr L2	# Missed Cleavages
				LATALQKLEEAEKAADESER	4	1	1	CON_IPI00703268.2		2202.13	0	0.0318	High			4.29411				High			4.00438										High		3.584		High		4.23205		2
				IQLVEEELDRAQER	6	1	1	CON_IPI00703268.2		1727.9	0	0.1696	High	High		3.05166	2.67901			High			2.79813			High		2.86512					High		2.70998		High		2.63491		1
Q9LUS2	1089	119.844	5.09717	Translocase of chloroplast 120, chloroplastic OS=Arabidopsis thaliana OX=3702 GN=TOC120 PE=1 SV=1 - [TC120_ARATH]	6.89	1	1	6	10					12.0107	6.89	6	7																	5.56478	3.12	3	3
				Sequence	# PSMs	# Proteins	# Protein Groups	Protein Group Accessions	Modifications	MH+ [Da]	q-Value	PEP	A2	G2	M2	XCorr A2	XCorr G2	XCorr M2	B2	H2	N2	XCorr B2	XCorr H2	XCorr N2	C2	I2	XCorr C2	XCorr I2	D2	J2	XCorr D2	XCorr J2	E2	K2	XCorr E2	XCorr K2	F2	L2	XCorr F2	XCorr L2	# Missed Cleavages
				LGQTPHNVVVAQVLYR	2	2	2	Q9LUS2;Q9SLF3		1794.03	0	0.003443		High			3.83901		High			3.75203																			0
				LMNPVSLVENHSACR	1	2	2	Q9LUS2;Q9SLF3	M2(Oxidation); C14(Carbamidomethyl)	1742.86	0	1.186e-09							High			2.83276																			0
				ILAEANALLK	2	2	2	Q9LUS2;Q9SLF3		1055.66	0	4.696e-05		High			1.72576		High			2.09528																			0
				LGLAEQLR	3	2	2	Q9LUS2;Q9SLF3		899.546	0	0.00212		High			1.57774		High			1.72697																			0
				ELAYTIR	1	2	2	Q9SLF3;Q9LUS2		865.492	0	0.02902							High			1.60364																			0
				APPLPLLLSSLLQSRPQAK	1	1	1	Q9LUS2		2029.26	0.003	0.06869							High			0.610497																			0
CON_LysC	653	68.0834	7.23975	SWISS-PROT:P15636 Protease I precursor Lysyl endopeptidase Achromobacter lyticus.	9.49	1	2	2	9	5.53342	2.14	1	2	2.81614	2.14	1	1									8.79221	9.49	2	2	11.7722	9.49	2	3	2.68734	2.14	1	1
				Sequence	# PSMs	# Proteins	# Protein Groups	Protein Group Accessions	Modifications	MH+ [Da]	q-Value	PEP	A2	G2	M2	XCorr A2	XCorr G2	XCorr M2	B2	H2	N2	XCorr B2	XCorr H2	XCorr N2	C2	I2	XCorr C2	XCorr I2	D2	J2	XCorr D2	XCorr J2	E2	K2	XCorr E2	XCorr K2	F2	L2	XCorr F2	XCorr L2	# Missed Cleavages
				VFTSWTGGGAAASR	7	1	1	CON_LysC		1367.67	0	0.056	High	High		3.31955	2.68734		High			2.81614											High		3.24075		High		3.33248		0
				RISNSTSPTSFVAWGGGAGTTHLNVQWQPSGGVTEPGSSGSPIYSPEK	2	1	1	CON_LysC		4873.35	0	0.0627																					High		5.55146		High		6.59954		1
CON_IPI00823795.1	474	53.3071	5.51611	SWISS-PROT:Q3MHN5 (Bos taurus) Vitamin D-binding protein precursor	4.64	2	1	1	8	3.58331	4.64	1	1					3.6171	4.64	1	1	3.73358	4.64	1	1	3.70521	4.64	1	1									3.67635	4.64	1	1	3.55327	4.64	1	1	3.34889	4.64	1	1
				Sequence	# PSMs	# Proteins	# Protein Groups	Protein Group Accessions	Modifications	MH+ [Da]	q-Value	PEP	A2	G2	M2	XCorr A2	XCorr G2	XCorr M2	B2	H2	N2	XCorr B2	XCorr H2	XCorr N2	C2	I2	XCorr C2	XCorr I2	D2	J2	XCorr D2	XCorr J2	E2	K2	XCorr E2	XCorr K2	F2	L2	XCorr F2	XCorr L2	# Missed Cleavages
				VPTAHLEDVLPLAEDITTILSK	8	2	1	CON_IPI00823795.1		2375.31	0	0.09692	High			3.58331				High			3.67635		High	High	3.6171	3.55327	High	High	3.73358	3.34889	High	High	3.70521	3.7					0
CON_IPI00714446.3	557	62.831	7.7085	SWISS-PROT:Q3ZBD7 (Bos taurus) Glucose-6-phosphate isomerase	10.59	1	3	3	8	6.52073	10.59	3	3													2.24041	2.69	1	1	9.37854	10.59	3	3					2.32787	2.69	1	1
				Sequence	# PSMs	# Proteins	# Protein Groups	Protein Group Accessions	Modifications	MH+ [Da]	q-Value	PEP	A2	G2	M2	XCorr A2	XCorr G2	XCorr M2	B2	H2	N2	XCorr B2	XCorr H2	XCorr N2	C2	I2	XCorr C2	XCorr I2	D2	J2	XCorr D2	XCorr J2	E2	K2	XCorr E2	XCorr K2	F2	L2	XCorr F2	XCorr L2	# Missed Cleavages
				TFTTQETITNAETAKEWFLLSAKDPSAVAK	2	1	1	CON_IPI00714446.3		3298.66	0	0.2516	High			4.03061																					High		4.4424		2
				FAAYFQQGDMESNGK	4	1	1	CON_IPI00714446.3		1692.73	0	0.1052	High			2.49012				High			2.32787										High		2.24041		High		2.57988		0
				VWFVSNIDGTHIAK	2	1	1	CON_IPI00714446.3		1586.83	0	0.1236	High			1.48398																					High		2.35626		0
P11574	486	54.0736	5.09717	V-type proton ATPase subunit B1 OS=Arabidopsis thaliana OX=3702 GN=VHA-B1 PE=2 SV=2 - [VATB1_ARATH]	9.67	3	4	4	8	11.4622	9.67	4	4													4.09692	4.73	1	1	7.58795	7.61	2	2					4.15817	4.73	1	1
				Sequence	# PSMs	# Proteins	# Protein Groups	Protein Group Accessions	Modifications	MH+ [Da]	q-Value	PEP	A2	G2	M2	XCorr A2	XCorr G2	XCorr M2	B2	H2	N2	XCorr B2	XCorr H2	XCorr N2	C2	I2	XCorr C2	XCorr I2	D2	J2	XCorr D2	XCorr J2	E2	K2	XCorr E2	XCorr K2	F2	L2	XCorr F2	XCorr L2	# Missed Cleavages
				GQKIPLFSAAGLPHNEIAAQICR	4	3	1	P11574	C22(Carbamidomethyl)	2491.33	0	0.0988	High			4.44664				High			4.15817										High		4.09692		High		4.83067		1
				IPLFSAAGLPHNEIAAQICR	1	3	1	P11574	C19(Carbamidomethyl)	2178.15	0	0.0333	High			4.29995																									0
				QIYPPINVLPSLSR	2	3	1	P11574		1596.91	0	0.1875	High			2.71561																					High		2.75728		0
				TPVSLDMLGR	1	3	1	P11574	M7(Oxidation)	1104.54	0	0.293	High			1.53697																									0
O24466	216	23.9242	8.22119	Ras-related protein RABE1a OS=Arabidopsis thaliana OX=3702 GN=RABE1A PE=1 SV=1 - [RAE1A_ARATH]	6.02	13	2	2	8	4.90223	6.02	2	2													2.65708	5.09	1	1	4.96822	6.02	2	2	0	5.09	1	1	4.74636	6.02	2	2
				Sequence	# PSMs	# Proteins	# Protein Groups	Protein Group Accessions	Modifications	MH+ [Da]	q-Value	PEP	A2	G2	M2	XCorr A2	XCorr G2	XCorr M2	B2	H2	N2	XCorr B2	XCorr H2	XCorr N2	C2	I2	XCorr C2	XCorr I2	D2	J2	XCorr D2	XCorr J2	E2	K2	XCorr E2	XCorr K2	F2	L2	XCorr F2	XCorr L2	# Missed Cleavages
				LQIWDTAGQER	5	13	1	O24466		1316.66	0	0.2336	High	High		2.71576	1.59509			High			2.74154										High		2.65708		High		2.46203		0
				IKLQIWDTAGQER	3	4	1	O24466		1557.84	0	0.1616	High			2.18648				High			2.00481														High		2.50619		1
P56763	680	78.5327	8.48486	DNA-directed RNA polymerase subunit beta' OS=Arabidopsis thaliana OX=3702 GN=rpoC1 PE=3 SV=1 - [RPOC1_ARATH]	13.53	1	7	7	8									12.6899	13.53	7	7																	2.94285	2.06	1	1
				Sequence	# PSMs	# Proteins	# Protein Groups	Protein Group Accessions	Modifications	MH+ [Da]	q-Value	PEP	A2	G2	M2	XCorr A2	XCorr G2	XCorr M2	B2	H2	N2	XCorr B2	XCorr H2	XCorr N2	C2	I2	XCorr C2	XCorr I2	D2	J2	XCorr D2	XCorr J2	E2	K2	XCorr E2	XCorr K2	F2	L2	XCorr F2	XCorr L2	# Missed Cleavages
				SVIVVGPSLSLHR	1	1	1	P56763		1363.81	0	0.00019													High		3.11624														0
				LGIQSFQPILVEGR	2	1	1	P56763		1556.88	0	0.07215								High			2.94285		High		2.9122														0
				LMSSDINELYR	1	1	1	P56763	M2(Oxidation)	1356.65	0	0.002033													High		2.46736														0
				LTCPVTHVWYLK	1	1	1	P56763	C3(Carbamidomethyl)	1516.8	0	0.001208													High		2.25526														0
				EQLADLDLR	1	1	1	P56763		1072.57	0	0.01227													High		1.93884														0
				TTVGHISFYR	1	1	1	P56763		1180.61	0	0.04985													High		1.80849														0
				VIGDEKEDPKFCEQCGVEFVDSR	1	1	1	P56763	C12(Carbamidomethyl); C15(Carbamidomethyl)	2743.25	0	0.003501													High		1.79154														2
CON_6016414	448	50.2862	4.86865	SWISS-PROT:Q14532 Keratin, type I cuticular HA2 (Hair keratin, type I HA2)	4.24	14	1	2	7	1.76968	1.56	1	2	0	1.56	1	1	0	2.68	1	1	0	1.56	1	1													0	1.56	1	1
				Sequence	# PSMs	# Proteins	# Protein Groups	Protein Group Accessions	Modifications	MH+ [Da]	q-Value	PEP	A2	G2	M2	XCorr A2	XCorr G2	XCorr M2	B2	H2	N2	XCorr B2	XCorr H2	XCorr N2	C2	I2	XCorr C2	XCorr I2	D2	J2	XCorr D2	XCorr J2	E2	K2	XCorr E2	XCorr K2	F2	L2	XCorr F2	XCorr L2	# Missed Cleavages
				LAADDFR	5	32	4	CON_IPI00009865.2;CON_IPI00217963.3;CON_IPI00384444.5;CON_6016414		807.399	0	0.3195	High			1.76968			High	High		1.5558	1.4408						High		1.49073										0
				QLVEADINGLRR	2	4	1	CON_6016414		1383.74	0	0.01492													High		1.38398							High		1.36844					1
P59226	136	15.2585	11.2974	Histone H3.2 OS=Arabidopsis thaliana OX=3702 GN=HTR2 PE=1 SV=2 - [H32_ARATH]	36.76	5	3	3	7	6.27375	23.53	1	2	1.88947	5.15	1	1									2.0523	8.09	1	1	10.5606	28.68	2	3
				Sequence	# PSMs	# Proteins	# Protein Groups	Protein Group Accessions	Modifications	MH+ [Da]	q-Value	PEP	A2	G2	M2	XCorr A2	XCorr G2	XCorr M2	B2	H2	N2	XCorr B2	XCorr H2	XCorr N2	C2	I2	XCorr C2	XCorr I2	D2	J2	XCorr D2	XCorr J2	E2	K2	XCorr E2	XCorr K2	F2	L2	XCorr F2	XCorr L2	# Missed Cleavages
				FQSSAVAALQEAAEAYLVGLFEDTNLCAIHAK	4	2	1	P59226	C27(Carbamidomethyl)	3437.71	0	0.04122	High			3.77709																					High		4.55481		0
				STELLIR	2	4	1	P59226		831.507	0	0.02174							High			1.88947															High		1.81804		0
				EIAQDFKTDLR	1	4	1	P59226		1335.69	0	0.01171																					High		2.0523						1
Q9SN35	214	23.8549	5.35107	Ras-related protein RABA1d OS=Arabidopsis thaliana OX=3702 GN=RABA1D PE=1 SV=1 - [RAA1D_ARATH]	10.28	25	1	2	7	4.96503	10.28	2	2													4.53276	10.28	2	2	5.04555	10.28	2	2	0	5.14	1	1
				Sequence	# PSMs	# Proteins	# Protein Groups	Protein Group Accessions	Modifications	MH+ [Da]	q-Value	PEP	A2	G2	M2	XCorr A2	XCorr G2	XCorr M2	B2	H2	N2	XCorr B2	XCorr H2	XCorr N2	C2	I2	XCorr C2	XCorr I2	D2	J2	XCorr D2	XCorr J2	E2	K2	XCorr E2	XCorr K2	F2	L2	XCorr F2	XCorr L2	# Missed Cleavages
				AQIWDTAGQER	4	25	1	Q9SN35	N-Term(Acetyl)	1316.66	0	0.2037	High	High		2.71576	1.59509																High		2.65708		High		2.46203		0
				VVLIGDSGVGK	3	6	1	Q9SN35		1043.61	0	0.1535	High			2.24927																	High		1.87568		High		2.58352		0
Q9LD28	130	13.6495	10.1548	Histone H2A.6 OS=Arabidopsis thaliana OX=3702 GN=RAT5 PE=1 SV=1 - [H2A6_ARATH]	6.92	11	1	1	7	2.06167	6.92	1	2	2.05736	6.92	1	1									2.04922	6.92	1	1	2.41085	6.92	1	2					2.03534	6.92	1	1
				Sequence	# PSMs	# Proteins	# Protein Groups	Protein Group Accessions	Modifications	MH+ [Da]	q-Value	PEP	A2	G2	M2	XCorr A2	XCorr G2	XCorr M2	B2	H2	N2	XCorr B2	XCorr H2	XCorr N2	C2	I2	XCorr C2	XCorr I2	D2	J2	XCorr D2	XCorr J2	E2	K2	XCorr E2	XCorr K2	F2	L2	XCorr F2	XCorr L2	# Missed Cleavages
				AGLQFPVGR	7	11	1	Q9LD28		944.534	0	0.2665	High			2.06167			High	High		2.05736	2.03534										High		2.04922		High		2.41085		0
Q9FGM0	806	88.6617	6.12549	ATP-dependent zinc metalloprotease FTSH 11, chloroplastic/mitochondrial OS=Arabidopsis thaliana OX=3702 GN=FTSH11 PE=1 SV=1 - [FTSHB_ARATH]	8.93	1	5	5	7					13.4933	8.93	5	5																	3.52041	3.23	2	2
				Sequence	# PSMs	# Proteins	# Protein Groups	Protein Group Accessions	Modifications	MH+ [Da]	q-Value	PEP	A2	G2	M2	XCorr A2	XCorr G2	XCorr M2	B2	H2	N2	XCorr B2	XCorr H2	XCorr N2	C2	I2	XCorr C2	XCorr I2	D2	J2	XCorr D2	XCorr J2	E2	K2	XCorr E2	XCorr K2	F2	L2	XCorr F2	XCorr L2	# Missed Cleavages
				LVSDTEVSELETNDRFVGGEETK	1	1	1	Q9FGM0		2554.26	0	3.583e-05							High			4.26625																			1
				AIAGEAGVPFFYR	1	1	1	Q9FGM0		1397.75	0	6.901e-05							High			2.67844																			0
				DSAFEVTDSAESNR	2	1	1	Q9FGM0		1527.68	0	0.0001515		High			1.74452		High			2.5854																			0
				LSSEQLEFAK	1	1	1	Q9FGM0		1151.61	0	0.01473							High			2.06331																			0
				GILLTGAPGTGK	2	1	1	Q9FGM0		1084.65	0	0.0001637		High			1.77589		High			1.89992																			0
Q42112	320	34.1118	5.07178	60S acidic ribosomal protein P0-2 OS=Arabidopsis thaliana OX=3702 GN=RPP0B PE=1 SV=2 - [RLA02_ARATH]	31.25	3	4	4	7																																					21.9999	31.25	4	7
				Sequence	# PSMs	# Proteins	# Protein Groups	Protein Group Accessions	Modifications	MH+ [Da]	q-Value	PEP	A2	G2	M2	XCorr A2	XCorr G2	XCorr M2	B2	H2	N2	XCorr B2	XCorr H2	XCorr N2	C2	I2	XCorr C2	XCorr I2	D2	J2	XCorr D2	XCorr J2	E2	K2	XCorr E2	XCorr K2	F2	L2	XCorr F2	XCorr L2	# Missed Cleavages
				VGLVAPIDVVVQPGNTGLDPSQTSFFQVLNIPTK	3	3	1	Q42112		3550.92	0	2.177e-05																		High		4.32533									0
				FAVASVAAVSADAGGGAPAAAK	2	1	1	Q42112		1858.97	0	5.507e-10																		High		4.09886									0
				IHSENTGNTAILNLLPLLQGNVGLIFTK	1	1	1	Q42112		2990.67	0	5.966e-05																		High		3.74028									0
				INKGTVEIITPVELIK	1	3	1	Q42112		1767.07	0	0.00036																		High		1.98182									1
P48348	248	28.0109	4.89404	14-3-3-like protein GF14 kappa OS=Arabidopsis thaliana OX=3702 GN=GRF8 PE=1 SV=2 - [14338_ARATH]	7.26	12	2	2	6	2.09758	4.03	1	1													1.79424	4.03	1	1	3.49805	7.26	2	2					1.71316	3.23	1	2
				Sequence	# PSMs	# Proteins	# Protein Groups	Protein Group Accessions	Modifications	MH+ [Da]	q-Value	PEP	A2	G2	M2	XCorr A2	XCorr G2	XCorr M2	B2	H2	N2	XCorr B2	XCorr H2	XCorr N2	C2	I2	XCorr C2	XCorr I2	D2	J2	XCorr D2	XCorr J2	E2	K2	XCorr E2	XCorr K2	F2	L2	XCorr F2	XCorr L2	# Missed Cleavages
				DSTLIMQLLR	3	12	1	P48348		1189.66	0	0.119	High			2.09758																	High		1.79424		High		1.72965		0
				NLLSVAYK	3	8	1	P48348		907.525	0	0.2709								High			1.71316														High		1.7684		0
Q38867	176	18.9083	7.81104	Peptidyl-prolyl cis-trans isomerase CYP19-3 OS=Arabidopsis thaliana OX=3702 GN=CYP19-3 PE=2 SV=2 - [CP19C_ARATH]	15.34	1	2	2	6	4.54128	7.95	1	2																	7.29307	15.34	2	3	2.30864	7.95	1	1
				Sequence	# PSMs	# Proteins	# Protein Groups	Protein Group Accessions	Modifications	MH+ [Da]	q-Value	PEP	A2	G2	M2	XCorr A2	XCorr G2	XCorr M2	B2	H2	N2	XCorr B2	XCorr H2	XCorr N2	C2	I2	XCorr C2	XCorr I2	D2	J2	XCorr D2	XCorr J2	E2	K2	XCorr E2	XCorr K2	F2	L2	XCorr F2	XCorr L2	# Missed Cleavages
				IIPGFMCQGGDFTR	3	1	1	Q38867	C7(Carbamidomethyl)	1598.75	0	0.07247	High	High		2.70013	2.30864																				High		2.74473		0
				IIPGFMCQGGDFTR	2	1	1	Q38867	M6(Oxidation); C7(Carbamidomethyl)	1614.74	0	0.1379	High			1.84116																					High		1.65418		0
				TSWLDGKHVVFGK	1	1	1	Q38867	N-Term(Acetyl)	1515.8	0.003	0.4046																									High		2.89416		1
Q7Y1W1	527	61.5858	5.64307	Protein TIC 56, chloroplastic OS=Arabidopsis thaliana OX=3702 GN=TIC56 PE=1 SV=1 - [TIC56_ARATH]	11.39	1	5	5	6																																	10.4518	11.39	5	6
				Sequence	# PSMs	# Proteins	# Protein Groups	Protein Group Accessions	Modifications	MH+ [Da]	q-Value	PEP	A2	G2	M2	XCorr A2	XCorr G2	XCorr M2	B2	H2	N2	XCorr B2	XCorr H2	XCorr N2	C2	I2	XCorr C2	XCorr I2	D2	J2	XCorr D2	XCorr J2	E2	K2	XCorr E2	XCorr K2	F2	L2	XCorr F2	XCorr L2	# Missed Cleavages
				QRPYPPGRPIDVAQAIGYK	1	1	1	Q7Y1W1		2126.15	0	0.3336														High		2.51265													0
				QFLFGLWGFR	1	1	1	Q7Y1W1		1270.67	0	0.2693														High		2.24026													0
				ASPVVQFMTR	1	1	1	Q7Y1W1		1135.6	0	0.3133														High		1.986													0
				ASPVVQFMTR	1	1	1	Q7Y1W1	M8(Oxidation)	1151.59	0	0.3562														High		1.8676													0
				TVPGFDTIMDK	1	1	1	Q7Y1W1	M9(Oxidation)	1239.59	0	0.2935														High		1.84524													0
				TAYGAGIIDR	1	1	1	Q7Y1W1		1036.54	0	0.3156														High		1.18477													0
F4KF14	855	96.7939	5.8335	Probable inactive ATP-dependent zinc metalloprotease FTSHI 4, chloroplastic OS=Arabidopsis thaliana OX=3702 GN=FTSHI4 PE=1 SV=1 - [FTSI4_ARATH]	8.42	1	5	5	5					6.90464	8.42	5	5
				Sequence	# PSMs	# Proteins	# Protein Groups	Protein Group Accessions	Modifications	MH+ [Da]	q-Value	PEP	A2	G2	M2	XCorr A2	XCorr G2	XCorr M2	B2	H2	N2	XCorr B2	XCorr H2	XCorr N2	C2	I2	XCorr C2	XCorr I2	D2	J2	XCorr D2	XCorr J2	E2	K2	XCorr E2	XCorr K2	F2	L2	XCorr F2	XCorr L2	# Missed Cleavages
				TGVTFDDFAGQEYIKR	1	1	1	F4KF14		1846.93	0	6.133e-06							High			3.19548																			1
				SYAPSIIFIDEIDAIGSK	1	1	1	F4KF14		1939.04	0	0.001118							High			1.98513																			0
				ELQEIVR	1	1	1	F4KF14		886.512	0	0.01345							High			1.72403																			0
				IPQKPVRPVDEYGALIYAGR	1	1	1	F4KF14		2242.28	0	0.003103							High			1.68914																			0
				WGIHGVSLPGR	1	1	1	F4KF14		1178.66	0	0.0008939							High			1.38791																			0
Q9STF2	510	54.3254	8.90967	Protein PLASTID TRANSCRIPTIONALLY ACTIVE 16, chloroplastic OS=Arabidopsis thaliana OX=3702 GN=PTAC16 PE=1 SV=1 - [PTA16_ARATH]	14.51	1	5	5	5																																	12.9092	14.51	5	5
				Sequence	# PSMs	# Proteins	# Protein Groups	Protein Group Accessions	Modifications	MH+ [Da]	q-Value	PEP	A2	G2	M2	XCorr A2	XCorr G2	XCorr M2	B2	H2	N2	XCorr B2	XCorr H2	XCorr N2	C2	I2	XCorr C2	XCorr I2	D2	J2	XCorr D2	XCorr J2	E2	K2	XCorr E2	XCorr K2	F2	L2	XCorr F2	XCorr L2	# Missed Cleavages
				LGSQFATAIQNASETPK	1	1	1	Q9STF2		1762.9	0	0.1627														High		3.40658													0
				IASLVADIFANTAVAENK	1	1	1	Q9STF2		1847	0	0.2343														High		2.58091													0
				VAQTDVAYTLIK	1	1	1	Q9STF2		1321.74	0	0.2961														High		2.51802													0
				LNAVQSPFQDAESIAK	1	1	1	Q9STF2		1717.88	0	0.1013														High		2.40497													0
				TSLTEDFSPEK	1	1	1	Q9STF2		1253.59	0	0.2667														High		1.99876													0
O04314	298	32.1383	5.77002	PYK10-binding protein 1 OS=Arabidopsis thaliana OX=3702 GN=PBP1 PE=1 SV=1 - [JAL30_ARATH]	34.56	2	5	5	5																																					14.4319	34.56	5	5
				Sequence	# PSMs	# Proteins	# Protein Groups	Protein Group Accessions	Modifications	MH+ [Da]	q-Value	PEP	A2	G2	M2	XCorr A2	XCorr G2	XCorr M2	B2	H2	N2	XCorr B2	XCorr H2	XCorr N2	C2	I2	XCorr C2	XCorr I2	D2	J2	XCorr D2	XCorr J2	E2	K2	XCorr E2	XCorr K2	F2	L2	XCorr F2	XCorr L2	# Missed Cleavages
				IIGFHGSAGGNLNSLGAYFAPLTTTTPLTPAK	1	1	1	O04314		3187.69	0	0.0078																		High		4.59743									0
				TSDVIGSDEGTHFTLQVK	1	1	1	O04314		1933.95	0	1.787e-06																		High		3.39829									0
				GANLWDDGSTHDAVTK	1	1	1	O04314		1686.77	0	0.0006347																		High		2.34653									0
				QLTAFGSDDGTVWDDGAYVGVKK	1	1	1	O04314		2429.16	0	0.0008172																		High		2.26401									1
				VYVGQAQDGISAVK	1	2	1	O04314		1434.76	0	0.001934																		High		1.82568									0
Q9ZPX5	632	69.3191	6.26514	Succinate dehydrogenase [ubiquinone] flavoprotein subunit 2, mitochondrial OS=Arabidopsis thaliana OX=3702 GN=SDH1-2 PE=1 SV=1 - [SDHA2_ARATH]	2.22	2	1	1	4	3.85141	2.22	1	1													3.43649	2.22	1	1	3.91427	2.22	1	1					3.58116	2.22	1	1
				Sequence	# PSMs	# Proteins	# Protein Groups	Protein Group Accessions	Modifications	MH+ [Da]	q-Value	PEP	A2	G2	M2	XCorr A2	XCorr G2	XCorr M2	B2	H2	N2	XCorr B2	XCorr H2	XCorr N2	C2	I2	XCorr C2	XCorr I2	D2	J2	XCorr D2	XCorr J2	E2	K2	XCorr E2	XCorr K2	F2	L2	XCorr F2	XCorr L2	# Missed Cleavages
				LGANSLLDIVVFGR	4	2	1	Q9ZPX5		1473.85	0	0.03814	High			3.85141				High			3.58116										High		3.43649		High		3.91427		0
Q9CAF6	950	104.472	6.90283	DNA gyrase subunit A, chloroplastic/mitochondrial OS=Arabidopsis thaliana OX=3702 GN=GYRA PE=1 SV=2 - [GYRA_ARATH]	4.21	1	3	3	4					3.92677	2.11	2	2													5.42966	3.37	2	2
				Sequence	# PSMs	# Proteins	# Protein Groups	Protein Group Accessions	Modifications	MH+ [Da]	q-Value	PEP	A2	G2	M2	XCorr A2	XCorr G2	XCorr M2	B2	H2	N2	XCorr B2	XCorr H2	XCorr N2	C2	I2	XCorr C2	XCorr I2	D2	J2	XCorr D2	XCorr J2	E2	K2	XCorr E2	XCorr K2	F2	L2	XCorr F2	XCorr L2	# Missed Cleavages
				LIEQEAIELKDR	2	1	1	Q9CAF6		1456.82	0	2.868e-05							High			2.18617															High		2.15518		1
				ASSHSSATAALQSEYGLSEK	1	1	1	Q9CAF6		2023.96	0	0.0818																									High		3.27448		0
				LEQLLSTR	1	1	1	Q9CAF6		959.568	0.008	0.1021							High			1.7406																			0
Q9S7Q2	862	96.2642	5.93506	Pentatricopeptide repeat-containing protein At1g74850, chloroplastic OS=Arabidopsis thaliana OX=3702 GN=PTAC2 PE=2 SV=1 - [PP124_ARATH]	5.68	1	4	4	4									7.00149	5.68	4	4
				Sequence	# PSMs	# Proteins	# Protein Groups	Protein Group Accessions	Modifications	MH+ [Da]	q-Value	PEP	A2	G2	M2	XCorr A2	XCorr G2	XCorr M2	B2	H2	N2	XCorr B2	XCorr H2	XCorr N2	C2	I2	XCorr C2	XCorr I2	D2	J2	XCorr D2	XCorr J2	E2	K2	XCorr E2	XCorr K2	F2	L2	XCorr F2	XCorr L2	# Missed Cleavages
				LSLNDFALVFK	1	1	1	Q9S7Q2		1266.71	0	0.0007439													High		2.78439														0
				DLVLGNPSVSVEK	1	1	1	Q9S7Q2		1356.74	0	2.435e-05													High		2.49548														0
				YETSLELLDR	1	1	1	Q9S7Q2		1238.63	0	0.0007089													High		1.72161														0
				ILQYMTANDIVPSSK	1	1	1	Q9S7Q2	M5(Oxidation)	1695.87	0	0.0923													High		1.42674														0
F4K410	675	74.2684	7.25439	Putative elongation factor TypA-like SVR3, chloroplastic OS=Arabidopsis thaliana OX=3702 GN=SVR3 PE=1 SV=1 - [SVR3_ARATH]	9.19	1	4	4	4									5.45557	9.19	4	4
				Sequence	# PSMs	# Proteins	# Protein Groups	Protein Group Accessions	Modifications	MH+ [Da]	q-Value	PEP	A2	G2	M2	XCorr A2	XCorr G2	XCorr M2	B2	H2	N2	XCorr B2	XCorr H2	XCorr N2	C2	I2	XCorr C2	XCorr I2	D2	J2	XCorr D2	XCorr J2	E2	K2	XCorr E2	XCorr K2	F2	L2	XCorr F2	XCorr L2	# Missed Cleavages
				VNIIDTPGHSDFGGEVER	1	1	1	F4K410		1941.94	0	0.0003625													High		3.50316														0
				GQMFVGSGVDVYK	1	1	1	F4K410	M3(Oxidation)	1402.67	0	0.006218													High		1.95241														0
				GTAILNTVFDSYGPWAGDISTR	1	1	1	F4K410		2341.16	0	0.01122													High		1.80661														0
				VSELFVYEK	1	1	1	F4K410		1113.59	0	0.002427													High		1.46857														0
P49692	257	29.1113	10.1255	60S ribosomal protein L7a-1 OS=Arabidopsis thaliana OX=3702 GN=RPL7AA PE=2 SV=2 - [RL7A1_ARATH]	17.9	1	1	4	4																																					10.0875	17.9	4	4
				Sequence	# PSMs	# Proteins	# Protein Groups	Protein Group Accessions	Modifications	MH+ [Da]	q-Value	PEP	A2	G2	M2	XCorr A2	XCorr G2	XCorr M2	B2	H2	N2	XCorr B2	XCorr H2	XCorr N2	C2	I2	XCorr C2	XCorr I2	D2	J2	XCorr D2	XCorr J2	E2	K2	XCorr E2	XCorr K2	F2	L2	XCorr F2	XCorr L2	# Missed Cleavages
				LKVPPALNQFTK	1	2	2	P49692;Q9LZH9		1355.8	0	3.253e-06																		High		3.30053									1
				YGLNHVTYLIEQNK	1	2	2	P49692;Q9LZH9		1691.88	0	0.00453																		High		2.76285									0
				TLDKNLATSLFK	1	2	2	P49692;Q9LZH9		1350.77	0	0.002062																		High		2.1698									1
				VSNPLFER	1	1	1	P49692		961.515	0	0.001403																		High		1.85432									0
P93014	303	32.6248	8.96826	30S ribosomal protein S5, chloroplastic OS=Arabidopsis thaliana OX=3702 GN=rps5 PE=2 SV=1 - [RR5_ARATH]	10.89	1	2	2	4																																					12.4091	10.89	2	4
				Sequence	# PSMs	# Proteins	# Protein Groups	Protein Group Accessions	Modifications	MH+ [Da]	q-Value	PEP	A2	G2	M2	XCorr A2	XCorr G2	XCorr M2	B2	H2	N2	XCorr B2	XCorr H2	XCorr N2	C2	I2	XCorr C2	XCorr I2	D2	J2	XCorr D2	XCorr J2	E2	K2	XCorr E2	XCorr K2	F2	L2	XCorr F2	XCorr L2	# Missed Cleavages
				IVLEMAGVENALGK	1	1	1	P93014	M5(Oxidation)	1459.79	0	1.087e-08																		High		3.41112									0
				VMLRPASPGTGVIAGGAVR	2	1	1	P93014	M2(Oxidation)	1825.01	0	2.555e-06																		High		3.30581									0
				VMLRPASPGTGVIAGGAVR	1	1	1	P93014		1809.02	0	0.008601																		High		2.67978									0
Q9ZU46	716	78.2578	6.11279	Receptor protein kinase-like protein ZAR1 OS=Arabidopsis thaliana OX=3702 GN=ZAR1 PE=1 SV=1 - [ZAR1_ARATH]	1.12	1	1	1	4																																					0	1.12	1	4
				Sequence	# PSMs	# Proteins	# Protein Groups	Protein Group Accessions	Modifications	MH+ [Da]	q-Value	PEP	A2	G2	M2	XCorr A2	XCorr G2	XCorr M2	B2	H2	N2	XCorr B2	XCorr H2	XCorr N2	C2	I2	XCorr C2	XCorr I2	D2	J2	XCorr D2	XCorr J2	E2	K2	XCorr E2	XCorr K2	F2	L2	XCorr F2	XCorr L2	# Missed Cleavages
				VVSLSIPR	4	1	1	Q9ZU46		870.542	0	0.06085																		High		1.25111									0
Q9LZH9	256	29.0163	10.1548	60S ribosomal protein L7a-2 OS=Arabidopsis thaliana OX=3702 GN=RPL7AB PE=1 SV=1 - [RL7A2_ARATH]	17.97	1	1	4	4																																					10.1533	17.97	4	4
				Sequence	# PSMs	# Proteins	# Protein Groups	Protein Group Accessions	Modifications	MH+ [Da]	q-Value	PEP	A2	G2	M2	XCorr A2	XCorr G2	XCorr M2	B2	H2	N2	XCorr B2	XCorr H2	XCorr N2	C2	I2	XCorr C2	XCorr I2	D2	J2	XCorr D2	XCorr J2	E2	K2	XCorr E2	XCorr K2	F2	L2	XCorr F2	XCorr L2	# Missed Cleavages
				LKVPPALNQFTK	1	2	2	P49692;Q9LZH9		1355.8	0	3.253e-06																		High		3.30053									1
				YGLNHVTYLIEQNK	1	2	2	P49692;Q9LZH9		1691.88	0	0.00453																		High		2.76285									0
				TLDKNLATSLFK	1	2	2	P49692;Q9LZH9		1350.77	0	0.002062																		High		2.1698									1
				VTNPLFER	1	1	1	Q9LZH9		975.528	0	0.002716																		High		1.92013									0
Q9SYH3	383	42.6699	7.82568	E3 ubiquitin-protein ligase SPL2 OS=Arabidopsis thaliana OX=3702 GN=SPL2 PE=2 SV=1 - [SPL2P_ARATH]	10.7	1	1	1	3	0	10.7	1	1	0	10.7	1	1	0	10.7	1	1
				Sequence	# PSMs	# Proteins	# Protein Groups	Protein Group Accessions	Modifications	MH+ [Da]	q-Value	PEP	A2	G2	M2	XCorr A2	XCorr G2	XCorr M2	B2	H2	N2	XCorr B2	XCorr H2	XCorr N2	C2	I2	XCorr C2	XCorr I2	D2	J2	XCorr D2	XCorr J2	E2	K2	XCorr E2	XCorr K2	F2	L2	XCorr F2	XCorr L2	# Missed Cleavages
				WKQWNHQRELPQRPNDSVVDDEPEDADEIPDGELCVICVSR	3	1	1	Q9SYH3	C35(Carbamidomethyl); C38(Carbamidomethyl)	4931.36	0	0.04664	High			2.58024			High			2.24652			High		2.60254														2
P41376	412	46.675	5.68115	Eukaryotic initiation factor 4A-1 OS=Arabidopsis thaliana OX=3702 GN=EIF4A1 PE=1 SV=1 - [IF4A1_ARATH]	3.88	3	1	1	3	3.09468	3.88	1	1													2.78411	3.88	1	1	3.37419	3.88	1	1
				Sequence	# PSMs	# Proteins	# Protein Groups	Protein Group Accessions	Modifications	MH+ [Da]	q-Value	PEP	A2	G2	M2	XCorr A2	XCorr G2	XCorr M2	B2	H2	N2	XCorr B2	XCorr H2	XCorr N2	C2	I2	XCorr C2	XCorr I2	D2	J2	XCorr D2	XCorr J2	E2	K2	XCorr E2	XCorr K2	F2	L2	XCorr F2	XCorr L2	# Missed Cleavages
				GIYAYGFEKPSAIQQR	3	3	1	P41376		1827.94	0	0.1594	High			3.09468																	High		2.78411		High		3.37419		0
Q9LD43	769	85.253	5.8208	Acetyl-coenzyme A carboxylase carboxyl transferase subunit alpha, chloroplastic OS=Arabidopsis thaliana OX=3702 GN=CAC3 PE=1 SV=1 - [ACCA_ARATH]	7.41	1	3	3	3					9.75105	7.41	3	3
				Sequence	# PSMs	# Proteins	# Protein Groups	Protein Group Accessions	Modifications	MH+ [Da]	q-Value	PEP	A2	G2	M2	XCorr A2	XCorr G2	XCorr M2	B2	H2	N2	XCorr B2	XCorr H2	XCorr N2	C2	I2	XCorr C2	XCorr I2	D2	J2	XCorr D2	XCorr J2	E2	K2	XCorr E2	XCorr K2	F2	L2	XCorr F2	XCorr L2	# Missed Cleavages
				IAEALNTSGLQEKQDELEKELAAAR	1	1	1	Q9LD43		2727.47	0	1.33401e-12							High			4.36486																			2
				AEVASSGASSFDELPDALKEK	1	1	1	Q9LD43		2151.08	0	0.02525							High			2.97788																			1
				LTDAPNYESLK	1	1	1	Q9LD43		1250.65	0	0.0002483							High			2.4083																			0
A8MPR5	876	99.8014	9.23193	Probable inactive ATP-dependent zinc metalloprotease FTSHI 2, chloroplastic OS=Arabidopsis thaliana OX=3702 GN=FTSHI2 PE=1 SV=1 - [FTSI2_ARATH]	4.68	1	2	2	3					3.09293	1.94	1	1																	2.15061	4.68	2	2
				Sequence	# PSMs	# Proteins	# Protein Groups	Protein Group Accessions	Modifications	MH+ [Da]	q-Value	PEP	A2	G2	M2	XCorr A2	XCorr G2	XCorr M2	B2	H2	N2	XCorr B2	XCorr H2	XCorr N2	C2	I2	XCorr C2	XCorr I2	D2	J2	XCorr D2	XCorr J2	E2	K2	XCorr E2	XCorr K2	F2	L2	XCorr F2	XCorr L2	# Missed Cleavages
				ENAPSVVFIDELDAVGR	2	1	1	A8MPR5		1830.96	0	8.346e-05		High			2.15061		High			3.09293																			0
				AADELWYGEDQLSTIWAETSDNAR	1	1	1	A8MPR5		2741.29	0	0.1222		High			1.22516																								0
O22993	946	105.477	7.82568	Probable inactive ATP-dependent zinc metalloprotease FTSHI 1, chloroplastic OS=Arabidopsis thaliana OX=3702 GN=FTSHI1 PE=1 SV=1 - [FTSI1_ARATH]	3.7	1	3	3	3					5.93554	3.7	3	3
				Sequence	# PSMs	# Proteins	# Protein Groups	Protein Group Accessions	Modifications	MH+ [Da]	q-Value	PEP	A2	G2	M2	XCorr A2	XCorr G2	XCorr M2	B2	H2	N2	XCorr B2	XCorr H2	XCorr N2	C2	I2	XCorr C2	XCorr I2	D2	J2	XCorr D2	XCorr J2	E2	K2	XCorr E2	XCorr K2	F2	L2	XCorr F2	XCorr L2	# Missed Cleavages
				ASVDYLSDASWLAR	1	1	1	O22993		1553.79	0	0.04292							High			2.08042																			0
				EYTGPQYEIER	1	1	1	O22993		1384.66	0	0.0002517							High			2.01168																			0
				GVIFLGATNR	1	1	1	O22993		1047.61	0	0.005912							High			1.84344																			0
CON_CytC	105	11.6961	9.49561	SWISS-PROT:P62894 Cytochrome c - Bos taurus (Bovine).	10.48	1	1	1	2	2.23371	10.48	1	1																	2.26791	10.48	1	1
				Sequence	# PSMs	# Proteins	# Protein Groups	Protein Group Accessions	Modifications	MH+ [Da]	q-Value	PEP	A2	G2	M2	XCorr A2	XCorr G2	XCorr M2	B2	H2	N2	XCorr B2	XCorr H2	XCorr N2	C2	I2	XCorr C2	XCorr I2	D2	J2	XCorr D2	XCorr J2	E2	K2	XCorr E2	XCorr K2	F2	L2	XCorr F2	XCorr L2	# Missed Cleavages
				TGPNLHGLFGR	2	1	1	CON_CytC		1168.63	0	0.331	High			2.23371																					High		2.26791		0
P56785	1786	213.592	9.72998	Protein TIC 214 OS=Arabidopsis thaliana OX=3702 GN=TIC214 PE=1 SV=1 - [TI214_ARATH]	1.06	1	1	1	2	0	1.06	1	1																									0	1.06	1	1
				Sequence	# PSMs	# Proteins	# Protein Groups	Protein Group Accessions	Modifications	MH+ [Da]	q-Value	PEP	A2	G2	M2	XCorr A2	XCorr G2	XCorr M2	B2	H2	N2	XCorr B2	XCorr H2	XCorr N2	C2	I2	XCorr C2	XCorr I2	D2	J2	XCorr D2	XCorr J2	E2	K2	XCorr E2	XCorr K2	F2	L2	XCorr F2	XCorr L2	# Missed Cleavages
				EKKTFDQVSTYWSLIHEEK	2	1	1	P56785	N-Term(Acetyl)	2410.19	0.002	0.3782	High			1.83938				High			1.93845																		2
P54609	809	89.3374	5.24951	Cell division control protein 48 homolog A OS=Arabidopsis thaliana OX=3702 GN=CDC48A PE=1 SV=1 - [CD48A_ARATH]	1.61	3	1	1	2	2.32293	1.61	1	1													2.47823	1.61	1	1
				Sequence	# PSMs	# Proteins	# Protein Groups	Protein Group Accessions	Modifications	MH+ [Da]	q-Value	PEP	A2	G2	M2	XCorr A2	XCorr G2	XCorr M2	B2	H2	N2	XCorr B2	XCorr H2	XCorr N2	C2	I2	XCorr C2	XCorr I2	D2	J2	XCorr D2	XCorr J2	E2	K2	XCorr E2	XCorr K2	F2	L2	XCorr F2	XCorr L2	# Missed Cleavages
				IVSQLLTLMDGLK	2	3	1	P54609		1430.83	0	0.001154	High			2.32293																	High		2.47823						0
P36397	181	20.5957	6.94678	ADP-ribosylation factor 1 OS=Arabidopsis thaliana OX=3702 GN=ARF1 PE=1 SV=2 - [ARF1_ARATH]	12.15	2	1	1	2	4.6956	12.15	1	1																	4.22739	12.15	1	1
				Sequence	# PSMs	# Proteins	# Protein Groups	Protein Group Accessions	Modifications	MH+ [Da]	q-Value	PEP	A2	G2	M2	XCorr A2	XCorr G2	XCorr M2	B2	H2	N2	XCorr B2	XCorr H2	XCorr N2	C2	I2	XCorr C2	XCorr I2	D2	J2	XCorr D2	XCorr J2	E2	K2	XCorr E2	XCorr K2	F2	L2	XCorr F2	XCorr L2	# Missed Cleavages
				QDLPNAMNAAEITDKLGLHSLR	2	2	1	P36397		2407.24	0	0.03239	High			4.6956																					High		4.22739		1
F4I3P9	772	85.5332	4.69092	UDP-N-acetylmuramoyl-L-alanyl-D-glutamate--2,6-diaminopimelate ligase MurE homolog, chloroplastic OS=Arabidopsis thaliana OX=3702 GN=MURE PE=1 SV=1 - [MURE_ARATH]	3.11	1	1	1	2					2.73272	3.11	1	1																	2.51053	3.11	1	1
				Sequence	# PSMs	# Proteins	# Protein Groups	Protein Group Accessions	Modifications	MH+ [Da]	q-Value	PEP	A2	G2	M2	XCorr A2	XCorr G2	XCorr M2	B2	H2	N2	XCorr B2	XCorr H2	XCorr N2	C2	I2	XCorr C2	XCorr I2	D2	J2	XCorr D2	XCorr J2	E2	K2	XCorr E2	XCorr K2	F2	L2	XCorr F2	XCorr L2	# Missed Cleavages
				GVSAGDLFVCCLGSENFLSEADKR	2	1	1	F4I3P9	C10(Carbamidomethyl); C11(Carbamidomethyl)	2631.26	0	0.001845		High			2.51053		High			2.73272																			1
P92515	100	11.9957	9.46631	Uncharacterized mitochondrial protein AtMg00740 OS=Arabidopsis thaliana OX=3702 GN=AtMg00740 PE=4 SV=1 - [M740_ARATH]	18	1	1	1	2																	0	18	1	1	0	18	1	1
				Sequence	# PSMs	# Proteins	# Protein Groups	Protein Group Accessions	Modifications	MH+ [Da]	q-Value	PEP	A2	G2	M2	XCorr A2	XCorr G2	XCorr M2	B2	H2	N2	XCorr B2	XCorr H2	XCorr N2	C2	I2	XCorr C2	XCorr I2	D2	J2	XCorr D2	XCorr J2	E2	K2	XCorr E2	XCorr K2	F2	L2	XCorr F2	XCorr L2	# Missed Cleavages
				MLHISQEFLLPISMEHWR	2	1	1	P92515	M1(Oxidation)	2283.2	0	0.2455																					High		0.238335		High		0.238335		0
CON_IPI00710783.2	142	15.1749	8.44092	SWISS-PROT:P01966 (Bos taurus) Hemoglobin subunit alpha	15.49	1	2	2	2																					2.05241	10.56	1	1					1.97404	4.93	1	1
				Sequence	# PSMs	# Proteins	# Protein Groups	Protein Group Accessions	Modifications	MH+ [Da]	q-Value	PEP	A2	G2	M2	XCorr A2	XCorr G2	XCorr M2	B2	H2	N2	XCorr B2	XCorr H2	XCorr N2	C2	I2	XCorr C2	XCorr I2	D2	J2	XCorr D2	XCorr J2	E2	K2	XCorr E2	XCorr K2	F2	L2	XCorr F2	XCorr L2	# Missed Cleavages
				VGGHAAEYGAEALER	1	1	1	CON_IPI00710783.2		1529.73	0	0.3141																									High		2.05241		0
				VDPVNFK	1	1	1	CON_IPI00710783.2		818.44	0.003	0.3031								High			1.97404																		0
Q944R1	470	51.9026	8.14795	Probable pectate lyase 15 OS=Arabidopsis thaliana OX=3702 GN=At4g13710 PE=2 SV=1 - [PLY15_ARATH]	8.94	1	1	1	2																					0	8.94	1	2
				Sequence	# PSMs	# Proteins	# Protein Groups	Protein Group Accessions	Modifications	MH+ [Da]	q-Value	PEP	A2	G2	M2	XCorr A2	XCorr G2	XCorr M2	B2	H2	N2	XCorr B2	XCorr H2	XCorr N2	C2	I2	XCorr C2	XCorr I2	D2	J2	XCorr D2	XCorr J2	E2	K2	XCorr E2	XCorr K2	F2	L2	XCorr F2	XCorr L2	# Missed Cleavages
				CRHGYFHVVNNDYTHWEMYAIGGSAEPTINSQGNRYAAPMDR	2	1	1	Q944R1	C1(Carbamidomethyl); M18(Oxidation); M40(Oxidation)	4917.35	0.003	0.4331																									High		1.79618		2
CON_IPI00011694.1	247	26.5411	6.50732	SWISS-PROT:P07477 Tax_Id=9606 Gene_Symbol=PRSS1 Trypsin-1 precursor	8.1	1	1	1	2																																	4.46241	8.1	1	1
				Sequence	# PSMs	# Proteins	# Protein Groups	Protein Group Accessions	Modifications	MH+ [Da]	q-Value	PEP	A2	G2	M2	XCorr A2	XCorr G2	XCorr M2	B2	H2	N2	XCorr B2	XCorr H2	XCorr N2	C2	I2	XCorr C2	XCorr I2	D2	J2	XCorr D2	XCorr J2	E2	K2	XCorr E2	XCorr K2	F2	L2	XCorr F2	XCorr L2	# Missed Cleavages
				LGEHNIEVLEGNEQFINAAK	2	1	1	CON_IPI00011694.1		2225.12	0	0.1744														High		4.46241						High		4.18278					0
Q9LF37	968	108.876	6.22705	Chaperone protein ClpB3, chloroplastic OS=Arabidopsis thaliana OX=3702 GN=CLPB3 PE=1 SV=1 - [CLPB3_ARATH]	2.48	1	1	1	2																																					0	2.48	1	2
				Sequence	# PSMs	# Proteins	# Protein Groups	Protein Group Accessions	Modifications	MH+ [Da]	q-Value	PEP	A2	G2	M2	XCorr A2	XCorr G2	XCorr M2	B2	H2	N2	XCorr B2	XCorr H2	XCorr N2	C2	I2	XCorr C2	XCorr I2	D2	J2	XCorr D2	XCorr J2	E2	K2	XCorr E2	XCorr K2	F2	L2	XCorr F2	XCorr L2	# Missed Cleavages
				ALASYMFNTEEALVRIDMSEYMEK	2	1	1	Q9LF37	M22(Oxidation)	2857.32	0.003	0.08746																		High		0.234835									1
Q9C9C5	233	26.0905	10.1694	60S ribosomal protein L6-3 OS=Arabidopsis thaliana OX=3702 GN=RPL6C PE=2 SV=1 - [RL63_ARATH]	10.3	3	2	2	2																																					2.57871	10.3	2	2
				Sequence	# PSMs	# Proteins	# Protein Groups	Protein Group Accessions	Modifications	MH+ [Da]	q-Value	PEP	A2	G2	M2	XCorr A2	XCorr G2	XCorr M2	B2	H2	N2	XCorr B2	XCorr H2	XCorr N2	C2	I2	XCorr C2	XCorr I2	D2	J2	XCorr D2	XCorr J2	E2	K2	XCorr E2	XCorr K2	F2	L2	XCorr F2	XCorr L2	# Missed Cleavages
				ASITPGTVLIILAGR	1	3	1	Q9C9C5		1481.91	0	4.085e-06																		High		2.57871									0
				AIEAVPELK	1	2	1	Q9C9C5		969.565	0	0.01252																		High		1.38338									0
Q9LY74	338	37.9026	9.1001	2-methyl-6-phytyl-1,4-hydroquinone methyltransferase, chloroplastic OS=Arabidopsis thaliana OX=3702 GN=VTE3 PE=1 SV=1 - [BQMT_ARATH]	9.17	1	2	2	2																																					0	9.17	2	2
				Sequence	# PSMs	# Proteins	# Protein Groups	Protein Group Accessions	Modifications	MH+ [Da]	q-Value	PEP	A2	G2	M2	XCorr A2	XCorr G2	XCorr M2	B2	H2	N2	XCorr B2	XCorr H2	XCorr N2	C2	I2	XCorr C2	XCorr I2	D2	J2	XCorr D2	XCorr J2	E2	K2	XCorr E2	XCorr K2	F2	L2	XCorr F2	XCorr L2	# Missed Cleavages
				NVTILDQSPHQLAK	1	1	1	Q9LY74		1563.84	0	0.004159																		High		1.96764									0
				VVDVGGGTGFTTLGIVK	1	1	1	Q9LY74		1619.9	0	0.03175																		High		1.53988									0
Q6XAT2	967	106.612	6.7417	LRR receptor-like serine/threonine-protein kinase ERL2 OS=Arabidopsis thaliana OX=3702 GN=ERL2 PE=1 SV=1 - [ERL2_ARATH]	3.1	1	1	1	2
				Sequence	# PSMs	# Proteins	# Protein Groups	Protein Group Accessions	Modifications	MH+ [Da]	q-Value	PEP	A2	G2	M2	XCorr A2	XCorr G2	XCorr M2	B2	H2	N2	XCorr B2	XCorr H2	XCorr N2	C2	I2	XCorr C2	XCorr I2	D2	J2	XCorr D2	XCorr J2	E2	K2	XCorr E2	XCorr K2	F2	L2	XCorr F2	XCorr L2	# Missed Cleavages
				IETMKGLFFCLGMVVFMLLGSVSPMNNEGK	2	1	1	Q6XAT2	M4(Oxidation); C10(Carbamidomethyl); M13(Oxidation); M17(Oxidation)	3397.5	0	1																										High		2.44151	1
CON_IPI00711422.1	3618	409.608	6.58057	ENSEMBL:ENSBTAP00000011213 (Bos taurus) similar to apolipoprotein B, partial	0.8	1	1	1	1	0	0.8	1	1
				Sequence	# PSMs	# Proteins	# Protein Groups	Protein Group Accessions	Modifications	MH+ [Da]	q-Value	PEP	A2	G2	M2	XCorr A2	XCorr G2	XCorr M2	B2	H2	N2	XCorr B2	XCorr H2	XCorr N2	C2	I2	XCorr C2	XCorr I2	D2	J2	XCorr D2	XCorr J2	E2	K2	XCorr E2	XCorr K2	F2	L2	XCorr F2	XCorr L2	# Missed Cleavages
				SVLTAKGLALLQEGKAEITGNHDAHLNGK	1	1	1	CON_IPI00711422.1		2985.62	0.004	0.3882	High			1.76536																									2
Q8RW97	785	89.7802	8.38232	Phosphoinositide phosphatase SAC5 OS=Arabidopsis thaliana OX=3702 GN=SAC5 PE=2 SV=1 - [SAC5_ARATH]	5.61	1	1	1	1	0	5.61	1	1
				Sequence	# PSMs	# Proteins	# Protein Groups	Protein Group Accessions	Modifications	MH+ [Da]	q-Value	PEP	A2	G2	M2	XCorr A2	XCorr G2	XCorr M2	B2	H2	N2	XCorr B2	XCorr H2	XCorr N2	C2	I2	XCorr C2	XCorr I2	D2	J2	XCorr D2	XCorr J2	E2	K2	XCorr E2	XCorr K2	F2	L2	XCorr F2	XCorr L2	# Missed Cleavages
				ENSQPTYEGLNGGVSGTNLEFPFYETEPASLSFLSVMRNEELMR	1	1	1	Q8RW97	M37(Oxidation)	4956.36	0	0.219	High			1.03316																									1
Q39162	364	41.7249	7.18115	Transcription factor TGA4 OS=Arabidopsis thaliana OX=3702 GN=TGA4 PE=1 SV=2 - [TGA4_ARATH]	12.36	1	1	1	1	0	12.36	1	1
				Sequence	# PSMs	# Proteins	# Protein Groups	Protein Group Accessions	Modifications	MH+ [Da]	q-Value	PEP	A2	G2	M2	XCorr A2	XCorr G2	XCorr M2	B2	H2	N2	XCorr B2	XCorr H2	XCorr N2	C2	I2	XCorr C2	XCorr I2	D2	J2	XCorr D2	XCorr J2	E2	K2	XCorr E2	XCorr K2	F2	L2	XCorr F2	XCorr L2	# Missed Cleavages
				NNGDMYTPGSIIIPTNEKPDSLSEDTSHGTEGTPHKFDQEASTSR	1	1	1	Q39162	N-Term(Acetyl); M5(Oxidation)	4919.34	0	0.2091	High			2.44932																									1
Q9SUC9	304	33.0779	8.55811	Uncharacterized GPI-anchored protein At4g28100 OS=Arabidopsis thaliana OX=3702 GN=At4g28100 PE=2 SV=1 - [UGPI7_ARATH]	14.8	1	1	1	1	0	14.8	1	1
				Sequence	# PSMs	# Proteins	# Protein Groups	Protein Group Accessions	Modifications	MH+ [Da]	q-Value	PEP	A2	G2	M2	XCorr A2	XCorr G2	XCorr M2	B2	H2	N2	XCorr B2	XCorr H2	XCorr N2	C2	I2	XCorr C2	XCorr I2	D2	J2	XCorr D2	XCorr J2	E2	K2	XCorr E2	XCorr K2	F2	L2	XCorr F2	XCorr L2	# Missed Cleavages
				SRCCPVLAAWLFAAHARSALQLPAPAPTPESSDPDEPMKPDDSQK	1	1	1	Q9SUC9	C3(Carbamidomethyl); C4(Carbamidomethyl); M38(Oxidation)	4931.35	0.002	0.3692	High			1.91734																									2
O23654	623	68.7688	5.23682	V-type proton ATPase catalytic subunit A OS=Arabidopsis thaliana OX=3702 GN=VHA-A PE=1 SV=1 - [VATA_ARATH]	1.12	1	1	1	1	1.76921	1.12	1	1
				Sequence	# PSMs	# Proteins	# Protein Groups	Protein Group Accessions	Modifications	MH+ [Da]	q-Value	PEP	A2	G2	M2	XCorr A2	XCorr G2	XCorr M2	B2	H2	N2	XCorr B2	XCorr H2	XCorr N2	C2	I2	XCorr C2	XCorr I2	D2	J2	XCorr D2	XCorr J2	E2	K2	XCorr E2	XCorr K2	F2	L2	XCorr F2	XCorr L2	# Missed Cleavages
				LASFYER	1	1	1	O23654		885.448	0.004	0.3933	High			1.76921																									0
F4J738	1030	117.695	4.88135	Importin beta-like SAD2 homolog OS=Arabidopsis thaliana OX=3702 GN=At3g59020 PE=1 SV=1 - [SAD2H_ARATH]	1.26	1	1	1	1	0	1.26	1	1
				Sequence	# PSMs	# Proteins	# Protein Groups	Protein Group Accessions	Modifications	MH+ [Da]	q-Value	PEP	A2	G2	M2	XCorr A2	XCorr G2	XCorr M2	B2	H2	N2	XCorr B2	XCorr H2	XCorr N2	C2	I2	XCorr C2	XCorr I2	D2	J2	XCorr D2	XCorr J2	E2	K2	XCorr E2	XCorr K2	F2	L2	XCorr F2	XCorr L2	# Missed Cleavages
				AFAQMFQINYAAK	1	1	1	F4J738	M5(Oxidation)	1518.75	0	0.3015	High			1.23622																									0
Q94B71	733	82.3365	6.84424	Protein OBERON 3 OS=Arabidopsis thaliana OX=3702 GN=OBE3 PE=1 SV=1 - [OBE3_ARATH]	5.87	1	1	1	1	0	5.87	1	1
				Sequence	# PSMs	# Proteins	# Protein Groups	Protein Group Accessions	Modifications	MH+ [Da]	q-Value	PEP	A2	G2	M2	XCorr A2	XCorr G2	XCorr M2	B2	H2	N2	XCorr B2	XCorr H2	XCorr N2	C2	I2	XCorr C2	XCorr I2	D2	J2	XCorr D2	XCorr J2	E2	K2	XCorr E2	XCorr K2	F2	L2	XCorr F2	XCorr L2	# Missed Cleavages
				RPRVVTSERTTTSFSNDFTATAPSMSYSYSHPFSHNISCSMTR	1	1	1	Q94B71	M25(Oxidation); C39(Carbamidomethyl)	4917.34	0	0.3643	High			2.79736																									2
Q3ED65	261	29.0326	7.62061	2-phytyl-1,4-beta-naphthoquinone methyltransferase, chloroplastic OS=Arabidopsis thaliana OX=3702 GN=MENG PE=1 SV=2 - [MENG_ARATH]	7.28	1	1	1	1	2.37094	7.28	1	1
				Sequence	# PSMs	# Proteins	# Protein Groups	Protein Group Accessions	Modifications	MH+ [Da]	q-Value	PEP	A2	G2	M2	XCorr A2	XCorr G2	XCorr M2	B2	H2	N2	XCorr B2	XCorr H2	XCorr N2	C2	I2	XCorr C2	XCorr I2	D2	J2	XCorr D2	XCorr J2	E2	K2	XCorr E2	XCorr K2	F2	L2	XCorr F2	XCorr L2	# Missed Cleavages
				EMYRVLKPGSRVSILDFNK	1	1	1	Q3ED65	M2(Oxidation)	2268.13	0	0.3612	High			2.37094																									2
Q9FG61	448	49.283	7.44482	Probable protein phosphatase 2C 74 OS=Arabidopsis thaliana OX=3702 GN=At5g36250 PE=1 SV=1 - [P2C74_ARATH]	5.8	1	1	1	1	0	5.8	1	1
				Sequence	# PSMs	# Proteins	# Protein Groups	Protein Group Accessions	Modifications	MH+ [Da]	q-Value	PEP	A2	G2	M2	XCorr A2	XCorr G2	XCorr M2	B2	H2	N2	XCorr B2	XCorr H2	XCorr N2	C2	I2	XCorr C2	XCorr I2	D2	J2	XCorr D2	XCorr J2	E2	K2	XCorr E2	XCorr K2	F2	L2	XCorr F2	XCorr L2	# Missed Cleavages
				LTEKDEFVVLATDGIWDALTNEEVVK	1	1	1	Q9FG61	N-Term(Acetyl)	2976.47	0	0.121	High			2.25006																									1
O03986	699	80.0909	5.04639	Heat shock protein 90-4 OS=Arabidopsis thaliana OX=3702 GN=HSP90-4 PE=1 SV=1 - [HS904_ARATH]	2	4	1	1	1	2.40802	2	1	1
				Sequence	# PSMs	# Proteins	# Protein Groups	Protein Group Accessions	Modifications	MH+ [Da]	q-Value	PEP	A2	G2	M2	XCorr A2	XCorr G2	XCorr M2	B2	H2	N2	XCorr B2	XCorr H2	XCorr N2	C2	I2	XCorr C2	XCorr I2	D2	J2	XCorr D2	XCorr J2	E2	K2	XCorr E2	XCorr K2	F2	L2	XCorr F2	XCorr L2	# Missed Cleavages
				ELISNSSDALDKIR	1	4	1	O03986		1560.83	0	0.08378	High			2.40802																									1
Q9FHE1	590	67.5128	8.19189	Glutathione S-transferase T3 OS=Arabidopsis thaliana OX=3702 GN=GSTT3 PE=2 SV=1 - [GSTT3_ARATH]	5.93	1	1	1	1	0	5.93	1	1
				Sequence	# PSMs	# Proteins	# Protein Groups	Protein Group Accessions	Modifications	MH+ [Da]	q-Value	PEP	A2	G2	M2	XCorr A2	XCorr G2	XCorr M2	B2	H2	N2	XCorr B2	XCorr H2	XCorr N2	C2	I2	XCorr C2	XCorr I2	D2	J2	XCorr D2	XCorr J2	E2	K2	XCorr E2	XCorr K2	F2	L2	XCorr F2	XCorr L2	# Missed Cleavages
				LNNGDRVYSSSSNPESVPIALDEEEQVMDLPLGVK	1	1	1	Q9FHE1	N-Term(Acetyl)	3843.8	0	0.188	High			2.68073																									1
Q9FGH4	476	52.3377	7.79639	Glucan endo-1,3-beta-glucosidase 9 OS=Arabidopsis thaliana OX=3702 GN=At5g58480 PE=2 SV=1 - [E139_ARATH]	3.99	1	1	1	1	0	3.99	1	1
				Sequence	# PSMs	# Proteins	# Protein Groups	Protein Group Accessions	Modifications	MH+ [Da]	q-Value	PEP	A2	G2	M2	XCorr A2	XCorr G2	XCorr M2	B2	H2	N2	XCorr B2	XCorr H2	XCorr N2	C2	I2	XCorr C2	XCorr I2	D2	J2	XCorr D2	XCorr J2	E2	K2	XCorr E2	XCorr K2	F2	L2	XCorr F2	XCorr L2	# Missed Cleavages
				ALSGSNIGVTIGIQNSMLK	1	1	1	Q9FGH4	N-Term(Acetyl)	1945.04	0.004	0.3885	High			2.31436																									0
Q9LNC5	987	110.372	5.18604	110 kDa U5 small nuclear ribonucleoprotein component CLO OS=Arabidopsis thaliana OX=3702 GN=CLO PE=1 SV=1 - [CLO_ARATH]	4.56	1	1	1	1	0	4.56	1	1
				Sequence	# PSMs	# Proteins	# Protein Groups	Protein Group Accessions	Modifications	MH+ [Da]	q-Value	PEP	A2	G2	M2	XCorr A2	XCorr G2	XCorr M2	B2	H2	N2	XCorr B2	XCorr H2	XCorr N2	C2	I2	XCorr C2	XCorr I2	D2	J2	XCorr D2	XCorr J2	E2	K2	XCorr E2	XCorr K2	F2	L2	XCorr F2	XCorr L2	# Missed Cleavages
				SYLCNIMDTPGHVNFSDEMTASLRLADGAVLIVDAAEGVMVNTER	1	1	1	Q9LNC5	N-Term(Acetyl); C4(Carbamidomethyl); M7(Oxidation); M19(Oxidation)	4956.28	0	0.1688	High			1.82604																									1
Q8LPR8	871	99.8916	4.4751	Protein TIC 100 OS=Arabidopsis thaliana OX=3702 GN=TIC100 PE=1 SV=1 - [TI100_ARATH]	1.26	1	1	1	1					1.87381	1.26	1	1
				Sequence	# PSMs	# Proteins	# Protein Groups	Protein Group Accessions	Modifications	MH+ [Da]	q-Value	PEP	A2	G2	M2	XCorr A2	XCorr G2	XCorr M2	B2	H2	N2	XCorr B2	XCorr H2	XCorr N2	C2	I2	XCorr C2	XCorr I2	D2	J2	XCorr D2	XCorr J2	E2	K2	XCorr E2	XCorr K2	F2	L2	XCorr F2	XCorr L2	# Missed Cleavages
				GVYIAENGLVR	1	1	1	Q8LPR8		1190.67	0	0.00154							High			1.87381																			0
Q6S5G3	793	89.2739	8.08936	Translocase of chloroplast 90, chloroplastic OS=Arabidopsis thaliana OX=3702 GN=TOC90 PE=1 SV=1 - [TOC90_ARATH]	1.64	1	1	1	1					0	1.64	1	1
				Sequence	# PSMs	# Proteins	# Protein Groups	Protein Group Accessions	Modifications	MH+ [Da]	q-Value	PEP	A2	G2	M2	XCorr A2	XCorr G2	XCorr M2	B2	H2	N2	XCorr B2	XCorr H2	XCorr N2	C2	I2	XCorr C2	XCorr I2	D2	J2	XCorr D2	XCorr J2	E2	K2	XCorr E2	XCorr K2	F2	L2	XCorr F2	XCorr L2	# Missed Cleavages
				TASLPHLLSVFLR	1	1	1	Q6S5G3		1453.88	0	0.001881							High			1.47619																			0
Q84W56	911	100.49	8.22119	Ribonuclease J OS=Arabidopsis thaliana OX=3702 GN=RNJ PE=1 SV=1 - [RNJ_ARATH]	1.65	1	1	1	1					0	1.65	1	1
				Sequence	# PSMs	# Proteins	# Protein Groups	Protein Group Accessions	Modifications	MH+ [Da]	q-Value	PEP	A2	G2	M2	XCorr A2	XCorr G2	XCorr M2	B2	H2	N2	XCorr B2	XCorr H2	XCorr N2	C2	I2	XCorr C2	XCorr I2	D2	J2	XCorr D2	XCorr J2	E2	K2	XCorr E2	XCorr K2	F2	L2	XCorr F2	XCorr L2	# Missed Cleavages
				AALNLASYGSSHAFK	1	1	1	Q84W56		1536.8	0	0.002418							High			1.53983																			0
Q42484	909	104.574	6.53662	Disease resistance protein RPS2 OS=Arabidopsis thaliana OX=3702 GN=RPS2 PE=1 SV=1 - [RPS2_ARATH]	3.08	1	1	1	1					0	3.08	1	1
				Sequence	# PSMs	# Proteins	# Protein Groups	Protein Group Accessions	Modifications	MH+ [Da]	q-Value	PEP	A2	G2	M2	XCorr A2	XCorr G2	XCorr M2	B2	H2	N2	XCorr B2	XCorr H2	XCorr N2	C2	I2	XCorr C2	XCorr I2	D2	J2	XCorr D2	XCorr J2	E2	K2	XCorr E2	XCorr K2	F2	L2	XCorr F2	XCorr L2	# Missed Cleavages
				TTLMQSINNELITKGHQYDVLIWVQMSR	1	1	1	Q42484	N-Term(Acetyl); M26(Oxidation)	3376.76	0	0.0002825							High			1.43025																			1
P25856	396	42.463	7.75244	Glyceraldehyde-3-phosphate dehydrogenase GAPA1, chloroplastic OS=Arabidopsis thaliana OX=3702 GN=GAPA1 PE=1 SV=3 - [G3PA1_ARATH]	3.79	3	1	1	1					2.3565	3.79	1	1
				Sequence	# PSMs	# Proteins	# Protein Groups	Protein Group Accessions	Modifications	MH+ [Da]	q-Value	PEP	A2	G2	M2	XCorr A2	XCorr G2	XCorr M2	B2	H2	N2	XCorr B2	XCorr H2	XCorr N2	C2	I2	XCorr C2	XCorr I2	D2	J2	XCorr D2	XCorr J2	E2	K2	XCorr E2	XCorr K2	F2	L2	XCorr F2	XCorr L2	# Missed Cleavages
				AAALNIVPTSTGAAK	1	3	1	P25856		1384.8	0	0.000554							High			2.3565																			0
P10896	474	51.9479	6.15088	Ribulose bisphosphate carboxylase/oxygenase activase, chloroplastic OS=Arabidopsis thaliana OX=3702 GN=RCA PE=1 SV=2 - [RCA_ARATH]	2.32	1	1	1	1					1.72543	2.32	1	1
				Sequence	# PSMs	# Proteins	# Protein Groups	Protein Group Accessions	Modifications	MH+ [Da]	q-Value	PEP	A2	G2	M2	XCorr A2	XCorr G2	XCorr M2	B2	H2	N2	XCorr B2	XCorr H2	XCorr N2	C2	I2	XCorr C2	XCorr I2	D2	J2	XCorr D2	XCorr J2	E2	K2	XCorr E2	XCorr K2	F2	L2	XCorr F2	XCorr L2	# Missed Cleavages
				VPLILGIWGGK	1	1	1	P10896		1152.74	0	0.001048							High			1.72543																			0
Q7X9B9	963	107.211	5.93506	Protein NLP2 OS=Arabidopsis thaliana OX=3702 GN=NLP2 PE=2 SV=3 - [NLP2_ARATH]	1.14	1	1	1	1					0	1.14	1	1
				Sequence	# PSMs	# Proteins	# Protein Groups	Protein Group Accessions	Modifications	MH+ [Da]	q-Value	PEP	A2	G2	M2	XCorr A2	XCorr G2	XCorr M2	B2	H2	N2	XCorr B2	XCorr H2	XCorr N2	C2	I2	XCorr C2	XCorr I2	D2	J2	XCorr D2	XCorr J2	E2	K2	XCorr E2	XCorr K2	F2	L2	XCorr F2	XCorr L2	# Missed Cleavages
				SLSATLQQDFR	1	1	1	Q7X9B9	N-Term(Acetyl)	1307.63	0	0.01318							High			1.17508																			0
Q9LE15	315	34.3891	7.79639	Peroxidase 4 OS=Arabidopsis thaliana OX=3702 GN=PER4 PE=3 SV=1 - [PER4_ARATH]	13.97	1	1	1	1					0	13.97	1	1
				Sequence	# PSMs	# Proteins	# Protein Groups	Protein Group Accessions	Modifications	MH+ [Da]	q-Value	PEP	A2	G2	M2	XCorr A2	XCorr G2	XCorr M2	B2	H2	N2	XCorr B2	XCorr H2	XCorr N2	C2	I2	XCorr C2	XCorr I2	D2	J2	XCorr D2	XCorr J2	E2	K2	XCorr E2	XCorr K2	F2	L2	XCorr F2	XCorr L2	# Missed Cleavages
				MAASLIRLHFHDCFVNGCDASVMLVATPTMESERDSLANFQSAR	1	1	1	Q9LE15	C13(Carbamidomethyl); C18(Carbamidomethyl)	4955.36	0.003	0.05993							High			2.2174																			2
P17745	476	51.5976	6.18896	Elongation factor Tu, chloroplastic OS=Arabidopsis thaliana OX=3702 GN=TUFA PE=1 SV=1 - [EFTU_ARATH]	2.31	1	1	1	1					2.60798	2.31	1	1
				Sequence	# PSMs	# Proteins	# Protein Groups	Protein Group Accessions	Modifications	MH+ [Da]	q-Value	PEP	A2	G2	M2	XCorr A2	XCorr G2	XCorr M2	B2	H2	N2	XCorr B2	XCorr H2	XCorr N2	C2	I2	XCorr C2	XCorr I2	D2	J2	XCorr D2	XCorr J2	E2	K2	XCorr E2	XCorr K2	F2	L2	XCorr F2	XCorr L2	# Missed Cleavages
				VGETVDLVGLR	1	1	1	P17745		1157.67	0	0.002227							High			2.60798																			0
Q94A41	887	99.7799	6.07471	Alpha-amylase 3, chloroplastic OS=Arabidopsis thaliana OX=3702 GN=AMY3 PE=1 SV=1 - [AMY3_ARATH]	0.9	1	1	1	1					0	0.9	1	1
				Sequence	# PSMs	# Proteins	# Protein Groups	Protein Group Accessions	Modifications	MH+ [Da]	q-Value	PEP	A2	G2	M2	XCorr A2	XCorr G2	XCorr M2	B2	H2	N2	XCorr B2	XCorr H2	XCorr N2	C2	I2	XCorr C2	XCorr I2	D2	J2	XCorr D2	XCorr J2	E2	K2	XCorr E2	XCorr K2	F2	L2	XCorr F2	XCorr L2	# Missed Cleavages
				DLYNLNSR	1	1	1	Q94A41		994.513	0	0.04657							High			1.53532																			0
Q9LNP2	731	82.2187	7.37158	Putative pentatricopeptide repeat-containing protein At1g17630 OS=Arabidopsis thaliana OX=3702 GN=PCMP-E72 PE=3 SV=1 - [PPR47_ARATH]	2.19	1	1	1	1					0	2.19	1	1
				Sequence	# PSMs	# Proteins	# Protein Groups	Protein Group Accessions	Modifications	MH+ [Da]	q-Value	PEP	A2	G2	M2	XCorr A2	XCorr G2	XCorr M2	B2	H2	N2	XCorr B2	XCorr H2	XCorr N2	C2	I2	XCorr C2	XCorr I2	D2	J2	XCorr D2	XCorr J2	E2	K2	XCorr E2	XCorr K2	F2	L2	XCorr F2	XCorr L2	# Missed Cleavages
				ANVSHGLYENALELYR	1	1	1	Q9LNP2		1848.91	0	0.03689							High			1.51246																			0
Q9FIF1	674	74.4374	8.33838	Probable L-type lectin-domain containing receptor kinase II.1 OS=Arabidopsis thaliana OX=3702 GN=LECRK21 PE=2 SV=1 - [LRK21_ARATH]	1.04	1	1	1	1					0	1.04	1	1
				Sequence	# PSMs	# Proteins	# Protein Groups	Protein Group Accessions	Modifications	MH+ [Da]	q-Value	PEP	A2	G2	M2	XCorr A2	XCorr G2	XCorr M2	B2	H2	N2	XCorr B2	XCorr H2	XCorr N2	C2	I2	XCorr C2	XCorr I2	D2	J2	XCorr D2	XCorr J2	E2	K2	XCorr E2	XCorr K2	F2	L2	XCorr F2	XCorr L2	# Missed Cleavages
				EQVILVK	1	1	1	Q9FIF1	N-Term(Acetyl)	870.556	0.008	0.08664							High			0.893205																			0
Q5IZC8	396	43.6045	8.45557	Protein TOC75-4, chloroplastic OS=Arabidopsis thaliana OX=3702 GN=TOC75-4 PE=2 SV=1 - [TC754_ARATH]	4.55	1	1	1	1									2.45353	4.55	1	1
				Sequence	# PSMs	# Proteins	# Protein Groups	Protein Group Accessions	Modifications	MH+ [Da]	q-Value	PEP	A2	G2	M2	XCorr A2	XCorr G2	XCorr M2	B2	H2	N2	XCorr B2	XCorr H2	XCorr N2	C2	I2	XCorr C2	XCorr I2	D2	J2	XCorr D2	XCorr J2	E2	K2	XCorr E2	XCorr K2	F2	L2	XCorr F2	XCorr L2	# Missed Cleavages
				NTHVYAFAEHGNDLGSSK	1	1	1	Q5IZC8		1946.9	0	0.01253													High		2.45353														0
F4I0K2	614	68.9364	5.23682	Fructokinase-like 2, chloroplastic OS=Arabidopsis thaliana OX=3702 GN=FLN2 PE=1 SV=2 - [SCKL2_ARATH]	2.77	1	1	1	1									2.38071	2.77	1	1
				Sequence	# PSMs	# Proteins	# Protein Groups	Protein Group Accessions	Modifications	MH+ [Da]	q-Value	PEP	A2	G2	M2	XCorr A2	XCorr G2	XCorr M2	B2	H2	N2	XCorr B2	XCorr H2	XCorr N2	C2	I2	XCorr C2	XCorr I2	D2	J2	XCorr D2	XCorr J2	E2	K2	XCorr E2	XCorr K2	F2	L2	XCorr F2	XCorr L2	# Missed Cleavages
				YAIECGIIDQWLLAQTR	1	1	1	F4I0K2	C5(Carbamidomethyl)	2050.05	0	0.004497													High		2.38071														0
Q94BU1	692	77.4126	6.52197	Uncharacterized aarF domain-containing protein kinase At1g71810, chloroplastic OS=Arabidopsis thaliana OX=3702 GN=At1g71810 PE=1 SV=1 - [Y1181_ARATH]	1.88	1	1	1	1									1.90202	1.88	1	1
				Sequence	# PSMs	# Proteins	# Protein Groups	Protein Group Accessions	Modifications	MH+ [Da]	q-Value	PEP	A2	G2	M2	XCorr A2	XCorr G2	XCorr M2	B2	H2	N2	XCorr B2	XCorr H2	XCorr N2	C2	I2	XCorr C2	XCorr I2	D2	J2	XCorr D2	XCorr J2	E2	K2	XCorr E2	XCorr K2	F2	L2	XCorr F2	XCorr L2	# Missed Cleavages
				NISFGDLLGDLGK	1	1	1	Q94BU1		1348.72	0	0.04703													High		1.90202														0
Q9CAP8	691	76.1273	6.97607	Long chain acyl-CoA synthetase 9, chloroplastic OS=Arabidopsis thaliana OX=3702 GN=LACS9 PE=1 SV=1 - [LACS9_ARATH]	1.3	1	1	1	1									1.71134	1.3	1	1
				Sequence	# PSMs	# Proteins	# Protein Groups	Protein Group Accessions	Modifications	MH+ [Da]	q-Value	PEP	A2	G2	M2	XCorr A2	XCorr G2	XCorr M2	B2	H2	N2	XCorr B2	XCorr H2	XCorr N2	C2	I2	XCorr C2	XCorr I2	D2	J2	XCorr D2	XCorr J2	E2	K2	XCorr E2	XCorr K2	F2	L2	XCorr F2	XCorr L2	# Missed Cleavages
				LLWDVLVFR	1	1	1	Q9CAP8		1160.69	0	0.002039													High		1.71134														0
Q6E263	319	35.2415	6.50732	Plasmodesmata-located protein 4 OS=Arabidopsis thaliana OX=3702 GN=PDLP4 PE=1 SV=2 - [PDLP4_ARATH]	5.33	1	1	1	1									0	5.33	1	1
				Sequence	# PSMs	# Proteins	# Protein Groups	Protein Group Accessions	Modifications	MH+ [Da]	q-Value	PEP	A2	G2	M2	XCorr A2	XCorr G2	XCorr M2	B2	H2	N2	XCorr B2	XCorr H2	XCorr N2	C2	I2	XCorr C2	XCorr I2	D2	J2	XCorr D2	XCorr J2	E2	K2	XCorr E2	XCorr K2	F2	L2	XCorr F2	XCorr L2	# Missed Cleavages
				ICDGATAETFPGFEEMR	1	1	1	Q6E263	C2(Carbamidomethyl); M16(Oxidation)	1946.81	0	0.03093													High		1.84322														0
Q9LS25	711	80.8275	8.11865	Pentatricopeptide repeat-containing protein At5g46580, chloroplastic OS=Arabidopsis thaliana OX=3702 GN=At5g46580 PE=2 SV=1 - [PP420_ARATH]	2.39	1	1	1	1									0	2.39	1	1
				Sequence	# PSMs	# Proteins	# Protein Groups	Protein Group Accessions	Modifications	MH+ [Da]	q-Value	PEP	A2	G2	M2	XCorr A2	XCorr G2	XCorr M2	B2	H2	N2	XCorr B2	XCorr H2	XCorr N2	C2	I2	XCorr C2	XCorr I2	D2	J2	XCorr D2	XCorr J2	E2	K2	XCorr E2	XCorr K2	F2	L2	XCorr F2	XCorr L2	# Missed Cleavages
				TPSLSEQLKPLSATTLR	1	1	1	Q9LS25		1842.04	0	0.0387													High		1.19694														0
Q8VZM7	813	92.0792	7.63525	Putative ion channel POLLUX-like 1 OS=Arabidopsis thaliana OX=3702 GN=At5g02940 PE=2 SV=1 - [POLL1_ARATH]	1.6	2	1	1	1									2.37099	1.6	1	1
				Sequence	# PSMs	# Proteins	# Protein Groups	Protein Group Accessions	Modifications	MH+ [Da]	q-Value	PEP	A2	G2	M2	XCorr A2	XCorr G2	XCorr M2	B2	H2	N2	XCorr B2	XCorr H2	XCorr N2	C2	I2	XCorr C2	XCorr I2	D2	J2	XCorr D2	XCorr J2	E2	K2	XCorr E2	XCorr K2	F2	L2	XCorr F2	XCorr L2	# Missed Cleavages
				EGENPSFTELSER	1	2	1	Q8VZM7		1494.67	0	3.191e-06													High		2.37099														0
F4JF21	668	78.7648	5.07178	Protein PLASTID TRANSCRIPTIONALLY ACTIVE 10 OS=Arabidopsis thaliana OX=3702 GN=PTAC10 PE=1 SV=1 - [PTA10_ARATH]	2.54	1	1	1	1									3.02818	2.54	1	1
				Sequence	# PSMs	# Proteins	# Protein Groups	Protein Group Accessions	Modifications	MH+ [Da]	q-Value	PEP	A2	G2	M2	XCorr A2	XCorr G2	XCorr M2	B2	H2	N2	XCorr B2	XCorr H2	XCorr N2	C2	I2	XCorr C2	XCorr I2	D2	J2	XCorr D2	XCorr J2	E2	K2	XCorr E2	XCorr K2	F2	L2	XCorr F2	XCorr L2	# Missed Cleavages
				GWAPWEEILTPEADFAR	1	1	1	F4JF21		1987.95	0	0.0006445													High		3.02818														0
F4J3N2	1320	152.162	8.71924	Probable inactive ATP-dependent zinc metalloprotease FTSHI 5, chloroplastic OS=Arabidopsis thaliana OX=3702 GN=FTSHI5 PE=2 SV=1 - [FTSI5_ARATH]	2.27	1	1	1	1									0	2.27	1	1
				Sequence	# PSMs	# Proteins	# Protein Groups	Protein Group Accessions	Modifications	MH+ [Da]	q-Value	PEP	A2	G2	M2	XCorr A2	XCorr G2	XCorr M2	B2	H2	N2	XCorr B2	XCorr H2	XCorr N2	C2	I2	XCorr C2	XCorr I2	D2	J2	XCorr D2	XCorr J2	E2	K2	XCorr E2	XCorr K2	F2	L2	XCorr F2	XCorr L2	# Missed Cleavages
				LVFCFGSHIASQMLLPPGDENFLSSSEITK	1	1	1	F4J3N2	C4(Carbamidomethyl); M13(Oxidation)	3340.79	0	0.08167													High		0.21917														0
Q2V3L6	301	33.6351	7.76709	F-box protein At4g02733 OS=Arabidopsis thaliana OX=3702 GN=At4g02733 PE=2 SV=1 - [FB343_ARATH]	14.29	1	1	1	1									0	14.29	1	1
				Sequence	# PSMs	# Proteins	# Protein Groups	Protein Group Accessions	Modifications	MH+ [Da]	q-Value	PEP	A2	G2	M2	XCorr A2	XCorr G2	XCorr M2	B2	H2	N2	XCorr B2	XCorr H2	XCorr N2	C2	I2	XCorr C2	XCorr I2	D2	J2	XCorr D2	XCorr J2	E2	K2	XCorr E2	XCorr K2	F2	L2	XCorr F2	XCorr L2	# Missed Cleavages
				SCFDPLKLTGNLLTSLHIYSLGFMNMNSFLDPLSACSNLTDLK	1	1	1	Q2V3L6	N-Term(Acetyl); C2(Carbamidomethyl); M24(Oxidation); M26(Oxidation); C36(Carbamidomethyl)	4922.33	0.004	0.1198													High		1.80551														1
Q9SS38	730	80.9979	8.47021	DNA gyrase subunit B, chloroplastic OS=Arabidopsis thaliana OX=3702 GN=GYRBC PE=2 SV=3 - [GYRBP_ARATH]	1.37	2	1	1	1									1.72007	1.37	1	1
				Sequence	# PSMs	# Proteins	# Protein Groups	Protein Group Accessions	Modifications	MH+ [Da]	q-Value	PEP	A2	G2	M2	XCorr A2	XCorr G2	XCorr M2	B2	H2	N2	XCorr B2	XCorr H2	XCorr N2	C2	I2	XCorr C2	XCorr I2	D2	J2	XCorr D2	XCorr J2	E2	K2	XCorr E2	XCorr K2	F2	L2	XCorr F2	XCorr L2	# Missed Cleavages
				EGLTCIVSVK	1	2	1	Q9SS38	C5(Carbamidomethyl)	1105.59	0	0.0481													High		1.72007														0
Q3E7N5	126	14.2603	4.77979	B3 domain-containing protein At5g54067 OS=Arabidopsis thaliana OX=3702 GN=At5g54067 PE=2 SV=1 - [Y5406_ARATH]	30.95	1	1	1	1													0	30.95	1	1
				Sequence	# PSMs	# Proteins	# Protein Groups	Protein Group Accessions	Modifications	MH+ [Da]	q-Value	PEP	A2	G2	M2	XCorr A2	XCorr G2	XCorr M2	B2	H2	N2	XCorr B2	XCorr H2	XCorr N2	C2	I2	XCorr C2	XCorr I2	D2	J2	XCorr D2	XCorr J2	E2	K2	XCorr E2	XCorr K2	F2	L2	XCorr F2	XCorr L2	# Missed Cleavages
				AEVMSVLTRMNVNDQDLLNGVEVQVDDIMEDDLYTVTLK	1	1	1	Q3E7N5	M4(Oxidation); M10(Oxidation)	4457.09	0	0.3196																	High		2.39694										1
Q8RY46	700	77.9897	8.39697	ABC transporter B family member 26, chloroplastic OS=Arabidopsis thaliana OX=3702 GN=ABCB26 PE=1 SV=1 - [AB26B_ARATH]	6.14	1	1	1	1													0	6.14	1	1
				Sequence	# PSMs	# Proteins	# Protein Groups	Protein Group Accessions	Modifications	MH+ [Da]	q-Value	PEP	A2	G2	M2	XCorr A2	XCorr G2	XCorr M2	B2	H2	N2	XCorr B2	XCorr H2	XCorr N2	C2	I2	XCorr C2	XCorr I2	D2	J2	XCorr D2	XCorr J2	E2	K2	XCorr E2	XCorr K2	F2	L2	XCorr F2	XCorr L2	# Missed Cleavages
				NVLQGTGALIYLLILSWPLGLCTLVICCILAAVMFVYGMYQKK	1	1	1	Q8RY46	C22(Carbamidomethyl); C27(Carbamidomethyl); C28(Carbamidomethyl); M34(Oxidation)	4919.38	0	0.4584																	High		0.203671										1
Q941A6	142	15.8027	6.80029	Succinate dehydrogenase subunit 6, mitochondrial OS=Arabidopsis thaliana OX=3702 GN=SDH6 PE=1 SV=1 - [SDH6_ARATH]	22.54	1	1	1	1																	2.5553	22.54	1	1
				Sequence	# PSMs	# Proteins	# Protein Groups	Protein Group Accessions	Modifications	MH+ [Da]	q-Value	PEP	A2	G2	M2	XCorr A2	XCorr G2	XCorr M2	B2	H2	N2	XCorr B2	XCorr H2	XCorr N2	C2	I2	XCorr C2	XCorr I2	D2	J2	XCorr D2	XCorr J2	E2	K2	XCorr E2	XCorr K2	F2	L2	XCorr F2	XCorr L2	# Missed Cleavages
				SPHGAALSFLGGGVFGWTFGQEVANHTLQLYK	1	1	1	Q941A6	N-Term(Acetyl)	3431.72	0.003	0.1601																					High		2.5553						0
Q9C998	267	28.3138	5.10986	Probable ribose-5-phosphate isomerase 1 OS=Arabidopsis thaliana OX=3702 GN=RPI1 PE=1 SV=1 - [RPI1_ARATH]	2.25	4	1	1	1																	0	2.25	1	1
				Sequence	# PSMs	# Proteins	# Protein Groups	Protein Group Accessions	Modifications	MH+ [Da]	q-Value	PEP	A2	G2	M2	XCorr A2	XCorr G2	XCorr M2	B2	H2	N2	XCorr B2	XCorr H2	XCorr N2	C2	I2	XCorr C2	XCorr I2	D2	J2	XCorr D2	XCorr J2	E2	K2	XCorr E2	XCorr K2	F2	L2	XCorr F2	XCorr L2	# Missed Cleavages
				ISELLR	1	4	1	Q9C998		730.447	0.006	0.1845																					High		1.53799						0
Q9SMY8	990	108.827	5.14795	F-box/LRR-repeat protein 15 OS=Arabidopsis thaliana OX=3702 GN=FBL15 PE=2 SV=2 - [FBL15_ARATH]	0.71	1	1	1	1																	0	0.71	1	1
				Sequence	# PSMs	# Proteins	# Protein Groups	Protein Group Accessions	Modifications	MH+ [Da]	q-Value	PEP	A2	G2	M2	XCorr A2	XCorr G2	XCorr M2	B2	H2	N2	XCorr B2	XCorr H2	XCorr N2	C2	I2	XCorr C2	XCorr I2	D2	J2	XCorr D2	XCorr J2	E2	K2	XCorr E2	XCorr K2	F2	L2	XCorr F2	XCorr L2	# Missed Cleavages
				LLDAAIR	1	1	1	Q9SMY8		771.471	0.003	0.09739																					High		1.58888						0
Q9SGI7	654	73.1161	6.25244	Protein LYK2 OS=Arabidopsis thaliana OX=3702 GN=LYK2 PE=2 SV=1 - [LYK2_ARATH]	4.59	1	1	1	1																	0	4.59	1	1
				Sequence	# PSMs	# Proteins	# Protein Groups	Protein Group Accessions	Modifications	MH+ [Da]	q-Value	PEP	A2	G2	M2	XCorr A2	XCorr G2	XCorr M2	B2	H2	N2	XCorr B2	XCorr H2	XCorr N2	C2	I2	XCorr C2	XCorr I2	D2	J2	XCorr D2	XCorr J2	E2	K2	XCorr E2	XCorr K2	F2	L2	XCorr F2	XCorr L2	# Missed Cleavages
				MKLMIAVSSAIAGVCGLVTLMVFGYLHWKK	1	1	1	Q9SGI7	M1(Oxidation); C15(Carbamidomethyl)	3339.79	0.003	0.1844																					High		0.224336						2
P48491	254	27.1521	5.50342	Triosephosphate isomerase, cytosolic OS=Arabidopsis thaliana OX=3702 GN=CTIMC PE=1 SV=2 - [TPIS_ARATH]	3.15	2	1	1	1																					0	3.15	1	1
				Sequence	# PSMs	# Proteins	# Protein Groups	Protein Group Accessions	Modifications	MH+ [Da]	q-Value	PEP	A2	G2	M2	XCorr A2	XCorr G2	XCorr M2	B2	H2	N2	XCorr B2	XCorr H2	XCorr N2	C2	I2	XCorr C2	XCorr I2	D2	J2	XCorr D2	XCorr J2	E2	K2	XCorr E2	XCorr K2	F2	L2	XCorr F2	XCorr L2	# Missed Cleavages
				FFVGGNWK	1	2	1	P48491		954.485	0	0.3514																									High		1.20284		0
O81077	482	55.1409	9.14404	Abscisic acid 8'-hydroxylase 2 OS=Arabidopsis thaliana OX=3702 GN=CYP707A2 PE=2 SV=1 - [ABAH2_ARATH]	4.56	1	1	1	1																					0	4.56	1	1
				Sequence	# PSMs	# Proteins	# Protein Groups	Protein Group Accessions	Modifications	MH+ [Da]	q-Value	PEP	A2	G2	M2	XCorr A2	XCorr G2	XCorr M2	B2	H2	N2	XCorr B2	XCorr H2	XCorr N2	C2	I2	XCorr C2	XCorr I2	D2	J2	XCorr D2	XCorr J2	E2	K2	XCorr E2	XCorr K2	F2	L2	XCorr F2	XCorr L2	# Missed Cleavages
				LYTENPNSFFATRQNKYGDIFK	1	1	1	O81077	N-Term(Acetyl)	2695.39	0	0.3499																									High		1.86238		2
Q9LI74	1004	111.843	5.5415	Protein CHUP1, chloroplastic OS=Arabidopsis thaliana OX=3702 GN=CHUP1 PE=1 SV=1 - [CHUP1_ARATH]	2.29	1	1	1	1																					0	2.29	1	1
				Sequence	# PSMs	# Proteins	# Protein Groups	Protein Group Accessions	Modifications	MH+ [Da]	q-Value	PEP	A2	G2	M2	XCorr A2	XCorr G2	XCorr M2	B2	H2	N2	XCorr B2	XCorr H2	XCorr N2	C2	I2	XCorr C2	XCorr I2	D2	J2	XCorr D2	XCorr J2	E2	K2	XCorr E2	XCorr K2	F2	L2	XCorr F2	XCorr L2	# Missed Cleavages
				AKTESGDNNNNNNNNSNEEESVN	1	1	1	Q9LI74	N-Term(Acetyl)	2550.04	0.003	0.4169																									High		0.318366		1
Q8VZE9	488	54.8009	5.69385	UDP-glycosyltransferase 73B1 OS=Arabidopsis thaliana OX=3702 GN=UGT73B1 PE=2 SV=1 - [U73B1_ARATH]	7.99	1	1	1	1																									0	7.99	1	1
				Sequence	# PSMs	# Proteins	# Protein Groups	Protein Group Accessions	Modifications	MH+ [Da]	q-Value	PEP	A2	G2	M2	XCorr A2	XCorr G2	XCorr M2	B2	H2	N2	XCorr B2	XCorr H2	XCorr N2	C2	I2	XCorr C2	XCorr I2	D2	J2	XCorr D2	XCorr J2	E2	K2	XCorr E2	XCorr K2	F2	L2	XCorr F2	XCorr L2	# Missed Cleavages
				NVATSSEPFVIPDLPGDILITEEQVMETEEESVMGRFMK	1	1	1	Q8VZE9	N-Term(Acetyl); M34(Oxidation); M38(Oxidation)	4442.22	0	0.1382		High			0.569218																								1
Q8VZA5	447	49.8567	9.43701	Probable 3-deoxy-D-manno-octulosonic acid transferase, mitochondrial OS=Arabidopsis thaliana OX=3702 GN=KDTA PE=2 SV=1 - [KDTA_ARATH]	9.4	1	1	1	1																									0	9.4	1	1
				Sequence	# PSMs	# Proteins	# Protein Groups	Protein Group Accessions	Modifications	MH+ [Da]	q-Value	PEP	A2	G2	M2	XCorr A2	XCorr G2	XCorr M2	B2	H2	N2	XCorr B2	XCorr H2	XCorr N2	C2	I2	XCorr C2	XCorr I2	D2	J2	XCorr D2	XCorr J2	E2	K2	XCorr E2	XCorr K2	F2	L2	XCorr F2	XCorr L2	# Missed Cleavages
				FLGHWKPNAIIIMENELWPNLIMAASGLLIPLGLLNARMSTK	1	1	1	Q8VZA5	M13(Oxidation); M23(Oxidation)	4718.77	0	0.04763		High			0.409447																								1
Q8RX86	396	44.0089	7.63525	Alpha-galactosidase 2 OS=Arabidopsis thaliana OX=3702 GN=AGAL2 PE=1 SV=1 - [AGAL2_ARATH]	6.06	1	1	1	1																									0	6.06	1	1
				Sequence	# PSMs	# Proteins	# Protein Groups	Protein Group Accessions	Modifications	MH+ [Da]	q-Value	PEP	A2	G2	M2	XCorr A2	XCorr G2	XCorr M2	B2	H2	N2	XCorr B2	XCorr H2	XCorr N2	C2	I2	XCorr C2	XCorr I2	D2	J2	XCorr D2	XCorr J2	E2	K2	XCorr E2	XCorr K2	F2	L2	XCorr F2	XCorr L2	# Missed Cleavages
				EEYMSHFSIWALAKAPLLIGCDLR	1	1	1	Q8RX86	M4(Oxidation); C21(Carbamidomethyl)	2836.39	0	0.08094		High			1.87593																								1
Q9FMM3	1714	187.504	6.7417	Protein ESSENTIAL FOR POTEXVIRUS ACCUMULATION 1 OS=Arabidopsis thaliana OX=3702 GN=EXA1 PE=1 SV=1 - [EXA1_ARATH]	1.23	1	1	1	1																									2.35633	1.23	1	1
				Sequence	# PSMs	# Proteins	# Protein Groups	Protein Group Accessions	Modifications	MH+ [Da]	q-Value	PEP	A2	G2	M2	XCorr A2	XCorr G2	XCorr M2	B2	H2	N2	XCorr B2	XCorr H2	XCorr N2	C2	I2	XCorr C2	XCorr I2	D2	J2	XCorr D2	XCorr J2	E2	K2	XCorr E2	XCorr K2	F2	L2	XCorr F2	XCorr L2	# Missed Cleavages
				ESANLMPGSENVSENAQQPTR	1	1	1	Q9FMM3	M6(Oxidation)	2275.11	0	0.001787		High			2.35633																								0
Q84K34	349	38.8988	5.68115	E3 ubiquitin-protein ligase SINA-like 10 OS=Arabidopsis thaliana OX=3702 GN=At5g37930 PE=2 SV=1 - [SIL10_ARATH]	2.58	1	1	1	1																													0	2.58	1	1
				Sequence	# PSMs	# Proteins	# Protein Groups	Protein Group Accessions	Modifications	MH+ [Da]	q-Value	PEP	A2	G2	M2	XCorr A2	XCorr G2	XCorr M2	B2	H2	N2	XCorr B2	XCorr H2	XCorr N2	C2	I2	XCorr C2	XCorr I2	D2	J2	XCorr D2	XCorr J2	E2	K2	XCorr E2	XCorr K2	F2	L2	XCorr F2	XCorr L2	# Missed Cleavages
				LTISLDLNK	1	1	1	Q84K34		1016.6	0.007	0.3936								High			1.10552																		0
C0LGD9	871	96.8648	6.65381	Probable LRR receptor-like serine/threonine-protein kinase At1g07560 OS=Arabidopsis thaliana OX=3702 GN=At1g07560 PE=1 SV=1 - [Y1756_ARATH]	2.3	1	1	1	1																													0	2.3	1	1
				Sequence	# PSMs	# Proteins	# Protein Groups	Protein Group Accessions	Modifications	MH+ [Da]	q-Value	PEP	A2	G2	M2	XCorr A2	XCorr G2	XCorr M2	B2	H2	N2	XCorr B2	XCorr H2	XCorr N2	C2	I2	XCorr C2	XCorr I2	D2	J2	XCorr D2	XCorr J2	E2	K2	XCorr E2	XCorr K2	F2	L2	XCorr F2	XCorr L2	# Missed Cleavages
				LDFSNNNLTGGVPEFLAKMK	1	1	1	C0LGD9		2195.09	0.005	0.3788								High			0.239668																		1
Q9FH05	473	52.8404	7.07861	Serine carboxypeptidase-like 42 OS=Arabidopsis thaliana OX=3702 GN=SCPL42 PE=2 SV=1 - [SCP42_ARATH]	4.23	1	1	1	1																																	2.87614	4.23	1	1
				Sequence	# PSMs	# Proteins	# Protein Groups	Protein Group Accessions	Modifications	MH+ [Da]	q-Value	PEP	A2	G2	M2	XCorr A2	XCorr G2	XCorr M2	B2	H2	N2	XCorr B2	XCorr H2	XCorr N2	C2	I2	XCorr C2	XCorr I2	D2	J2	XCorr D2	XCorr J2	E2	K2	XCorr E2	XCorr K2	F2	L2	XCorr F2	XCorr L2	# Missed Cleavages
				TPIWIFSGDQDSVVPFGGSR	1	1	1	Q9FH05		2165.07	0	0.2378														High		2.87614													0
Q9SIK1	523	58.1684	8.11865	Probable glucose-1-phosphate adenylyltransferase large subunit, chloroplastic OS=Arabidopsis thaliana OX=3702 GN=At2g21590 PE=2 SV=1 - [GLGL4_ARATH]	7.65	1	1	1	1																																	0	7.65	1	1
				Sequence	# PSMs	# Proteins	# Protein Groups	Protein Group Accessions	Modifications	MH+ [Da]	q-Value	PEP	A2	G2	M2	XCorr A2	XCorr G2	XCorr M2	B2	H2	N2	XCorr B2	XCorr H2	XCorr N2	C2	I2	XCorr C2	XCorr I2	D2	J2	XCorr D2	XCorr J2	E2	K2	XCorr E2	XCorr K2	F2	L2	XCorr F2	XCorr L2	# Missed Cleavages
				DYWEDIGTIKTFYEANLALVEERPKFEFYDPETPFYTSPR	1	1	1	Q9SIK1	N-Term(Acetyl)	4919.34	0	0.3784														High		0.391677													2
P56761	353	39.5219	5.74463	Photosystem II D2 protein OS=Arabidopsis thaliana OX=3702 GN=psbD PE=1 SV=3 - [PSBD_ARATH]	3.68	1	1	1	1																																	2.44297	3.68	1	1
				Sequence	# PSMs	# Proteins	# Protein Groups	Protein Group Accessions	Modifications	MH+ [Da]	q-Value	PEP	A2	G2	M2	XCorr A2	XCorr G2	XCorr M2	B2	H2	N2	XCorr B2	XCorr H2	XCorr N2	C2	I2	XCorr C2	XCorr I2	D2	J2	XCorr D2	XCorr J2	E2	K2	XCorr E2	XCorr K2	F2	L2	XCorr F2	XCorr L2	# Missed Cleavages
				AAEDPEFETFYTK	1	1	1	P56761		1547.69	0	0.239														High		2.44297													0
P21238	586	62.0338	5.18604	Chaperonin 60 subunit alpha 1, chloroplastic OS=Arabidopsis thaliana OX=3702 GN=CPN60A1 PE=1 SV=2 - [CPNA1_ARATH]	1.54	1	1	1	1																																	0	1.54	1	1
				Sequence	# PSMs	# Proteins	# Protein Groups	Protein Group Accessions	Modifications	MH+ [Da]	q-Value	PEP	A2	G2	M2	XCorr A2	XCorr G2	XCorr M2	B2	H2	N2	XCorr B2	XCorr H2	XCorr N2	C2	I2	XCorr C2	XCorr I2	D2	J2	XCorr D2	XCorr J2	E2	K2	XCorr E2	XCorr K2	F2	L2	XCorr F2	XCorr L2	# Missed Cleavages
				LLAEFENAR	1	1	1	P21238		1062.56	0	0.2689														High		1.4639													0
P46286	258	27.8418	10.9019	60S ribosomal protein L8-1 OS=Arabidopsis thaliana OX=3702 GN=RPL8A PE=1 SV=2 - [RL81_ARATH]	7.36	1	1	1	1																																					2.17635	7.36	1	1
				Sequence	# PSMs	# Proteins	# Protein Groups	Protein Group Accessions	Modifications	MH+ [Da]	q-Value	PEP	A2	G2	M2	XCorr A2	XCorr G2	XCorr M2	B2	H2	N2	XCorr B2	XCorr H2	XCorr N2	C2	I2	XCorr C2	XCorr I2	D2	J2	XCorr D2	XCorr J2	E2	K2	XCorr E2	XCorr K2	F2	L2	XCorr F2	XCorr L2	# Missed Cleavages
				ASGDYAIVIAHNPDSDTTR	1	1	1	P46286		2002.95	0	0.006219																		High		2.17635									0
Q0WPT7	352	39.2054	6.58057	Uncharacterized methyltransferase At2g41040, chloroplastic OS=Arabidopsis thaliana OX=3702 GN=At2g41040 PE=1 SV=1 - [Y2104_ARATH]	3.69	1	1	1	1																																					0	3.69	1	1
				Sequence	# PSMs	# Proteins	# Protein Groups	Protein Group Accessions	Modifications	MH+ [Da]	q-Value	PEP	A2	G2	M2	XCorr A2	XCorr G2	XCorr M2	B2	H2	N2	XCorr B2	XCorr H2	XCorr N2	C2	I2	XCorr C2	XCorr I2	D2	J2	XCorr D2	XCorr J2	E2	K2	XCorr E2	XCorr K2	F2	L2	XCorr F2	XCorr L2	# Missed Cleavages
				KGPSGINLQAIYR	1	1	1	Q0WPT7		1416.8	0.003	0.1127																		High		1.791									1
O80796	330	36.3697	9.11475	Membrane-associated protein VIPP1, chloroplastic OS=Arabidopsis thaliana OX=3702 GN=VIPP1 PE=1 SV=1 - [VIPP1_ARATH]	3.33	1	1	1	1																																					2.12846	3.33	1	1
				Sequence	# PSMs	# Proteins	# Protein Groups	Protein Group Accessions	Modifications	MH+ [Da]	q-Value	PEP	A2	G2	M2	XCorr A2	XCorr G2	XCorr M2	B2	H2	N2	XCorr B2	XCorr H2	XCorr N2	C2	I2	XCorr C2	XCorr I2	D2	J2	XCorr D2	XCorr J2	E2	K2	XCorr E2	XCorr K2	F2	L2	XCorr F2	XCorr L2	# Missed Cleavages
				GVVDNLVSNTR	1	1	1	O80796		1173.63	0	8.91e-05																		High		2.12846									0
P42791	187	20.9127	10.9751	60S ribosomal protein L18-2 OS=Arabidopsis thaliana OX=3702 GN=RPL18B PE=1 SV=2 - [RL182_ARATH]	5.88	2	1	1	1																																					2.59603	5.88	1	1
				Sequence	# PSMs	# Proteins	# Protein Groups	Protein Group Accessions	Modifications	MH+ [Da]	q-Value	PEP	A2	G2	M2	XCorr A2	XCorr G2	XCorr M2	B2	H2	N2	XCorr B2	XCorr H2	XCorr N2	C2	I2	XCorr C2	XCorr I2	D2	J2	XCorr D2	XCorr J2	E2	K2	XCorr E2	XCorr K2	F2	L2	XCorr F2	XCorr L2	# Missed Cleavages
				APLGQNTVLLR	1	2	1	P42791		1181.7	0	1.263e-07																		High		2.59603									0
P41127	206	23.7522	11.019	60S ribosomal protein L13-1 OS=Arabidopsis thaliana OX=3702 GN=RPL13B PE=1 SV=1 - [RL131_ARATH]	5.34	1	1	1	1																																					2.34117	5.34	1	1
				Sequence	# PSMs	# Proteins	# Protein Groups	Protein Group Accessions	Modifications	MH+ [Da]	q-Value	PEP	A2	G2	M2	XCorr A2	XCorr G2	XCorr M2	B2	H2	N2	XCorr B2	XCorr H2	XCorr N2	C2	I2	XCorr C2	XCorr I2	D2	J2	XCorr D2	XCorr J2	E2	K2	XCorr E2	XCorr K2	F2	L2	XCorr F2	XCorr L2	# Missed Cleavages
				SLEGLQTNVQR	1	1	1	P41127		1244.66	0	0.000357																		High		2.34117									0
Q9LY66	346	37.6088	9.26123	50S ribosomal protein L1, chloroplastic OS=Arabidopsis thaliana OX=3702 GN=RPL1 PE=1 SV=1 - [RK1_ARATH]	6.07	1	1	1	1																																					4.59669	6.07	1	1
				Sequence	# PSMs	# Proteins	# Protein Groups	Protein Group Accessions	Modifications	MH+ [Da]	q-Value	PEP	A2	G2	M2	XCorr A2	XCorr G2	XCorr M2	B2	H2	N2	XCorr B2	XCorr H2	XCorr N2	C2	I2	XCorr C2	XCorr I2	D2	J2	XCorr D2	XCorr J2	E2	K2	XCorr E2	XCorr K2	F2	L2	XCorr F2	XCorr L2	# Missed Cleavages
				GTGQTVIVAVLAQGEKVDEAK	1	1	1	Q9LY66		2113.15	0	6.627e-05																		High		4.59669									1
Q9FKW6	360	40.3006	8.1333	Ferredoxin--NADP reductase, leaf isozyme 1, chloroplastic OS=Arabidopsis thaliana OX=3702 GN=LFNR1 PE=1 SV=1 - [FNRL1_ARATH]	3.33	1	1	1	1																																					1.73396	3.33	1	1
				Sequence	# PSMs	# Proteins	# Protein Groups	Protein Group Accessions	Modifications	MH+ [Da]	q-Value	PEP	A2	G2	M2	XCorr A2	XCorr G2	XCorr M2	B2	H2	N2	XCorr B2	XCorr H2	XCorr N2	C2	I2	XCorr C2	XCorr I2	D2	J2	XCorr D2	XCorr J2	E2	K2	XCorr E2	XCorr K2	F2	L2	XCorr F2	XCorr L2	# Missed Cleavages
				LVYTNDGGEIVK	1	1	1	Q9FKW6		1307.69	0	2.592e-05																		High		1.73396									0
P25819	492	56.8953	7.12256	Catalase-2 OS=Arabidopsis thaliana OX=3702 GN=CAT2 PE=1 SV=3 - [CATA2_ARATH]	1.83	1	1	1	1
				Sequence	# PSMs	# Proteins	# Protein Groups	Protein Group Accessions	Modifications	MH+ [Da]	q-Value	PEP	A2	G2	M2	XCorr A2	XCorr G2	XCorr M2	B2	H2	N2	XCorr B2	XCorr H2	XCorr N2	C2	I2	XCorr C2	XCorr I2	D2	J2	XCorr D2	XCorr J2	E2	K2	XCorr E2	XCorr K2	F2	L2	XCorr F2	XCorr L2	# Missed Cleavages
				SLLEEDAIR	1	1	1	P25819		1045.56	0	0.5073																						High		1.43528					0
Q9FHF1	1248	136.025	7.50342	ABC transporter B family member 7 OS=Arabidopsis thaliana OX=3702 GN=ABCB7 PE=3 SV=1 - [AB7B_ARATH]	2.32	1	1	1	1
				Sequence	# PSMs	# Proteins	# Protein Groups	Protein Group Accessions	Modifications	MH+ [Da]	q-Value	PEP	A2	G2	M2	XCorr A2	XCorr G2	XCorr M2	B2	H2	N2	XCorr B2	XCorr H2	XCorr N2	C2	I2	XCorr C2	XCorr I2	D2	J2	XCorr D2	XCorr J2	E2	K2	XCorr E2	XCorr K2	F2	L2	XCorr F2	XCorr L2	# Missed Cleavages
				QGLYSGLGIGIMMVVVYCTYGFAIWYGAR	1	1	1	Q9FHF1	M12(Oxidation); M13(Oxidation); C18(Carbamidomethyl)	3277.54	0	0.5047																						High		2.3018					0
Q3E9X6	690	76.8099	8.25049	Cysteine-rich receptor-like protein kinase 21 OS=Arabidopsis thaliana OX=3702 GN=CRK21 PE=2 SV=1 - [CRK21_ARATH]	2.9	1	1	1	1
				Sequence	# PSMs	# Proteins	# Protein Groups	Protein Group Accessions	Modifications	MH+ [Da]	q-Value	PEP	A2	G2	M2	XCorr A2	XCorr G2	XCorr M2	B2	H2	N2	XCorr B2	XCorr H2	XCorr N2	C2	I2	XCorr C2	XCorr I2	D2	J2	XCorr D2	XCorr J2	E2	K2	XCorr E2	XCorr K2	F2	L2	XCorr F2	XCorr L2	# Missed Cleavages
				NSSFHQIDGSVSNLVTHVWR	1	1	1	Q3E9X6		2283.2	0	0.4434																						High		0.232668					0
CON_IPI00702736.3	3771	416.644	4.58936	ENSEMBL:ENSBTAP00000008967 (Bos taurus) similar to cardiomyopathy associated 5	0.19	1	1	1	1
				Sequence	# PSMs	# Proteins	# Protein Groups	Protein Group Accessions	Modifications	MH+ [Da]	q-Value	PEP	A2	G2	M2	XCorr A2	XCorr G2	XCorr M2	B2	H2	N2	XCorr B2	XCorr H2	XCorr N2	C2	I2	XCorr C2	XCorr I2	D2	J2	XCorr D2	XCorr J2	E2	K2	XCorr E2	XCorr K2	F2	L2	XCorr F2	XCorr L2	# Missed Cleavages
				DHMPEIR	1	1	1	CON_IPI00702736.3	N-Term(Acetyl)	939.408	0	1																										High		1.25073	0
Q9LFA2	934	102.63	7.48877	Serine/threonine-protein kinase KIPK1 OS=Arabidopsis thaliana OX=3702 GN=KIPK1 PE=1 SV=1 - [KIPK1_ARATH]	4.07	1	1	1	1
				Sequence	# PSMs	# Proteins	# Protein Groups	Protein Group Accessions	Modifications	MH+ [Da]	q-Value	PEP	A2	G2	M2	XCorr A2	XCorr G2	XCorr M2	B2	H2	N2	XCorr B2	XCorr H2	XCorr N2	C2	I2	XCorr C2	XCorr I2	D2	J2	XCorr D2	XCorr J2	E2	K2	XCorr E2	XCorr K2	F2	L2	XCorr F2	XCorr L2	# Missed Cleavages
				ISGPYNTSNCIQPFCITEPSCQVSCFSPRLSSNQQQGR	1	1	1	Q9LFA2	C10(Carbamidomethyl); C15(Carbamidomethyl); C21(Carbamidomethyl); C25(Carbamidomethyl)	4405.02	0	1																										High		2.39698	1
Q9LRZ5	1096	124.426	6.72705	Phospholipase D zeta 1 OS=Arabidopsis thaliana OX=3702 GN=PLDZETA1 PE=1 SV=1 - [PLDZ1_ARATH]	1.46	1	1	1	1
				Sequence	# PSMs	# Proteins	# Protein Groups	Protein Group Accessions	Modifications	MH+ [Da]	q-Value	PEP	A2	G2	M2	XCorr A2	XCorr G2	XCorr M2	B2	H2	N2	XCorr B2	XCorr H2	XCorr N2	C2	I2	XCorr C2	XCorr I2	D2	J2	XCorr D2	XCorr J2	E2	K2	XCorr E2	XCorr K2	F2	L2	XCorr F2	XCorr L2	# Missed Cleavages
				CCGCCWFCCCNDNWQK	1	1	1	Q9LRZ5	N-Term(Acetyl); C1(Carbamidomethyl); C2(Carbamidomethyl); C4(Carbamidomethyl); C5(Carbamidomethyl); C8(Carbamidomethyl); C9(Carbamidomethyl); C10(Carbamidomethyl)	2356.85	0	0.267			High			0.231855																							0
P43298	942	102.323	6.39209	Receptor protein kinase TMK1 OS=Arabidopsis thaliana OX=3702 GN=TMK1 PE=1 SV=1 - [TMK1_ARATH]	4.25	1	1	1	1
				Sequence	# PSMs	# Proteins	# Protein Groups	Protein Group Accessions	Modifications	MH+ [Da]	q-Value	PEP	A2	G2	M2	XCorr A2	XCorr G2	XCorr M2	B2	H2	N2	XCorr B2	XCorr H2	XCorr N2	C2	I2	XCorr C2	XCorr I2	D2	J2	XCorr D2	XCorr J2	E2	K2	XCorr E2	XCorr K2	F2	L2	XCorr F2	XCorr L2	# Missed Cleavages
				GNDPCTNWIGIACSNGNITVISLEKMELTGTISPEFGAIK	1	1	1	P43298	N-Term(Acetyl); C5(Carbamidomethyl); C13(Carbamidomethyl); M26(Oxidation)	4365.9	0	0.267			High			1.69246																							1
Q9LME2	871	99.9454	6.11279	Synaptonemal complex protein 1 OS=Arabidopsis thaliana OX=3702 GN=ZYP1A PE=2 SV=1 - [SYCP1_ARATH]	1.38	1	1	1	1
				Sequence	# PSMs	# Proteins	# Protein Groups	Protein Group Accessions	Modifications	MH+ [Da]	q-Value	PEP	A2	G2	M2	XCorr A2	XCorr G2	XCorr M2	B2	H2	N2	XCorr B2	XCorr H2	XCorr N2	C2	I2	XCorr C2	XCorr I2	D2	J2	XCorr D2	XCorr J2	E2	K2	XCorr E2	XCorr K2	F2	L2	XCorr F2	XCorr L2	# Missed Cleavages
				NTTMFEEPQRRR	1	1	1	Q9LME2	N-Term(Acetyl); M4(Oxidation)	1622.75	0	0.267			High			0.581231																							2
Q9LYS6	1921	223.371	8.66064	Putative callose synthase 6 OS=Arabidopsis thaliana OX=3702 GN=CALS6 PE=3 SV=2 - [CALS6_ARATH]	1.98	1	1	1	1
				Sequence	# PSMs	# Proteins	# Protein Groups	Protein Group Accessions	Modifications	MH+ [Da]	q-Value	PEP	A2	G2	M2	XCorr A2	XCorr G2	XCorr M2	B2	H2	N2	XCorr B2	XCorr H2	XCorr N2	C2	I2	XCorr C2	XCorr I2	D2	J2	XCorr D2	XCorr J2	E2	K2	XCorr E2	XCorr K2	F2	L2	XCorr F2	XCorr L2	# Missed Cleavages
				TVLTIFITSAYLTLLQAALDIILNFNAWKNFKFSQILR	1	1	1	Q9LYS6	N-Term(Acetyl)	4442.7	0	0.132028			High			1.05956																							2
Q9LQC9	556	64.3592	8.39697	Probable glucomannan 4-beta-mannosyltransferase 3 OS=Arabidopsis thaliana OX=3702 GN=CSLA3 PE=2 SV=1 - [CSLA3_ARATH]	6.65	1	1	1	1
				Sequence	# PSMs	# Proteins	# Protein Groups	Protein Group Accessions	Modifications	MH+ [Da]	q-Value	PEP	A2	G2	M2	XCorr A2	XCorr G2	XCorr M2	B2	H2	N2	XCorr B2	XCorr H2	XCorr N2	C2	I2	XCorr C2	XCorr I2	D2	J2	XCorr D2	XCorr J2	E2	K2	XCorr E2	XCorr K2	F2	L2	XCorr F2	XCorr L2	# Missed Cleavages
				IFVFIPILKCLVTICLVMSLLLFIERVYMSIVVVFVK	1	1	1	Q9LQC9	C10(Carbamidomethyl); C15(Carbamidomethyl); M18(Oxidation); M29(Oxidation)	4447.75	0	0.2657			High			0.747266																							2
Q6A333	1051	117.707	9.31982	Protein ALWAYS EARLY 2 OS=Arabidopsis thaliana OX=3702 GN=ALY2 PE=1 SV=1 - [ALY2_ARATH]	0.86	1	1	1	1
				Sequence	# PSMs	# Proteins	# Protein Groups	Protein Group Accessions	Modifications	MH+ [Da]	q-Value	PEP	A2	G2	M2	XCorr A2	XCorr G2	XCorr M2	B2	H2	N2	XCorr B2	XCorr H2	XCorr N2	C2	I2	XCorr C2	XCorr I2	D2	J2	XCorr D2	XCorr J2	E2	K2	XCorr E2	XCorr K2	F2	L2	XCorr F2	XCorr L2	# Missed Cleavages
				QIDKCLSMK	1	1	1	Q6A333	N-Term(Acetyl); C5(Carbamidomethyl)	1164.58	0	0.2564			High			1.0451																							1
Q9LM02	336	38.2441	6.20166	Cycloartenol-C-24-methyltransferase OS=Arabidopsis thaliana OX=3702 GN=SMT1 PE=1 SV=1 - [SMT1_ARATH]	11.01	1	1	1	1
				Sequence	# PSMs	# Proteins	# Protein Groups	Protein Group Accessions	Modifications	MH+ [Da]	q-Value	PEP	A2	G2	M2	XCorr A2	XCorr G2	XCorr M2	B2	H2	N2	XCorr B2	XCorr H2	XCorr N2	C2	I2	XCorr C2	XCorr I2	D2	J2	XCorr D2	XCorr J2	E2	K2	XCorr E2	XCorr K2	F2	L2	XCorr F2	XCorr L2	# Missed Cleavages
				ADFMKMPFPENSFDAVYAIEATCHAPDAYGCYKEIYR	1	1	1	Q9LM02	M4(Oxidation); M6(Oxidation); C23(Carbamidomethyl); C31(Carbamidomethyl)	4409.94	0	0.2181									High			0.359681																	2
Q9C969	394	43.7333	6.3667	Aromatic aminotransferase ISS1 OS=Arabidopsis thaliana OX=3702 GN=ISS1 PE=1 SV=1 - [ISS1_ARATH]	5.33	1	1	1	1
				Sequence	# PSMs	# Proteins	# Protein Groups	Protein Group Accessions	Modifications	MH+ [Da]	q-Value	PEP	A2	G2	M2	XCorr A2	XCorr G2	XCorr M2	B2	H2	N2	XCorr B2	XCorr H2	XCorr N2	C2	I2	XCorr C2	XCorr I2	D2	J2	XCorr D2	XCorr J2	E2	K2	XCorr E2	XCorr K2	F2	L2	XCorr F2	XCorr L2	# Missed Cleavages
				DAGCWLIVDNTYEYFMYDGLK	1	1	1	Q9C969	C4(Carbamidomethyl)	2573.18	0	0.3641									High			0.236335																	0
[truncated: 16 more columns]

## Sheet: In-solution
Accession	Description	Score	Coverage	# Proteins	# Unique Peptides	# Peptides	# PSMs	Area	# AAs	MW [kDa]	calc. pI
USER_DEF_HA_Toc75	USER_DEF_HA_Toc75	99.1755	60.22	1	34	34	227	5.27818e+09	827	90.2168	8.6167
	A2	Sequence	# PSMs	# Proteins	# Protein Groups	Protein Group Accessions	Modifications	ΔCn	Area	q-Value	PEP	XCorr	Charge	MH+ [Da]	ΔM [ppm]	RT [min]	# Missed Cleavages
	High	ALSNINSLGLFSNIEVNPRPDEK	4	1	1	USER_DEF_HA_Toc75		0	5.68597e+09	0	0.001055	3.32485	4	2527.31	-2.46532	47.5533	0
	High	AEYAVDHNNGTGALFFR	2	1	1	USER_DEF_HA_Toc75		0	4.94409e+08	0	0.001031	2.66648	3	1881.88	-2.26964	30.8951	0
	High	GGAPTLASFQPGGSVTFEHR	6	1	1	USER_DEF_HA_Toc75		0	4.20027e+09	0	0.00358	2.61201	3	2015.99	-1.4929	32.9818	0
	High	ARPcLLPAPVYGEVmQMLR	11	1	1	USER_DEF_HA_Toc75	C4(Carbamidomethyl); M15(Oxidation)	0	6.72814e+08	0	0.01788	2.45355	3	2217.13	-2.40894	50.6874	0
	High	mAFLQANITR	17	1	1	USER_DEF_HA_Toc75	M1(Oxidation)	0	2679096409	0	0.01636	2.35014	2	1180.62	0.982381	26.1777	0
	High	ARPcLLPAPVYGEVMQMLR	4	1	1	USER_DEF_HA_Toc75	C4(Carbamidomethyl)	0	4.04708e+09	0	0.0159	2.33698	3	2201.13	-2.87878	58.0602	0
	High	FTYGLVMEEITTR	5	1	1	USER_DEF_HA_Toc75		0	2.02614e+09	0	0.003495	2.31237	2	1559.77	-4.43391	50.4568	0
	High	KLSPVFTGGPGVEEVPPIWVDR	6	1	1	USER_DEF_HA_Toc75		0	1.91162e+09	0	0.005018	2.20962	3	2379.27	-0.715826	48.0451	1
	High	VSDIMFFDR	3	1	1	USER_DEF_HA_Toc75		0	1120206857	0	0.03783	2.20174	2	1129.53	-2.92301	43.8015	0
	High	SAEVSTEWSIVPGR	7	1	1	USER_DEF_HA_Toc75		0	2.26829e+09	0	0.0004908	2.15544	2	1517.76	-0.772798	37.2256	0
	High	AEYAVDHNnGTGALFFR	13	1	1	USER_DEF_HA_Toc75	N9(Deamidated)	0	1.30828e+09	0	0.02369	2.13686	3	1882.87	-2.46678	35.2751	0
	High	MAFLQANITR	4	1	1	USER_DEF_HA_Toc75		0	2.32343e+09	0	0.007852	2.11499	2	1164.62	-1.90294	33.2862	0
	High	NTHVYAFVEHGNDLGSSK	2	1	1	USER_DEF_HA_Toc75		0	406518832	0	0.09134	2.11147	3	1974.91	-12.4119	21.2058	0
	High	LEYVHPYLDGVYNPR	7	1	1	USER_DEF_HA_Toc75		0	1.33115e+09	0	0.02864	2.10215	3	1834.91	-2.9799	33.0754	0
	High	TVFQVDQGLGIGSK	14	1	1	USER_DEF_HA_Toc75		0	3.71343e+09	0	0.01654	2.07641	3	1448.78	0.910542	48.8784	0
	High	GYNMGELGAAR	4	1	1	USER_DEF_HA_Toc75		0	1.37889e+09	0	0.0132	2.042	2	1138.53	-1.80324	23.51	0
	High	TVFQVDQGLGIGSKFPFFNR	2	1	1	USER_DEF_HA_Toc75		0	1.85885e+08	0	0.04147	2.0217	3	2257.18	-0.447937	54.9406	1
	High	QGYVFNIEAGK	2	1	1	USER_DEF_HA_Toc75		0	4.01591e+08	0	0.01495	2.01765	2	1225.62	-2.64665	31.6472	0
	High	ARPcLLPAPVYGEVmQmLR	3	1	1	USER_DEF_HA_Toc75	C4(Carbamidomethyl); M15(Oxidation); M17(Oxidation)	0	1933016352	0	0.04502	2.01188	3	2233.11	-6.78358	57.9952	0
	High	EVVcEVVEGDITQLVIQFQDK	2	1	1	USER_DEF_HA_Toc75	C4(Carbamidomethyl)	0	5.71775e+09	0	0.01509	2.00054	3	2448.23	-3.02642	75.4144	0
	High	QGYVFNIEAGKK	6	1	1	USER_DEF_HA_Toc75		0	7.25496e+08	0	0.0696	1.98917	3	1353.71	-3.91605	23.3553	1
	High	WYHDEGYAcAQVVNFGNLNTK	3	1	1	USER_DEF_HA_Toc75	C9(Carbamidomethyl)	0	1.81798e+09	0	0.09414	1.98193	3	2486.12	-1.55729	37.5741	0
	High	LGNVVEGNTQVPVVR	9	1	1	USER_DEF_HA_Toc75		0	2.65664e+09	0	0.01515	1.95058	3	1580.87	-2.95884	26.8662	0
	High	QTTIGTEDSFFEMVSIRPGGVYTK	1	1	1	USER_DEF_HA_Toc75		0	1.52535e+09	0	0.01239	1.94542	3	2663.29	-3.06379	51.6109	0
	High	GYNmGELGAAR	4	1	1	USER_DEF_HA_Toc75	M4(Oxidation)	0	663580036	0	0.07175	1.91973	2	1154.51	-9.63885	21.2105	0
	High	TKPDGTLGVTISFAESTWQSADR	6	1	1	USER_DEF_HA_Toc75		0	2723671679	0	0.003619	1.90821	3	2467.2	-3.32113	50.8093	0
	High	ALSNINSLGLFSnIEVNPRPDEK	9	1	1	USER_DEF_HA_Toc75	N13(Deamidated)	0	6.84393e+08	0	0.008442	1.84466	3	2528.29	-2.38947	81.2145	0
	High	NIAEVGAEIRIPVK	3	1	1	USER_DEF_HA_Toc75		0	4.63361e+08	0	0.05846	1.8258	3	1508.88	-1.09882	39.9167	1
	High	SPPPVLVLHGHYGGcVGDLPSYDAFVLGGPYSVR	4	1	1	USER_DEF_HA_Toc75	C15(Carbamidomethyl)	0	4.43081e+09	0	0.066	1.76911	4	3582.77	-4.87754	52.1539	0
	High	NIAEVGAEIR	7	1	1	USER_DEF_HA_Toc75		0	3.1446e+09	0	0.04601	1.69334	2	1071.58	-1.56497	24.6697	0
	High	mAFLQANITR	3	1	1	USER_DEF_HA_Toc75	N-Term(Acetyl)	0	1.61735e+08	0	0.084	1.68186	2	1206.63	-3.40968	41.3176	0
	High	SLmGSVTTSNFLNPQDDLSFK	3	1	1	USER_DEF_HA_Toc75	M3(Oxidation)	0	4.82726e+08	0	0.07859	1.66208	3	2317.1	-2.22888	50.3985	0
	High	ANITEnFTR	4	1	1	USER_DEF_HA_Toc75	N6(Deamidated)	0	5.02458e+07	0	0.02665	1.62429	2	1066.52	0.341234	24.2001	0
	High	ANITENFTR	7	1	1	USER_DEF_HA_Toc75		0	839835319	0	0.0731	1.60768	2	1065.53	-4.92159	21.5744	0
	High	AEYAVDHnnGTGALFFR	3	1	1	USER_DEF_HA_Toc75	N8(Deamidated); N9(Deamidated)	0	2.03566e+07	0	0.05692	1.55892	3	1883.85	-0.914156	50.5338	0
	High	VSDImFFDR	1	1	1	USER_DEF_HA_Toc75	M5(Oxidation)	0	7.97493e+08	0	0.1066	1.54914	2	1145.53	-1.74663	35.2383	0
	High	LGNVVEGnTQVPVVR	3	1	1	USER_DEF_HA_Toc75	N8(Deamidated)	0	4.86748e+07	0	0.06708	1.47749	2	1581.86	0.210878	29.785	0
	High	GYnMGELGAAR	2	1	1	USER_DEF_HA_Toc75	N3(Deamidated)	0	19667073	0	0.02268	1.36443	2	1139.51	-0.201132	28.2353	0
	High	FTYGLVmEEITTR	5	1	1	USER_DEF_HA_Toc75	M7(Oxidation)	0	2.7401e+08	0	0.03583	1.35371	2	1575.77	-0.852032	38.2051	0
	High	QTTIGTEDSFFEmVSIRPGGVYTK	4	1	1	USER_DEF_HA_Toc75	M13(Oxidation)	0	5.277e+08	0	0.03912	1.33906	3	2679.29	-1.58043	43.9514	0
	High	MAFLQAnITR	2	1	1	USER_DEF_HA_Toc75	N7(Deamidated)	0	8.25028e+06	0	0.08176	1.26356	2	1165.61	2.17683	35.7897	0
	High	cINVGLMVQSKPIEMDSDMTDKEK	1	1	1	USER_DEF_HA_Toc75	C1(Carbamidomethyl)	0	78194147	0	0.08349	1.15931	4	2768.29	-2.11272	32.9677	1
	High	FTYGLVmEEITTRDESSHIAAnGQR	2	1	1	USER_DEF_HA_Toc75	M7(Oxidation); N22(Deamidated)	0	8.08161e+07	0	0.05071	1.12713	4	2842.33	-1.16407	30.2745	1
	High	nIAEVGAEIR	1	1	1	USER_DEF_HA_Toc75	N1(Deamidated)	0	7.00037e+06	0	0.07223	1.0748	2	1072.56	-1.68407	36.3779	0
	High	LSPVFTGGPGVEEVPPIWVDR	1	1	1	USER_DEF_HA_Toc75		0	1.48179e+09	0	0.113	0.875443	3	2251.17	-2.51919	57.9418	0
	High	LLPSGGISADGPPTTLSGTGVDR	2	1	1	USER_DEF_HA_Toc75		0	2466745872	0	0.1235	0.808845	3	2168.11	-4.58467	50.8431	0
	High	gGAPTLASFqPGGSVTFEHR	1	1	1	USER_DEF_HA_Toc75	N-Term(Acetyl); Q10(Deamidated)	0	1.55677e+07	0.001	0.144	0.728613	3	2058.99	2.56338	44.298	0
	High	FVnGAVVGQR	2	1	1	USER_DEF_HA_Toc75	N3(Deamidated)	0	3.76761e+07	0.002	0.1775	1.0278	2	1047.56	0.395251	26.5514	0
	High	ELETLATcGMFEK	3	1	1	USER_DEF_HA_Toc75	C8(Carbamidomethyl)	0	1.69994e+09	0.004	0.2171	1.63816	2	1528.7	-1.88846	38.4937	0
	High	mAFLQAnITR	2	1	1	USER_DEF_HA_Toc75	M1(Oxidation); N7(Deamidated)	0	8.50937e+06	0.004	0.2037	1.13483	2	1181.6	-0.574181	36.6823	0
	High	RQTTIGTEDSFFEMVSIRPGGVYTK	1	1	1	USER_DEF_HA_Toc75		0	146804053	0.004	0.2136	0.767592	4	2819.4	-2.13582	43.8707	1
	High	NEGGIIVEIK	2	1	1	USER_DEF_HA_Toc75		0	2357427365	0.006	0.2473	1.06854	2	1071.61	1.8492	31.9794	0
	High	ELETLATcGmFEK	2	1	1	USER_DEF_HA_Toc75	C8(Carbamidomethyl); M10(Oxidation)	0	1.45549e+08	0.006	0.2433	1.02958	3	1544.7	-0.995971	29.4059	0
O81283	Translocase of chloroplast 159, chloroplastic OS=Arabidopsis thaliana OX=3702 GN=TOC159 PE=1 SV=1 - [TC159_ARATH]	63.6782	42.45	1	45	45	149	1.47794e+09	1503	160.721	4.55127
	A2	Sequence	# PSMs	# Proteins	# Protein Groups	Protein Group Accessions	Modifications	ΔCn	Area	q-Value	PEP	XCorr	Charge	MH+ [Da]	ΔM [ppm]	RT [min]	# Missed Cleavages
	High	TSSSDQLQIALTAILPIAmSIYK	1	1	1	O81283	M19(Oxidation)	0	32752385	0	0.000437	3.63072	3	2480.32	-4.25556	137.108	0
	High	LmNPSLMNPVSLVENHPLcR	2	1	1	O81283	M2(Oxidation); C19(Carbamidomethyl)	0	1.19525e+08	0	0.0001449	3.4578	3	2337.14	-2.78577	43.7557	0
	High	LMNPSLMNPVSLVENHPLcR	1	1	1	O81283	C19(Carbamidomethyl)	0	716022032	0	0.001951	3.23275	3	2321.15	-2.91837	47.7407	0
	High	LGHSAEDSIAAQVLYR	7	1	1	O81283		0	1210568917	0	0.002256	2.92078	3	1729.89	1.50134	30.1308	0
	High	TTVGGSVTFLGENIATGVK	4	1	1	O81283		0	8.84638e+08	0	0.001844	2.80395	3	1850.98	-2.49324	44.1272	0
	High	SQLLLLcYSLK	4	1	1	O81283	C7(Carbamidomethyl)	0	5.65789e+08	0	0.003666	2.4466	2	1337.75	-0.617705	48.7508	0
	High	KVVEGDSAEEDENKLPVEDIVSSR	3	1	1	O81283		0	5.60033e+08	0	0.01934	2.36497	4	2644.29	-0.234116	26.1501	2
	High	FPATATVQVTK	10	1	1	O81283		0	1.07482e+09	0	0.07919	2.36069	2	1162.64	-6.44529	22.1907	0
	High	mFDTAALAALLK	4	1	1	O81283	M1(Oxidation)	0	36084600	0	0.01058	2.25183	3	1280.69	-1.84038	94.0165	0
	High	HGEnGSTmAGFDIQNVGK	3	1	1	O81283	N4(Deamidated); M8(Oxidation)	0	9.78138e+07	0	0.001293	2.1829	3	1878.83	-1.2956	24.082	0
	High	DLNNLPLLR	10	1	1	O81283		0	1.18423e+09	0	0.04889	2.16542	2	1067.62	-1.18663	45.8994	0
	High	QAGQLFSLDAAK	2	1	1	O81283		0	669374615	0	0.02815	2.1331	2	1248.66	-2.22329	33.2177	0
	High	LESVDTSAVEPEVVAAESGSEPK	2	1	1	O81283		0	1.43381e+08	0	0.004375	2.06913	3	2330.12	-1.55118	37.9189	0
	High	LREADFPIGQDQSSFGLSLVK	4	1	1	O81283		0	1.3897e+09	0	0.08838	2.04278	3	2307.19	-2.28335	46.7374	1
	High	AASAVADNGTKEEESVLGGIVDDAEEGVK	1	1	1	O81283		0	1.098e+08	0	0.003062	2.03784	4	2860.37	0.315625	46.779	1
	High	VGSVDAEEDSIPAAESQFEVR	2	1	1	O81283		0	4.9244e+08	0	0.01065	2.01135	3	2235.04	-0.622446	54.6472	0
	High	WRGDLALGANLQSQVSVGR	3	1	1	O81283		0	0	0	0.01351	1.9401	3	2027.08	1.72558	35.6343	1
	High	LmNPSLmNPVSLVENHPLcR	3	1	1	O81283	M2(Oxidation); M7(Oxidation); C19(Carbamidomethyl)	0	2.30134e+08	0	0.0142	1.87606	3	2353.14	-1.87684	52.0617	0
	High	DLNnLPLLR	8	1	1	O81283	N4(Deamidated)	0	1.59473e+08	0	0.05739	1.8079	2	1068.6	-1.07805	47.9055	0
	High	QAGQLFSLDAAKK	4	1	1	O81283		0	8.56763e+07	0	0.09915	1.77444	3	1376.75	-2.04785	24.965	1
	High	SQGDSAYGANLEVR	6	1	1	O81283		0	7.19357e+08	0	0.07135	1.74207	3	1466.68	-3.32569	22.5631	0
	High	MFDTAALAALLK	3	1	1	O81283		0	2.83442e+08	0	0.055	1.72883	3	1264.7	-1.05831	62.0102	0
	High	ITFIDTPGLK	6	1	1	O81283		0	1.70389e+09	0	0.01216	1.67959	2	1104.63	-2.59681	36.4458	0
	High	GDLALGANLQSQVSVGR	4	1	1	O81283		0	3.96562e+07	0	0.008462	1.6753	3	1684.9	1.03742	35.438	0
	High	LmNPSLmNPVSLVENHPLcRK	1	1	1	O81283	M2(Oxidation); M7(Oxidation); C19(Carbamidomethyl)	0	3.71966e+08	0	0.0755	1.67311	4	2481.23	-2.59685	36.2594	1
	High	HGENGSTMAGFDIQNVGK	1	1	1	O81283		0	44383452	0	0.03196	1.62744	3	1861.85	-0.461455	26.4165	0
	High	TYASVVAAAAAAAADK	1	1	1	O81283		0	1.96233e+07	0	0.009721	1.61644	3	1450.76	1.16763	40.4414	0
	High	HGEnGSTMAGFDIQNVGK	3	1	1	O81283	N4(Deamidated)	0	1.11078e+08	0	0.00855	1.60939	3	1862.83	0.419564	28.9902	0
	High	AYFEEYDYR	2	1	1	O81283		0	5.09918e+08	0	0.04905	1.48046	2	1255.53	-0.934331	29.1831	0
	High	VVEGDSAEEDENKLPVEDIVSSR	2	1	1	O81283		0	3.43848e+08	0	0.03065	1.46618	4	2516.19	-2.38092	32.3697	1
	High	EDVEDIKDDGESKIEnGSVDVDVK	1	1	1	O81283	N16(Deamidated)	0	3.78524e+07	0	0.1172	1.42343	4	2635.21	0.731561	25.94	2
	High	SVTPEPTNPFYASSGQSGK	2	1	1	O81283		0	9.49976e+07	0	0.00844	1.38102	3	1953.91	-2.31815	28.5107	0
	High	TYASVVAAAAAAAADKEDGGAVSSAK	1	1	1	O81283		0	1.1486e+08	0	0.05988	1.34843	4	2352.17	-0.736725	36.9783	1
	High	EFNIHLDSSVSAK	4	1	1	O81283		0	5.65904e+08	0	0.07655	1.30464	3	1446.72	-2.64099	28.3561	0
	High	VDGSESEEETEEMIFGSSEAAK	1	1	1	O81283		0	250239392	0	0.02406	1.27545	3	2360.99	-0.571942	45.3604	0
	High	SATINSILGNQIASIDAFGLSTTSVR	2	1	1	O81283		0	1340231766	0	0.08717	1.2613	4	2636.39	-0.571749	66.3463	0
	High	cPPDIVLYVDR	2	1	1	O81283	C1(Carbamidomethyl)	0	1.87927e+08	0	0.07574	1.15964	2	1346.68	0.316834	39.4176	0
	High	VGVEVEELPVSESLK	2	1	1	O81283		0	5.65472e+07	0	0.09403	1.12003	3	1613.86	-4.28345	38.9387	0
	High	EADFPIGQDQSSFGLSLVK	1	1	1	O81283		0	2.94224e+08	0	0.1069	1.08535	3	2038.02	1.1033	54.8716	0
	High	LFSMDRPAGLSSSLRPLKPAAAPR	1	1	1	O81283		0	1.65067e+08	0	0.09432	0.905205	4	2538.4	-0.428731	27.2182	0
	High	AASAVADnGTKEEESVLGGIVDDAEEGVK	2	1	1	O81283	N8(Deamidated)	0	6.56305e+07	0	0.086	0.89485	3	2861.35	-0.386223	49.7598	1
	High	KcPPDIVLYVDR	7	1	1	O81283	C2(Carbamidomethyl)	0	8.01449e+07	0.001	0.1501	1.84757	3	1474.77	-0.48497	28.0654	1
	High	VEPDEPKVGVEVEELPVSESLK	1	1	1	O81283		0	1.48799e+08	0.001	0.1387	1.50465	3	2408.24	-2.86075	37.6282	1
	High	LALLAGR	4	1	1	O81283		0	2.37436e+08	0.001	0.1328	1.47243	2	713.464	-4.24345	25.7758	0
	High	AYFEEYDYRVK	1	1	1	O81283		0	4.34869e+07	0.001	0.1468	1.3058	3	1482.68	-4.0104	25.5	1
	High	TITASLGTSIWK	2	1	1	O81283		0	2.10004e+08	0.002	0.1658	1.34193	2	1277.71	-0.973201	38.3081	0
	High	EFSFGGK	3	1	1	O81283		0	1.0464e+08	0.002	0.1797	1.12316	2	771.365	-2.27677	23.5606	0
	High	SNIFSNSNVTmADETEINLSEEEK	1	1	1	O81283	M11(Oxidation)	0	4.52144e+07	0.004	0.2049	0.761029	3	2717.2	-4.73167	58.0327	0
	High	FDPIGQGEGGEVELESDKATEEGGGK	1	1	1	O81283		0	0	0.004	0.2281	0.6451	3	2635.2	-1.64961	28.7583	1
	High	GMTYAEVIK	1	1	1	O81283		0	292721579	0.006	0.2487	1.1092	2	1011.52	-0.361414	24.9915	0
	High	INADAETLEVANKFDQIGDDDSGEFEPVSDK	1	1	1	O81283		0	9.44372e+07	0.006	0.2422	0.834508	4	3368.52	-4.07948	48.0118	1
	High	LEDQIALGK	1	1	1	O81283		0	5.13735e+08	0.008	0.2562	1.09921	2	986.552	-0.0587491	23.7784	0
P32961	Nitrilase 1 OS=Arabidopsis thaliana OX=3702 GN=NIT1 PE=1 SV=2 - [NRL1_ARATH]	75.5215	66.18	4	11	16	130	3.20066e+09	346	38.128	6.27783
	A2	Sequence	# PSMs	# Proteins	# Protein Groups	Protein Group Accessions	Modifications	ΔCn	Area	q-Value	PEP	XCorr	Charge	MH+ [Da]	ΔM [ppm]	RT [min]	# Missed Cleavages
	High	HFPDHPDYLFTDWYDDK	10	1	1	P32961		0	761299331	0	0.03315	2.72003	3	2210.94	-0.774132	47.0292	0
	High	YHASAIHVPGPEVAR	8	1	1	P32961		0	1297938572	0	0.007302	2.71525	4	1603.82	-7.53898	21.1956	0
	High	DmSTVQNATPFnGVAPSTTVR	26	1	1	P32961	M2(Oxidation); N12(Deamidated)	0	1.95146e+09	0	0.002652	2.68339	3	2210.03	-3.43787	43.7774	0
	High	NHVYLVMGAIEK	5	1	1	P32961		0	8.37896e+08	0	0.01351	2.65301	3	1373.73	0.557001	26.502	0
	High	cIWGQGDGSTIPVYDTPIGK	3	3	3	P32962;P46010;P32961	C1(Carbamidomethyl)	0	8.71219e+08	0	0.002308	2.43702	3	2164.03	-2.12793	47.2927	0
	High	LGAAIcWENR	10	6	3	P32962;P32961;P46010	C6(Carbamidomethyl)	0	3.19354e+09	0	0.003271	2.28709	2	1189.58	-0.427809	28.0138	0
	High	GAELVLFPEGFIGGYPR	6	1	1	P32961		0	3.17693e+09	0	0.003183	2.23876	3	1821.95	-4.2693	63.7957	0
	High	DMSTVQNATPFnGVAPSTTVR	19	1	1	P32961	N12(Deamidated)	0	5.67832e+08	0	0.0013	2.23349	3	2194.05	0.67335	38.8755	0
	High	nHVYLVMGAIEK	3	1	1	P32961	N1(Deamidated)	0	5.00734e+07	0	0.03948	2.22427	3	1374.71	0.085172	35.3846	0
	High	DMSTVQNATPFNGVAPSTTVR	1	1	1	P32961		0	3.80966e+08	0	0.02559	2.07926	3	2193.06	0.593447	38.1222	0
	High	DmSTVQNATPFNGVAPSTTVR	2	1	1	P32961	M2(Oxidation)	0	149733087	0	0.01491	2.04201	3	2209.05	-3.6848	33.3558	0
	High	VTIVQSSTVYNDTPATIDK	2	2	2	P32961;P46010		0	0	0	0.03014	1.74512	3	2052.05	-1.34655	30.9783	0
	High	GIELYcAPTADGSK	7	2	2	P32962;P32961	C6(Carbamidomethyl)	0	3.2315e+09	0	0.01599	1.74208	3	1481.69	0.0348819	27.9044	0
	High	DmSTVqNATPFnGVAPSTTVR	2	1	1	P32961	M2(Oxidation); Q6(Deamidated); N12(Deamidated)	0	0	0	0.04911	1.66908	3	2211.03	3.51684	46.397	0
	High	LYFDSVGHYSRPDVLHLTVNEHPR	3	1	1	P32961		0	1.83392e+08	0	0.01935	1.46876	6	2851.43	1.37827	31.3209	0
	High	KNHVYLVMGAIEK	2	1	1	P32961		0	3.50238e+07	0	0.1255	1.44668	4	1501.81	-7.15983	22.5051	1
	High	VTIVQSSTVYnDTPATIDK	2	2	2	P46010;P32961	N11(Deamidated)	0	1.40578e+08	0	0.05764	1.33218	3	2053.03	-0.992665	31.3275	0
	High	LYFDSVGHYSRPDVLHLTVNEHPRK	4	1	1	P32961		0	6.87606e+08	0	0.1192	1.26691	5	2979.51	-3.26486	26.8371	1
	High	VTIVQSSTVYNDTPATIDKAEK	2	2	2	P32961;P46010		0	8.61695e+08	0	0.09176	1.20306	3	2380.22	-1.34349	25.7115	1
	High	DMSTVqNATPFnGVAPSTTVR	2	1	1	P32961	Q6(Deamidated); N12(Deamidated)	0	3.47556e+07	0	0.04477	1.10177	3	2195.03	-0.247838	41.1024	0
	High	cIWGqGDGSTIPVYDTPIGK	1	3	3	P32962;P46010;P32961	C1(Carbamidomethyl); Q5(Deamidated)	0	1.7215e+07	0	0.05135	1.07841	3	2165.01	-4.24467	54.1195	0
	High	dmSTVQNATPFNGVAPSTTVR	2	1	1	P32961	N-Term(Acetyl); M2(Oxidation)	0	1.41421e+07	0.001	0.1393	0.614528	3	2251.06	-2.20873	26.7879	0
	High	YIVEAASK	2	1	1	P32961		0	721672724	0.002	0.1553	1.69597	2	880.468	-10.8445	21.1473	0
	High	NHVYLVmGAIEK	3	1	1	P32961	M7(Oxidation)	0	618448921	0.002	0.1614	1.33624	3	1389.71	-6.50669	26.7527	0
	High	EWqSSMLHIAIEGGcFVLSAcQFcQR	1	1	1	P32961	Q3(Deamidated); C15(Carbamidomethyl); C21(Carbamidomethyl); C24(Carbamidomethyl)	0	1.77334e+08	0.002	0.1629	0.753591	4	3115.39	1.13814	65.6535	0
	High	nHVYLVmGAIEK	1	1	1	P32961	N1(Deamidated); M7(Oxidation)	0	9.33318e+07	0.004	0.2178	1.72277	3	1390.7	-1.43817	27.2543	0
	High	EGYTLYcTVLFFSPQGQFLGK	1	1	1	P32961	C7(Carbamidomethyl)	0	1165765021	0.004	0.2098	0.89092	3	2455.19	-2.79845	70.5359	0
Q9T043	Large ribosomal subunit protein eL14y OS=Arabidopsis thaliana OX=3702 GN=RPL14B PE=1 SV=1 - [RL142_ARATH]	79.0671	50.75	1	4	10	66	1.1146e+09	134	15.4956	10.0376
	A2	Sequence	# PSMs	# Proteins	# Protein Groups	Protein Group Accessions	Modifications	ΔCn	Area	q-Value	PEP	XCorr	Charge	MH+ [Da]	ΔM [ppm]	RT [min]	# Missed Cleavages
	High	RLSLTDIVIDINRVPK	11	2	2	Q9T043;Q9SIM4		0	1.25931e+09	0	0.005219	3.47094	4	1852.1	0.939953	45.2718	2
	High	LVVIVDVVDqNR	4	2	2	Q9T043;Q9SIM4	Q10(Deamidated)	0	0	0	0.03176	2.99702	2	1369.78	9.60633	43.6403	0
	High	LVVIVDVVDQNR	18	2	2	Q9T043;Q9SIM4		0	1067637496	0	0.002349	2.88878	2	1368.78	-1.79664	59.7169	0
	High	RLSLTDIVIDINR	6	2	2	Q9T043;Q9SIM4		0	640989680	0	0.03778	2.27978	3	1527.89	0.711404	46.5767	1
	High	LSLTDIVIDINRVPK	4	2	2	Q9T043;Q9SIM4		0	2.26399e+08	0	0.01569	2.05866	3	1696	-0.845959	56.3207	1
	High	ANLNDFDRFK	5	1	1	Q9T043		0	3.20375e+08	0	0.05079	1.95361	3	1239.61	0.00579882	24.4171	1
	High	ALVDAPDMER	6	2	2	Q9T043;Q9SIM4		0	1.01686e+09	0	0.0231	1.60026	2	1116.53	-0.995888	24.7964	0
	High	ANLnDFDRFK	3	1	1	Q9T043	N4(Deamidated)	0	3.96097e+07	0	0.08901	1.50235	3	1240.59	-1.03318	25.2349	1
	High	ANLnDFDR	2	1	1	Q9T043	N4(Deamidated)	0	9.69018e+06	0	0.06426	1.32898	2	965.432	0.139192	23.6989	0
	High	VALVNYGEDHGK	4	1	1	Q9T043		0	255560890	0	0.115	1.18244	3	1301.64	-8.64305	21.1873	0
	High	LSLTDIVIDINR	1	2	2	Q9T043;Q9SIM4		0	6.87046e+07	0.001	0.1388	1.01755	2	1371.78	-2.79068	101.876	0
	High	ALIEAMEK	2	1	1	Q9T043		0	4.77033e+08	0.002	0.1724	1.64421	2	904.476	-5.54313	23.5916	0
P49691	Large ribosomal subunit protein uL4y OS=Arabidopsis thaliana OX=3702 GN=RPL4D PE=1 SV=2 - [RL4B_ARATH]	57.1846	30.71	1	4	12	61	1.22291e+09	407	44.6939	10.3013
	A2	Sequence	# PSMs	# Proteins	# Protein Groups	Protein Group Accessions	Modifications	ΔCn	Area	q-Value	PEP	XCorr	Charge	MH+ [Da]	ΔM [ppm]	RT [min]	# Missed Cleavages
	High	RHAIVSAIAATAVPALVmAR	13	2	2	Q9SF40;P49691	M18(Oxidation)	0	2.24866e+08	0	0.0009014	3.6694	4	2034.16	-1.8559	59.8621	1
	High	RHAIVSAIAATAVPALVMAR	9	2	2	Q9SF40;P49691		0	278370855	0	0.0001234	3.51098	3	2018.17	-1.6617	44.304	1
	High	HAIVSAIAATAVPALVMAR	5	2	2	Q9SF40;P49691		0	449863791	0	0.0002631	3.33131	3	1862.06	-3.84146	47.8122	0
	High	NLPGVELcHVER	7	2	2	Q9SF40;P49691	C8(Carbamidomethyl)	0	1.04077e+09	0	0.01656	2.24163	3	1422.71	-4.86242	23.2595	0
	High	AGQAAFGNMcR	2	2	2	Q9SF40;P49691	C10(Carbamidomethyl)	0	112060962	0	0.03849	2.122	2	1182.5	-8.68444	21.2755	0
	High	IENVPEMPLVVSDSAEAVEK	1	2	2	Q9SF40;P49691		0	3.67669e+08	0	0.01409	2.10449	3	2156.08	1.64489	46.7764	0
	High	KGPLVVFGTEGAK	4	1	1	P49691		0	1.4399e+08	0	0.08268	2.05658	3	1302.74	1.36755	23.5241	1
	High	GPLVVFGTEGAK	4	1	1	P49691		0	5.39295e+08	0	0.003227	1.89691	2	1174.65	0.462348	32.1853	0
	High	GHKIENVPEMPLVVSDSAEAVEK	2	2	2	Q9SF40;P49691		0	0	0	0.04784	1.73917	4	2478.26	0.565257	30.4245	1
	High	MSLLAEASR	1	1	1	P49691		0	128092925	0	0.04697	1.70736	2	977.508	-0.343757	26.2477	0
	High	GHKIENVPEmPLVVSDSAEAVEK	2	2	2	Q9SF40;P49691	M10(Oxidation)	0	1.83413e+08	0	0.09954	1.6916	4	2494.24	-5.81751	22.9501	1
	High	HAIVSAIAATAVPALVmAR	3	2	2	Q9SF40;P49691	M17(Oxidation)	0	0	0	0.06894	1.49743	3	1878.06	-2.10862	65.0372	0
	High	IENVPEmPLVVSDSAEAVEK	1	2	2	Q9SF40;P49691	M7(Oxidation)	0	1.18025e+08	0	0.02988	1.44366	3	2172.08	0.826668	34.218	0
	High	MVNADLAR	1	2	2	Q9SF40;P49691		0	143424892	0.001	0.1364	1.45711	2	889.448	-8.61145	21.2005	0
	High	LESIYGSFEKPSEK	1	2	2	Q9SF40;P49691		0	1.43456e+09	0.001	0.1279	1.28166	3	1613.8	-0.738452	25.336	0
	High	AGQAAFGNmcR	1	2	2	Q9SF40;P49691	M9(Oxidation); C10(Carbamidomethyl)	0	115898209	0.002	0.1696	1.8687	2	1198.5	-8.39983	21.1338	0
	High	IINSDEVQSVVNPIK	3	1	1	P49691		0	1.19339e+09	0.004	0.223	1.03604	3	1654.9	-1.07267	34.4519	0
	High	mVNADLAR	1	2	2	Q9SF40;P49691	M1(Oxidation)	0	253215392	0.009	0.2656	0.880087	2	905.443	-9.31458	21.138	0
Q9SIM4	Large ribosomal subunit protein eL14z OS=Arabidopsis thaliana OX=3702 GN=RPL14A PE=2 SV=1 - [RL141_ARATH]	79.2091	50.75	1	3	9	60	1.1146e+09	134	15.4967	10.1255
	A2	Sequence	# PSMs	# Proteins	# Protein Groups	Protein Group Accessions	Modifications	ΔCn	Area	q-Value	PEP	XCorr	Charge	MH+ [Da]	ΔM [ppm]	RT [min]	# Missed Cleavages
	High	RLSLTDIVIDINRVPK	11	2	2	Q9T043;Q9SIM4		0	1.25931e+09	0	0.005219	3.47094	4	1852.1	0.939953	45.2718	2
	High	LVVIVDVVDqNR	4	2	2	Q9T043;Q9SIM4	Q10(Deamidated)	0	0	0	0.03176	2.99702	2	1369.78	9.60633	43.6403	0
	High	LVVIVDVVDQNR	18	2	2	Q9T043;Q9SIM4		0	1067637496	0	0.002349	2.88878	2	1368.78	-1.79664	59.7169	0
	High	RLSLTDIVIDINR	6	2	2	Q9T043;Q9SIM4		0	640989680	0	0.03778	2.27978	3	1527.89	0.711404	46.5767	1
	High	aALnDFDRFK	2	1	1	Q9SIM4	N-Term(Acetyl); N4(Deamidated)	0.0179	3.20375e+08	0	0.0895	2.20349	3	1239.61	5.00222	24.4654	1
	High	LSLTDIVIDINRVPK	4	2	2	Q9T043;Q9SIM4		0	2.26399e+08	0	0.01569	2.05866	3	1696	-0.845959	56.3207	1
	High	VALVNYGEDYGK	1	1	1	Q9SIM4		0	2.44753e+08	0	0.02333	1.82953	2	1327.65	1.36284	27.1087	0
	High	AALNDFDRFK	3	1	1	Q9SIM4		0	6.19091e+07	0	0.07233	1.6957	3	1196.61	0.474813	24.5167	1
	High	ALVDAPDMER	6	2	2	Q9T043;Q9SIM4		0	1.01686e+09	0	0.0231	1.60026	2	1116.53	-0.995888	24.7964	0
	High	AALnDFDRFK	2	1	1	Q9SIM4	N4(Deamidated)	0	7.40255e+06	0	0.05007	1.14149	3	1197.59	0.0861649	26.9608	1
	High	VLIEAMEK	2	1	1	Q9SIM4		0	1.17709e+08	0.001	0.134	1.33297	2	932.512	-0.586611	24.8268	0
	High	LSLTDIVIDINR	1	2	2	Q9T043;Q9SIM4		0	6.87046e+07	0.001	0.1388	1.01755	2	1371.78	-2.79068	101.876	0
CON_IPI00220327.3	SWISS-PROT:P04264 Tax_Id=9606 Gene_Symbol=KRT1 Keratin, type II cytoskeletal 1	41.9351	21.43	3	15	16	57	4.38639e+08	644	65.978	8.11865
	A2	Sequence	# PSMs	# Proteins	# Protein Groups	Protein Group Accessions	Modifications	ΔCn	Area	q-Value	PEP	XCorr	Charge	MH+ [Da]	ΔM [ppm]	RT [min]	# Missed Cleavages
	High	NKLNDLEDALQQAKEDLAR	3	1	1	CON_IPI00220327.3		0	5.31196e+07	0	0.002405	2.99443	3	2184.12	-1.43793	46.9479	2
	High	THNLEPYFESFINNLR	6	1	1	CON_IPI00220327.3		0	2.75804e+08	0	0.0039	2.601	3	1993.97	-2.81238	54.3123	0
	High	THNLEPYFESFInNLR	2	1	1	CON_IPI00220327.3	N13(Deamidated)	0	2.31516e+07	0	0.004495	2.53339	3	1994.96	-0.428219	46.6038	0
	High	LALDLEIATYR	7	9	1	CON_IPI00220327.3		0	339250498	0	0.004685	2.47747	2	1277.71	-2.40628	46.8881	0
	High	LNDLEDALQQAKEDLAR	2	1	1	CON_IPI00220327.3		0	3.56898e+07	0	0.009577	2.28339	3	1941.98	-1.63754	48.8562	1
	High	NKLNDLEDALQQAK	2	1	1	CON_IPI00220327.3		0	8.25991e+07	0	0.05281	2.15939	3	1599.83	-1.54976	32.3984	1
	High	SLDLDSIIAEVK	6	5	1	CON_IPI00220327.3		0	4.70883e+08	0	0.01124	2.14887	2	1302.71	-1.44841	58.1059	0
	High	WELLQQVDTSTR	2	1	1	CON_IPI00220327.3		0	2.21506e+08	0	0.004135	2.14318	2	1475.75	-1.73188	39.992	0
	High	YEELQITAGR	3	1	1	CON_IPI00220327.3		0	3.89575e+08	0	0.006494	2.06558	2	1179.6	-3.79489	25.0306	0
	High	LLRDYQELMNTK	1	3	1	CON_IPI00220327.3		0	5.64469e+07	0	0.09625	1.94042	3	1523.79	-0.681836	26.9707	1
	High	SLVNLGGSK	3	1	1	CON_IPI00220327.3		0	140659916	0	0.05565	1.88435	2	874.492	-8.8481	21.2886	0
	High	SLNNQFASFIDKVR	2	2	1	CON_IPI00220327.3		0	2.86087e+07	0	0.01852	1.69948	3	1638.86	0.742489	40.5954	1
	High	SLNNQFASFIDK	7	2	1	CON_IPI00220327.3		0	4.55459e+08	0	0.02512	1.53401	2	1383.69	-0.0926178	39.3668	0
	High	IEISELNR	4	2	2	CON_IPI00220327.3;CON_IPI00021304.1		0	2.57701e+08	0	0.07754	1.44457	2	973.527	-4.29787	24.1437	0
	High	SLnNQFASFIDK	3	2	1	CON_IPI00220327.3	N3(Deamidated)	0	3.65083e+07	0	0.03685	1.38315	2	1384.67	-2.47804	44.0973	0
	High	LNDLEDALQQAK	1	1	1	CON_IPI00220327.3		0	6.37988e+07	0.002	0.1746	1.19337	2	1357.69	-4.94722	33.2871	0
	High	DYQELMNTK	2	3	1	CON_IPI00220327.3		0	2.8199e+07	0.002	0.1608	1.07281	2	1141.51	-4.05005	26.2301	0
	High	QISNLQQSISDAEQR	1	1	1	CON_IPI00220327.3		0	2.36875e+07	0.009	0.2648	0.498505	3	1716.85	-0.717941	31.0895	0
Q9SF40	Large ribosomal subunit protein uL4z OS=Arabidopsis thaliana OX=3702 GN=RPL4A PE=1 SV=1 - [RL4A_ARATH]	55.5796	30.79	1	3	11	57	1.33296e+09	406	44.674	10.3452
	A2	Sequence	# PSMs	# Proteins	# Protein Groups	Protein Group Accessions	Modifications	ΔCn	Area	q-Value	PEP	XCorr	Charge	MH+ [Da]	ΔM [ppm]	RT [min]	# Missed Cleavages
	High	RHAIVSAIAATAVPALVmAR	13	2	2	Q9SF40;P49691	M18(Oxidation)	0	2.24866e+08	0	0.0009014	3.6694	4	2034.16	-1.8559	59.8621	1
	High	RHAIVSAIAATAVPALVMAR	9	2	2	Q9SF40;P49691		0	278370855	0	0.0001234	3.51098	3	2018.17	-1.6617	44.304	1
	High	HAIVSAIAATAVPALVMAR	5	2	2	Q9SF40;P49691		0	449863791	0	0.0002631	3.33131	3	1862.06	-3.84146	47.8122	0
	High	NLPGVELcHVER	7	2	2	Q9SF40;P49691	C8(Carbamidomethyl)	0	1.04077e+09	0	0.01656	2.24163	3	1422.71	-4.86242	23.2595	0
	High	MSLLAEAQR	2	1	1	Q9SF40		0	1.67712e+08	0	0.02319	2.15075	2	1018.53	-0.509397	25.6905	0
	High	AGQAAFGNMcR	2	2	2	Q9SF40;P49691	C10(Carbamidomethyl)	0	112060962	0	0.03849	2.122	2	1182.5	-8.68444	21.2755	0
	High	IENVPEMPLVVSDSAEAVEK	1	2	2	Q9SF40;P49691		0	3.67669e+08	0	0.01409	2.10449	3	2156.08	1.64489	46.7764	0
	High	GPLVVYGTEGSK	3	1	1	Q9SF40		0	4.32446e+08	0	0.00295	1.96232	2	1206.63	-2.63785	23.3404	0
	High	GHKIENVPEMPLVVSDSAEAVEK	2	2	2	Q9SF40;P49691		0	0	0	0.04784	1.73917	4	2478.26	0.565257	30.4245	1
	High	GHKIENVPEmPLVVSDSAEAVEK	2	2	2	Q9SF40;P49691	M10(Oxidation)	0	1.83413e+08	0	0.09954	1.6916	4	2494.24	-5.81751	22.9501	1
	High	HAIVSAIAATAVPALVmAR	3	2	2	Q9SF40;P49691	M17(Oxidation)	0	0	0	0.06894	1.49743	3	1878.06	-2.10862	65.0372	0
	High	IENVPEmPLVVSDSAEAVEK	1	2	2	Q9SF40;P49691	M7(Oxidation)	0	1.18025e+08	0	0.02988	1.44366	3	2172.08	0.826668	34.218	0
	High	IINSDEIQSVVNPIKK	3	1	1	Q9SF40		0	1.52355e+09	0	0.115	1.05587	3	1797.01	-0.423957	31.1748	1
	High	MVNADLAR	1	2	2	Q9SF40;P49691		0	143424892	0.001	0.1364	1.45711	2	889.448	-8.61145	21.2005	0
	High	LESIYGSFEKPSEK	1	2	2	Q9SF40;P49691		0	1.43456e+09	0.001	0.1279	1.28166	3	1613.8	-0.738452	25.336	0
	High	AGQAAFGNmcR	1	2	2	Q9SF40;P49691	M9(Oxidation); C10(Carbamidomethyl)	0	115898209	0.002	0.1696	1.8687	2	1198.5	-8.39983	21.1338	0
	High	mVNADLAR	1	2	2	Q9SF40;P49691	M1(Oxidation)	0	253215392	0.009	0.2656	0.880087	2	905.443	-9.31458	21.138	0
Q9SLF7	Large ribosomal subunit protein P2y OS=Arabidopsis thaliana OX=3702 GN=RPP2B PE=1 SV=1 - [RLA22_ARATH]	52.9996	53.91	1	2	5	54	3.42892e+09	115	11.4369	4.67822
	A2	Sequence	# PSMs	# Proteins	# Protein Groups	Protein Group Accessions	Modifications	ΔCn	Area	q-Value	PEP	XCorr	Charge	MH+ [Da]	ΔM [ppm]	RT [min]	# Missed Cleavages
	High	KEEKEESDDDMGFSLFE	1	3	3	Q9SLF7;Q9LXM8;P51407		0	314375192	0	0.003512	4.98671	3	2034.84	-2.2926	43.8054	2
	High	GKDLAELIAAGR	7	2	2	Q9SLF7;P51407		0	2.12619e+08	0	0.004915	2.45533	2	1213.69	-1.3094	28.5772	1
	High	VVAAYLLAVLSGK	14	1	1	Q9SLF7		0	2.93956e+09	0	0.02517	2.33533	3	1303.8	-0.652128	106.006	0
	High	DLAELIAAGR	29	2	2	Q9SLF7;P51407		0	4.96905e+09	0	0.02084	2.1571	2	1028.57	-0.13557	46.6325	0
	High	TILGSVGAETEDSQIELLLK	3	1	1	Q9SLF7		0	2.37817e+09	0	0.04821	0.943357	3	2116.14	0.46176	57.5269	0
P17094	Large ribosomal subunit protein uL3z OS=Arabidopsis thaliana OX=3702 GN=ARP1 PE=1 SV=5 - [RL31_ARATH]	29.097	34.7	1	12	14	52	1.31124e+09	389	44.5307	10.1694
	A2	Sequence	# PSMs	# Proteins	# Protein Groups	Protein Group Accessions	Modifications	ΔCn	Area	q-Value	PEP	XCorr	Charge	MH+ [Da]	ΔM [ppm]	RT [min]	# Missed Cleavages
	High	DVTPMGGFPHYGIVKDDYLMIK	1	1	1	P17094		0	5.53976e+08	0	0.006514	2.7215	4	2496.23	0.13229	46.1095	1
	High	AHMMEIQInGGTIAQK	8	1	1	P17094	N9(Deamidated)	0	1.79632e+08	0	0.007663	2.50181	3	1742.86	-0.465496	27.9913	0
	High	DVTPMGGFPHYGIVKDDYLmIK	1	1	1	P17094	M20(Oxidation)	0	1.50155e+08	0	0.03276	2.42452	4	2512.22	-1.92606	43.5434	1
	High	SLNTVWAQHLSEEVR	4	1	1	P17094		0	1.28057e+09	0	0.005597	2.39969	3	1768.89	-2.00244	32.2724	0
	High	DVTPMGGFPHYGIVK	1	1	1	P17094		0	3.27379e+08	0	0.03236	2.30103	3	1617.81	-2.01804	35.1839	0
	High	AHmMEIQInGGTIAQK	3	1	1	P17094	M3(Oxidation); N9(Deamidated)	0	6.67549e+07	0	0.01104	2.09135	3	1758.85	-2.70603	23.7714	0
	High	DEMIDIIGVTK	2	2	2	P22738;P17094		0	2.69352e+08	0	0.01959	2.01591	2	1233.64	-0.508808	48.2573	0
	High	AHMMEIQINGGTIAQK	2	1	1	P17094		0	8.41528e+07	0	0.04623	2.01023	3	1741.86	-5.19204	25.8659	0
	High	KAHMMEIQInGGTIAQK	1	1	1	P17094	N10(Deamidated)	0	3.0163e+07	0	0.09246	1.91841	4	1870.95	-2.82189	22.6471	1
	High	AHmmEIqINGGTIAQK	4	1	1	P17094	M3(Oxidation); M4(Oxidation); Q7(Deamidated)	0	1.38333e+08	0	0.05608	1.74275	3	1774.84	-4.49352	21.2228	0
	High	VDFAYSFFEK	2	1	1	P17094		0	1.50997e+09	0	0.07244	1.67258	2	1252.59	0.614485	50.0966	0
	High	FTAFMGYK	3	1	1	P17094		0	3.3224e+08	0	0.05795	1.65823	2	964.46	-0.0393376	30.5879	0
	High	SLnTVWAQHLSEEVR	1	1	1	P17094	N3(Deamidated)	0	2.61773e+07	0	0.02075	1.58272	3	1769.89	4.30542	39.0186	0
	High	FIDTASIFGHGR	6	1	1	P17094		0	9.35098e+08	0	0.06394	1.4551	3	1320.67	0.429958	31.8692	0
	High	DVTPmGGFPHYGIVK	1	1	1	P17094	M5(Oxidation)	0	0	0	0.01189	1.43274	3	1633.8	-2.73377	28.5962	0
	High	DEmIDIIGVTK	2	2	2	P22738;P17094	M3(Oxidation)	0	8.6824e+07	0	0.1026	1.43076	2	1249.63	-1.02429	51.2395	0
	High	QIPIEAVFQKDEMIDIIGVTK	1	1	1	P17094		0	1143185458	0	0.1003	1.21884	3	2387.28	-4.46271	58.5064	1
	High	HGSLGFLPR	2	2	2	P22738;P17094		0	6.45335e+08	0	0.07589	1.18689	2	983.538	-3.79506	22.6145	0
	High	LALEEIK	2	1	1	P17094		0	5.80498e+08	0.002	0.172	1.26784	2	815.489	1.51037	26.0443	0
	High	FTAFmGYK	2	1	1	P17094	M5(Oxidation)	0	8.60704e+08	0.004	0.2153	1.24577	2	980.452	-2.38481	24.1444	0
	High	QIPIEAVFQK	1	1	1	P17094		0	4.45276e+08	0.004	0.2197	1.19394	2	1172.67	1.11495	39.0449	0
	High	QIPIEAVFQKDEmIDIIGVTK	1	1	1	P17094	M13(Oxidation)	0	3.02927e+08	0.007	0.2491	0.923767	3	2403.28	-1.50445	52.8051	1
	High	VGTEAHTAMTEYDR	1	1	1	P17094		0	1.64187e+08	0.009	0.2627	1.19731	3	1580.69	-7.09744	21.2577	0
O23680	Translocase of chloroplast 33, chloroplastic OS=Arabidopsis thaliana OX=3702 GN=TOC33 PE=1 SV=1 - [TOC33_ARATH]	24.0534	49.49	1	13	13	50	9.87421e+08	297	32.9044	9.05615
	A2	Sequence	# PSMs	# Proteins	# Protein Groups	Protein Group Accessions	Modifications	ΔCn	Area	q-Value	PEP	XCorr	Charge	MH+ [Da]	ΔM [ppm]	RT [min]	# Missed Cleavages
	High	QEFEDSAIAVVYAENSGR	1	1	1	O23680		0	62201916	0	0.007587	2.38523	3	1984.92	-1.7444	44.4752	0
	High	KLIPLIIGAQYLIVK	4	1	1	O23680		0	1.09738e+09	0	0.003687	2.38196	3	1682.09	-2.15079	54.3711	1
	High	KQEFEDSAIAVVYAEnSGR	2	1	1	O23680	N16(Deamidated)	0	5.0876e+07	0	0.008875	2.37149	3	2113.99	-4.1817	33.4776	1
	High	TIDVLLYVDR	9	1	1	O23680		0	5.88117e+08	0	0.00633	2.18151	2	1206.67	-0.0100597	48.9337	0
	High	KQEFEDSAIAVVYAENSGR	4	1	1	O23680		0	5.86643e+08	0	0.005538	2.15542	3	2113.02	-1.23392	34.3228	1
	High	EWVGFQqFPAATQEK	2	1	1	O23680	Q7(Deamidated)	0	0	0	0.01404	1.85866	3	1766.85	6.40651	42.9156	0
	High	SSTVNSLIGEQVVR	3	1	1	O23680		0	1.63335e+08	0	0.04121	1.85666	2	1488.8	-2.97051	30.7337	0
	High	QVVIAITQTFGK	4	1	1	O23680		0	6.06486e+08	0	0.1004	1.38725	2	1304.76	-0.896862	37.5195	0
	High	TLLVLTHAQFSPPDELSYETFSSK	1	1	1	O23680		0	1.03912e+09	0	0.0413	1.32481	3	2710.36	-1.8064	50.1744	0
	High	DMNSMTVLVLGK	1	1	1	O23680		0	3.01994e+08	0	0.06983	1.23719	2	1307.67	0.183719	51.9205	0
	High	TIDVLLYVDRLDVYR	2	1	1	O23680		0	1.45427e+08	0	0.1121	1.04258	3	1853.02	-0.248655	57.1235	1
	High	SSTVnSLIGEQVVR	3	1	1	O23680	N5(Deamidated)	0	5.14728e+07	0	0.1015	1.00867	2	1489.78	-1.33462	35.8252	0
	High	LIPLIIGAQYLIVK	1	1	1	O23680		0	7.3441e+07	0.001	0.1344	1.80968	3	1554	0.774286	66.6545	0
	High	DmNSMTVLVLGK	1	1	1	O23680	M2(Oxidation)	0	104098634	0.001	0.1284	1.31422	2	1323.66	-2.61685	43.213	0
	High	EWVGFQQFPAATQEK	3	1	1	O23680		0	321346826	0.002	0.1541	1.8102	2	1765.84	-10.3419	42.7685	0
	High	LIEFFGK	6	1	1	O23680		0	8.25768e+08	0.003	0.1833	1.39311	2	853.48	-2.64854	37.6558	0
	High	DmNSmTVLVLGK	1	1	1	O23680	M2(Oxidation); M5(Oxidation)	0	6.58008e+08	0.005	0.2334	1.06655	2	1339.66	-0.0655411	36.4092	0
	High	ALPNGEAWIPNLVK	1	1	1	O23680		0	4.46385e+08	0.005	0.2382	0.906185	2	1521.84	-3.21932	48.5227	0
	High	DMnSMTVLVLGK	1	1	1	O23680	N3(Deamidated)	0	2.12756e+07	0.007	0.253	1.19295	2	1308.65	0.551188	52.5808	0
Q9FN48	Calcium sensing receptor, chloroplastic OS=Arabidopsis thaliana OX=3702 GN=CAS PE=1 SV=1 - [CAS_ARATH]	31.7603	46.51	1	15	15	45	1.74399e+09	387	41.2598	9.39307
	A2	Sequence	# PSMs	# Proteins	# Protein Groups	Protein Group Accessions	Modifications	ΔCn	Area	q-Value	PEP	XCorr	Charge	MH+ [Da]	ΔM [ppm]	RT [min]	# Missed Cleavages
	High	TVTDVAQQTSK	4	1	1	Q9FN48		0	202704382	0	0.02471	2.66679	2	1177.6	-8.1439	21.1532	0
	High	VISIPLEELPNK	5	1	1	Q9FN48		0	1.93077e+09	0	0.02696	2.58995	2	1351.78	-3.58298	59.4191	0
	High	KAQEAMQSSGFDSEPVFNAAK	1	1	1	Q9FN48		0	2.86921e+08	0	0.08359	2.38447	3	2242.05	0.489352	25.5889	1
	High	GSNIIILDSYTDSAK	2	1	1	Q9FN48		0	7.7084e+08	0	0.003389	2.18879	3	1596.82	2.68646	38.4135	0
	High	LASPAFSEASK	4	1	1	Q9FN48		0	208253931	0	0.01261	2.09888	2	1107.56	-7.34694	21.2311	0
	High	NcYIVTDGFSGGR	1	1	1	Q9FN48	C2(Carbamidomethyl)	0	385696806	0	0.008794	2.05692	2	1445.65	1.20253	29.5868	0
	High	DQIVSSLTEVEK	4	1	1	Q9FN48		0	1.08158e+09	0	0.05739	1.73019	2	1347.69	-6.44464	33.4862	0
	High	NRVISIPLEELPNK	2	1	1	Q9FN48		0	1.31568e+08	0	0.05098	1.66296	3	1621.92	-4.57935	40.1456	1
	High	AQEAMQSSGFDSEPVFNAAK	1	1	1	Q9FN48		0	7.57904e+07	0	0.03941	1.59272	3	2113.94	-2.83055	33.2271	0
	High	GDLTPAQTLDLLcTK	1	1	1	Q9FN48	C13(Carbamidomethyl)	0	2.17188e+07	0	0.02829	1.58914	3	1645.84	-2.69045	47.7954	0
	High	GYKGDLTPAQTLDLLcTK	4	1	1	Q9FN48	C16(Carbamidomethyl)	0	3.8369e+08	0	0.02473	1.574	3	1994.02	-5.59343	38.9289	1
	High	AQEAmQSSGFDSEPVFNAAK	1	1	1	Q9FN48	M5(Oxidation)	0	0	0	0.05246	1.42821	3	2129.94	-1.22427	29.1012	0
	High	VFQVVGDALKPALDTALPIAK	8	1	1	Q9FN48		0	2.21961e+09	0	0.08755	1.4263	4	2166.25	-0.485289	50.9573	0
	High	KAQEAmQSSGFDSEPVFNAAK	1	1	1	Q9FN48	M6(Oxidation)	0	1.56925e+08	0	0.01371	1.41274	3	2258.03	-4.91172	22.6208	1
	High	LGTDSYNFSFAQVLSPSR	2	1	1	Q9FN48		0	2.08989e+08	0	0.01191	1.28801	3	1988.97	-2.24754	91.1016	0
	High	TINQVQETGSSVFDATQR	1	1	1	Q9FN48		0	0	0	0.0443	0.902654	3	1980.96	-2.59263	36.1226	0
	High	NYLmVDIR	1	1	1	Q9FN48	M4(Oxidation)	0	9.37455e+07	0.001	0.1404	1.2632	2	1039.52	-0.391584	29.7078	0
	High	ncYIVTDGFSGGR	1	1	1	Q9FN48	N1(Deamidated); C2(Carbamidomethyl)	0	27641770	0.002	0.156	0.954536	2	1446.63	-2.17858	40.351	0
	High	NYLMVDIR	1	1	1	Q9FN48		0	3.23905e+08	0.003	0.1908	1.66082	2	1023.53	-0.118186	35.2982	0
CON_IPI00708398.1	SWISS-PROT:P02769 (Bos taurus) Bovine serum albumin precursor	12.4245	30.64	4	18	18	44	1.99181e+08	607	69.2484	6.17627
	A2	Sequence	# PSMs	# Proteins	# Protein Groups	Protein Group Accessions	Modifications	ΔCn	Area	q-Value	PEP	XCorr	Charge	MH+ [Da]	ΔM [ppm]	RT [min]	# Missed Cleavages
	High	LGEYGFQNALIVR	4	2	1	CON_IPI00708398.1		0	1.92591e+08	0	0.003297	3.32376	2	1479.79	-5.47388	43.7574	0
	High	KVPQVSTPTLVEVSR	5	2	1	CON_IPI00708398.1		0	1.72121e+08	0	0.04427	1.98885	3	1639.94	1.64858	27.1805	1
	High	YIcDNQDTISSK	2	1	1	CON_IPI00708398.1	C3(Carbamidomethyl)	0	5.58832e+06	0	0.008726	1.96928	2	1443.64	-1.73266	10.4245	0
	High	SLHTLFGDELcK	2	1	1	CON_IPI00708398.1	C11(Carbamidomethyl)	0	1.18629e+08	0	0.07731	1.62485	3	1419.69	-1.85293	30.7078	0
	High	HLVDEPQNLIK	2	1	1	CON_IPI00708398.1		0	2.28396e+07	0	0.1255	1.58023	3	1305.72	0.567719	23.836	0
	High	EccHGDLLEcADDR	3	2	1	CON_IPI00708398.1	C2(Carbamidomethyl); C3(Carbamidomethyl); C10(Carbamidomethyl)	0	1.47547e+07	0	0.07289	1.56116	3	1749.66	-3.23364	10.3868	0
	High	AEFVEVTK	1	1	1	CON_IPI00708398.1		0	1.48925e+07	0	0.1062	1.40467	2	922.488	-0.382447	10.4388	0
	High	EYEATLEEccAK	2	1	1	CON_IPI00708398.1	C9(Carbamidomethyl); C10(Carbamidomethyl)	0	2.96977e+06	0	0.05916	1.36356	2	1502.61	-3.42013	10.4584	0
	High	EAcFAVEGPK	4	1	1	CON_IPI00708398.1	C3(Carbamidomethyl)	0	19287352	0	0.08579	1.3408	2	1107.51	-4.31818	21.3749	0
	High	TVmENFVAFVDK	2	1	1	CON_IPI00708398.1	M3(Oxidation)	0	9.91589e+07	0	0.0405	0.970677	2	1415.68	-3.05941	53.913	0
	High	DDSPDLPK	3	1	1	CON_IPI00708398.1		0	7.91871e+06	0.001	0.1355	1.62709	2	886.416	0.652987	10.4313	0
	High	LVTDLTK	3	2	1	CON_IPI00708398.1		0	5.1337e+06	0.001	0.129	1.41855	2	789.47	-2.72497	10.4558	0
	High	VPQVSTPTLVEVSR	2	2	1	CON_IPI00708398.1		0	4.32724e+07	0.001	0.1457	1.15467	2	1511.84	-4.21866	40.2047	0
	High	LVNELTEFAK	2	1	1	CON_IPI00708398.1		0	2.32833e+08	0.001	0.141	1.09093	2	1163.63	-2.25325	42.028	0
	High	KQTALVELLK	2	1	1	CON_IPI00708398.1		0	1.0923e+07	0.002	0.1703	2.10186	3	1142.71	0.505949	25.9129	1
	High	RHPEYAVSVLLR	2	1	1	CON_IPI00708398.1		0	2.79513e+07	0.002	0.1677	0.968034	3	1439.81	-1.00284	26.2105	1
	High	DDPHAcYSTVFDK	1	1	1	CON_IPI00708398.1	C6(Carbamidomethyl)	0	2.13063e+07	0.004	0.2161	1.24487	3	1554.65	0.787093	24.3414	0
	High	YLYEIAR	2	3	1	CON_IPI00708398.1		0	4.24464e+07	0.004	0.2202	1.0034	2	927.494	0.125685	27.9086	0
P51407	Large ribosomal subunit protein P2z OS=Arabidopsis thaliana OX=3702 GN=RPP2A PE=3 SV=2 - [RLA21_ARATH]	51.5961	82.61	1	3	6	44	2.25273e+09	115	11.4449	4.61475
	A2	Sequence	# PSMs	# Proteins	# Protein Groups	Protein Group Accessions	Modifications	ΔCn	Area	q-Value	PEP	XCorr	Charge	MH+ [Da]	ΔM [ppm]	RT [min]	# Missed Cleavages
	High	KEEKEESDDDMGFSLFE	1	3	3	Q9SLF7;Q9LXM8;P51407		0	314375192	0	0.003512	4.98671	3	2034.84	-2.2926	43.8054	2
	High	LASVPSGGGGGVAVASATSGGGGGGGAPAAESK	1	1	1	P51407		0	9.15879e+07	0	0.001775	2.6465	4	2598.27	-1.05587	22.9538	0
	High	GKDLAELIAAGR	7	2	2	Q9SLF7;P51407		0	2.12619e+08	0	0.004915	2.45533	2	1213.69	-1.3094	28.5772	1
	High	VVAAFLLAVLSGK	4	1	1	P51407		0	8.35127e+08	0	0.01387	2.17868	3	1287.8	-1.37392	121.419	0
	High	DLAELIAAGR	29	2	2	Q9SLF7;P51407		0	4.96905e+09	0	0.02084	2.1571	2	1028.57	-0.13557	46.6325	0
	High	DILGSVGAETEDSQIELLLK	2	1	1	P51407		0	9.54029e+08	0	0.05906	1.48834	3	2130.11	-3.62037	114.743	0
Q9CA67	Geranylgeranyl diphosphate reductase, chloroplastic OS=Arabidopsis thaliana OX=3702 GN=CHLP PE=1 SV=1 - [CHLP_ARATH]	28.1623	35.76	1	17	17	43	4.92949e+08	467	51.8047	8.90967
	A2	Sequence	# PSMs	# Proteins	# Protein Groups	Protein Group Accessions	Modifications	ΔCn	Area	q-Value	PEP	XCorr	Charge	MH+ [Da]	ΔM [ppm]	RT [min]	# Missed Cleavages
	High	RVALVGDAAGYVTK	4	1	1	Q9CA67		0	152975120	0	2.417e-05	3.17053	3	1419.79	-1.1219	23.5113	1
	High	SGATVINGLFLK	3	1	1	Q9CA67		0	7.57301e+07	0	0.01429	2.86661	2	1219.7	-3.44045	59.3601	0
	High	SGATVInGLFLK	3	1	1	Q9CA67	N7(Deamidated)	0	2.63612e+08	0	0.02043	2.71965	2	1220.68	-6.34365	43.754	0
	High	SIDAGDYDYAIAFQER	3	1	1	Q9CA67		0	2.22017e+08	0	0.01608	2.13697	3	1833.83	-1.48498	44.9379	0
	High	VAVIGGGPAGGAAAETLAQGGIETILIER	2	1	1	Q9CA67		0	6.5897e+08	0	0.002085	2.03609	4	2691.46	-3.6541	61.6096	0
	High	mISPSNIAVDIGR	2	1	1	Q9CA67	M1(Oxidation)	0	3.93206e+08	0	0.006444	1.97592	2	1388.72	-2.66863	33.5779	0
	High	VAPGSPLEDIK	2	1	1	Q9CA67		0	1.18692e+08	0	0.01179	1.70968	2	1125.61	-0.689302	25.7192	0
	High	MISPSNIAVDIGR	3	1	1	Q9CA67		0	241215678	0	0.01906	1.56082	2	1372.72	-0.979569	38.2651	0
	High	LAVNTIGSLVR	3	1	1	Q9CA67		0	4.26669e+08	0	0.03798	1.43854	2	1142.69	-0.307107	44.5467	0
	High	MTFDSYLYKR	1	1	1	Q9CA67		0	1.01043e+07	0	0.1267	1.41857	3	1323.64	-0.983387	28.0924	1
	High	cSGEGIYFAAK	3	1	1	Q9CA67	C1(Carbamidomethyl)	0	6.88366e+07	0	0.08245	1.29928	2	1202.55	-1.43137	24.7773	0
	High	TMEVDAVIGADGANSR	2	1	1	Q9CA67		0	48071363	0	0.0668	1.10813	3	1605.76	0.802595	30.4847	0
	High	EVLDAYLR	3	1	1	Q9CA67		0	2.48152e+08	0.001	0.1279	1.18876	2	978.524	-1.13505	32.2673	0
	High	VALVGDAAGYVTK	1	1	1	Q9CA67		0	9.08896e+07	0.001	0.1495	1.12561	2	1263.69	0.476846	29.528	0
	High	KTMEVDAVIGADGANSR	1	1	1	Q9CA67		0	1.71953e+07	0.002	0.1685	0.82621	3	1733.84	-3.72698	21.9914	1
	High	TmEVDAVIGADGANSR	1	1	1	Q9CA67	M2(Oxidation)	0	27024378	0.002	0.1523	0.727002	2	1621.74	-2.57246	23.8303	0
	High	REVLDAYLR	1	1	1	Q9CA67		0	1.75429e+06	0.004	0.1933	1.77527	3	1134.63	-1.35385	25.0133	1
	High	VLDVLQK	2	1	1	Q9CA67		0	1.33922e+08	0.004	0.2039	1.30823	2	814.5	-3.94434	24.743	0
	High	mTFDSYLYK	2	1	1	Q9CA67	M1(Oxidation)	0	8.09392e+07	0.004	0.216	1.09772	2	1183.53	-2.91596	30.6189	0
	High	TYLPTYR	1	1	1	Q9CA67		0	5.76089e+07	0.007	0.2542	1.26621	2	913.471	-6.98346	22.5236	0
Q0WPT7	Uncharacterized methyltransferase At2g41040, chloroplastic OS=Arabidopsis thaliana OX=3702 GN=At2g41040 PE=1 SV=1 - [Y2104_ARATH]	19.1108	43.47	1	13	13	42	9.78434e+08	352	39.2054	6.58057
	A2	Sequence	# PSMs	# Proteins	# Protein Groups	Protein Group Accessions	Modifications	ΔCn	Area	q-Value	PEP	XCorr	Charge	MH+ [Da]	ΔM [ppm]	RT [min]	# Missed Cleavages
	High	EAEGGLLVDVScGSGLFSRK	1	1	1	Q0WPT7	C12(Carbamidomethyl)	0	1.1549e+08	0	0.0009832	3.26578	3	2081.02	-5.60047	43.1747	1
	High	SPLVSFLYER	8	1	1	Q0WPT7		0	1691192832	0	0.01092	2.11686	2	1210.64	-2.75321	45.3447	0
	High	KGPSGINLQAIYR	4	1	1	Q0WPT7		0	409791790	0	0.02725	2.07364	3	1416.79	-1.8671	25.7153	1
	High	GPSGINLQAIYR	3	1	1	Q0WPT7		0	2.35995e+08	0	0.02016	2.06706	2	1288.7	2.07768	34.2646	0
	High	RSGFPGPDEEFR	4	1	1	Q0WPT7		0	1.44197e+08	0	0.03541	2.0269	3	1393.64	-6.18306	21.561	1
	High	EAEGGLLVDVScGSGLFSR	2	1	1	Q0WPT7	C12(Carbamidomethyl)	0	266913408	0	0.008257	1.95144	3	1952.93	-1.81149	87.9274	0
	High	LPFPSGSVDAVHAGAALHcWPSPTNAIAEIcR	1	1	1	Q0WPT7	C19(Carbamidomethyl); C31(Carbamidomethyl)	0	3.67283e+08	0	0.01446	1.93986	4	3401.65	-0.987469	48.8758	0
	High	YSGVIALDYSENMLR	2	1	1	Q0WPT7		0	2.44135e+08	0	0.05183	1.58449	2	1730.84	-1.34973	49.1708	0
	High	NDNTFDNSTNIAVVR	4	1	1	Q0WPT7		0	1.72031e+08	0	0.0446	1.43041	3	1679.8	-1.99024	28.7558	0
	High	SGGVFVGTTFLR	7	1	1	Q0WPT7		0	8.34317e+08	0	0.08548	1.29926	2	1240.67	-2.66193	56.0374	0
	High	SGFPGPDEEFR	2	1	1	Q0WPT7		0	119415323	0	0.03344	1.29299	2	1237.55	-0.355597	29.075	0
	High	IEIEETQVFAcPVcYEPLMR	2	1	1	Q0WPT7	C11(Carbamidomethyl); C14(Carbamidomethyl)	0	7.52823e+07	0	0.08006	0.967005	3	2484.15	-5.06844	56.026	0
	High	IEIEETQVFAcPVcYEPLmR	1	1	1	Q0WPT7	C11(Carbamidomethyl); C14(Carbamidomethyl); M19(Oxidation)	0	4.52155e+07	0	0.1217	0.908813	3	2500.15	-1.26883	50.9003	0
	High	EFIKNDNTFDNSTNIAVVR	1	1	1	Q0WPT7		0	3.9862e+07	0.002	0.1535	1.0706	3	2197.09	-1.05892	30.4822	1
Q42290	Probable mitochondrial-processing peptidase subunit beta, mitochondrial OS=Arabidopsis thaliana OX=3702 GN=MPPbeta PE=1 SV=2 - [MPPB_ARATH]	16.6342	32.39	1	11	11	41	1.29896e+09	531	59.1233	6.78564
	A2	Sequence	# PSMs	# Proteins	# Protein Groups	Protein Group Accessions	Modifications	ΔCn	Area	q-Value	PEP	XCorr	Charge	MH+ [Da]	ΔM [ppm]	RT [min]	# Missed Cleavages
	High	SSLLLHMDGTSPIAEDIGR	2	1	1	Q42290		0	726195338	0	9.369e-05	3.2455	3	2012	-4.03828	42.3598	0
	High	RIPTAELFAR	3	1	1	Q42290		0	9.26596e+07	0	0.09791	2.57638	3	1173.67	0.66924	25.1513	1
	High	ALEEEIEDIGGHLNAYTSR	4	1	1	Q42290		0	1843991168	0	0.001413	2.23886	3	2117.01	-1.27788	45.5104	0
	High	TATVGVWIDAGSR	1	1	1	Q42290		0	230007764	0	0.006806	2.04861	2	1332.69	-0.267192	34.3224	0
	High	SSLLLHmDGTSPIAEDIGR	3	1	1	Q42290	M7(Oxidation)	0	1.44055e+09	0	0.01246	1.76212	3	2028.02	4.52018	42.9029	0
	High	EMQEVEGQTDEVVLDHLHATAFQYTPLGR	1	1	1	Q42290		0	1.73383e+08	0	0.1077	1.62724	4	3313.57	-4.13594	47.974	0
	High	VTTLPnGLR	8	1	1	Q42290	N6(Deamidated)	0	338847845	0	0.04427	1.58287	2	971.553	0.672777	24.2509	0
	High	DTGLFGVYAVAK	5	1	1	Q42290		0	6.1233e+08	0	0.05948	1.56242	2	1240.65	-1.86714	46.7657	0
	High	VAINEIAESImAFNTNYK	2	1	1	Q42290	M11(Oxidation)	0	5.78687e+08	0	0.0551	1.43911	3	2044	-0.481151	56.6918	0
	High	IPTAELFAR	3	1	1	Q42290		0	9.32778e+07	0	0.03052	1.31023	2	1017.57	0.350261	32.4658	0
	High	DIAISAIGPIQDLPDYNK	3	1	1	Q42290		0	4.63024e+08	0	0.04307	1.23859	3	1943.01	-1.22622	55.7146	0
	High	ALEEEIEDIGGHLnAYTSR	2	1	1	Q42290	N14(Deamidated)	0	9.04779e+07	0	0.08504	1.11167	3	2117.99	-3.35555	47.89	0
	High	LSSDPTTTSQLVANEPASFTGSEVR	1	1	1	Q42290		0	4.78436e+08	0	0.04921	0.929839	3	2594.26	-0.678226	37.3122	0
	High	VTTLPNGLR	1	1	1	Q42290		0	9.77907e+07	0.001	0.1327	1.05176	2	970.563	-4.91599	21.3391	0
	High	EmqEVEGqTDEVVLDHLHATAFQYTPLGR	1	1	1	Q42290	M2(Oxidation); Q3(Deamidated); Q8(Deamidated)	0	219565435	0.006	0.242	1.271	4	3331.57	7.96085	45.4614	0
	High	EMqEVEGqTDEVVLDHLHATAFQYTPLGR	1	1	1	Q42290	Q3(Deamidated); Q8(Deamidated)	0	0	0.009	0.2604	1.33612	4	3315.57	6.76013	47.7459	0
Q8L7S8	DEAD-box ATP-dependent RNA helicase 3, chloroplastic OS=Arabidopsis thaliana OX=3702 GN=RH3 PE=1 SV=2 - [RH3_ARATH]	25.6441	24.33	2	16	16	41	2.94986e+08	748	81.1068	7.79639
	A2	Sequence	# PSMs	# Proteins	# Protein Groups	Protein Group Accessions	Modifications	ΔCn	Area	q-Value	PEP	XCorr	Charge	MH+ [Da]	ΔM [ppm]	RT [min]	# Missed Cleavages
	High	RLTEEAGDYTAFR	4	1	1	Q8L7S8		0	5.38991e+07	0	0.01402	2.95846	3	1528.73	-3.65476	21.9557	1
	High	RTILSDLITVYAK	3	1	1	Q8L7S8		0	6.42091e+07	0	0.0219	2.30158	3	1492.87	-1.89749	47.5603	1
	High	KYLDNPLNIDLVGDQDEK	1	1	1	Q8L7S8		0	6.9197e+07	0	0.01768	2.20974	3	2089.04	-0.22718	61.9524	1
	High	IFLIADDR	4	1	1	Q8L7S8		0	1.45904e+08	0	0.03793	2.01685	2	962.53	-0.808853	35.7063	0
	High	SVTGFLSDLYR	4	1	1	Q8L7S8		0	376990806	0	0.003581	1.98907	2	1257.64	-1.96895	49.2168	0
	High	GSSDDWLIGGR	4	1	1	Q8L7S8		0	8.57082e+07	0	0.02007	1.66669	2	1162.55	-1.29241	35.2094	0
	High	IIDLIEGR	4	1	1	Q8L7S8		0	142021747	0	0.05597	1.66081	2	928.546	0.1206	39.0951	0
	High	TLAFGIPIIK	4	1	1	Q8L7S8		0	2.15328e+08	0	0.1052	1.62003	2	1072.68	-0.901104	50.2405	0
	High	FTVLVATDVASR	3	1	1	Q8L7S8		0	1.66986e+08	0	0.03093	1.61153	2	1278.71	0.156905	36.0134	0
	High	GVDVVVGTPGR	1	2	1	Q8L7S8		0	9.06746e+07	0	0.08933	1.46544	2	1055.58	-2.82574	22.1288	0
	High	AVLVPALQGR	3	1	1	Q8L7S8		0	140670759	0	0.05064	1.4424	2	1023.63	-1.04617	34.2592	0
	High	FLVLAPTR	2	1	1	Q8L7S8		0	1.37631e+08	0	0.1124	1.43547	2	916.561	-1.00029	31.7259	0
	High	SFGGScFIcGK	1	1	1	Q8L7S8	C6(Carbamidomethyl); C9(Carbamidomethyl)	0	8.04726e+07	0	0.05446	1.17516	2	1219.52	0.188549	26.8614	0
	High	GTDALAAALAHLSGFSQPPSSR	1	1	1	Q8L7S8		0	2.92641e+08	0	0.04142	1.15708	3	2154.09	-2.21245	54.4538	0
	High	LTEEAGDYTAFR	1	1	1	Q8L7S8		0	2.53151e+07	0	0.09175	1.00456	2	1372.64	0.35263	26.4765	0
	High	LPPLQDDGPSSDNYGR	1	1	1	Q8L7S8		0	9.92474e+06	0	0.06634	0.707783	3	1730.79	-4.27997	25.5686	0
P31167	ADP,ATP carrier protein 1, mitochondrial OS=Arabidopsis thaliana OX=3702 GN=AAC1 PE=1 SV=2 - [ADT1_ARATH]	35.6966	29.92	1	10	13	40	2.43667e+09	381	41.4494	9.83252
	A2	Sequence	# PSMs	# Proteins	# Protein Groups	Protein Group Accessions	Modifications	ΔCn	Area	q-Value	PEP	XCorr	Charge	MH+ [Da]	ΔM [ppm]	RT [min]	# Missed Cleavages
	High	AVAGAGVLSGYDK	5	1	1	P31167		0	2.19701e+09	0	0.008503	2.31358	2	1207.63	-1.64203	26.1538	0
	High	TIKDEGFGSLWR	2	1	1	P31167		0	1.35084e+09	0	0.009122	2.30623	3	1408.72	-0.0811762	32.4941	1
	High	YFPTQALNFAFK	4	3	2	P31167;P40941		0	2345371294	0	0.0362	2.17297	2	1446.74	-3.8222	83.6799	0
	High	LQLIVFGK	9	2	2	P31167;P40941		0	2.76764e+09	0	0.0965	1.97065	2	917.579	-3.27632	59.8058	0
	High	GFNIScVGIIVYR	2	1	1	P31167	C6(Carbamidomethyl)	0	1.23011e+08	0	0.01827	1.88079	2	1497.79	-1.74469	51.2237	0
	High	TDGIAGLYR	2	1	1	P31167		0	2.10156e+08	0	0.01105	1.63137	2	965.506	0.571238	26.3585	0
	High	QFDGLVDVYR	3	1	1	P31167		0	7.49464e+08	0	0.02232	1.47114	2	1211.61	0.265152	38.2035	0
	High	GFTNFALDFLmGGVSAAVSK	4	1	1	P31167	M11(Oxidation)	0	1515968364	0	0.05412	1.08041	3	2048.01	-3.88114	125.555	0
	High	GIGDcFGR	5	1	1	P31167	C5(Carbamidomethyl)	0	8.12863e+08	0	0.08494	1.05403	2	881.391	-3.16852	22.2762	0
	High	LQLIVFGKK	1	2	2	P31167;P40941		0	2.24611e+07	0.001	0.1346	1.62353	2	1045.68	-0.189312	32.9615	1
	High	DEGFGSLWR	1	1	1	P31167		0	263815917	0.001	0.1337	1.616	2	1066.5	0.453671	45.8486	0
	High	QFDGLVDVYRK	1	1	1	P31167		0	6.42911e+07	0.001	0.1382	1.36571	2	1339.7	1.1515	27.7101	1
	High	SSLDAFK	1	1	1	P31167		0	0	0.006	0.2479	0.830141	2	767.391	-3.67445	22.2378	0
Q38906	Translocase of chloroplast 34, chloroplastic OS=Arabidopsis thaliana OX=3702 GN=TOC34 PE=1 SV=2 - [TOC34_ARATH]	20.9938	35.46	2	9	9	39	5.99017e+08	313	34.6855	9.39307
	A2	Sequence	# PSMs	# Proteins	# Protein Groups	Protein Group Accessions	Modifications	ΔCn	Area	q-Value	PEP	XCorr	Charge	MH+ [Da]	ΔM [ppm]	RT [min]	# Missed Cleavages
	High	YKEEDVSSLTVLVMGK	2	1	1	Q38906		0	152703361	0	0.002236	3.63702	3	1797.92	-3.17342	43.7011	1
	High	VDDLDRQVVGAITDAFGK	2	1	1	Q38906		0	1.8346e+08	0	0.04055	1.99717	3	1918.99	-0.836684	89.7475	1
	High	QVVGAITDAFGK	3	1	1	Q38906		0	5.29248e+08	0	0.01111	1.88676	2	1205.65	-5.58352	33.2001	0
	High	SSTVNSVIGEK	4	1	1	Q38906		0	167579825	0	0.04238	1.82066	2	1120.57	-9.56049	21.2236	0
	High	ITEISFnGNK	8	1	1	Q38906	N7(Deamidated)	0	2.98853e+08	0	0.03513	1.79917	2	1123.56	0.876801	26.5358	0
	High	KQDLQGFSIPVILVENSGR	5	1	1	Q38906		0	968950674	0	0.06635	1.626	3	2100.15	0.401768	79.8705	1
	High	YKEEDVSSLTVLVmGK	5	1	1	Q38906	M14(Oxidation)	0	2.07231e+08	0	0.08325	1.34842	3	1813.93	0.734627	46.8211	1
	High	ILPcGTSWIPNLFNK	1	1	1	Q38906	C4(Carbamidomethyl)	0	0	0	0.07555	1.32584	3	1759.91	-4.81336	59.622	0
	High	KQDLQGFSIPVILVEnSGR	4	1	1	Q38906	N16(Deamidated)	0	4.91814e+07	0	0.0236	1.32307	3	2101.13	1.96678	51.0905	1
	High	LLEILGK	4	2	1	Q38906		0	2.02663e+08	0.001	0.1316	1.61099	2	785.512	-1.62045	34.0341	0
	High	EWIGIQQFPPATQSK	1	1	1	Q38906		0	0	0.007	0.2536	0.776638	2	1729.88	-4.84276	42.3831	0
P49209	Large ribosomal subunit protein uL6z/uL6y OS=Arabidopsis thaliana OX=3702 GN=RPL9B PE=1 SV=3 - [RL91_ARATH]	20.8564	53.61	1	8	11	39	9.31696e+08	194	22.0039	9.45166
	A2	Sequence	# PSMs	# Proteins	# Protein Groups	Protein Group Accessions	Modifications	ΔCn	Area	q-Value	PEP	XCorr	Charge	MH+ [Da]	ΔM [ppm]	RT [min]	# Missed Cleavages
	High	KVEMLDGVTIVR	3	1	1	P49209		0	6.56065e+07	0	0.03769	2.32065	3	1359.76	-1.80845	29.1386	1
	High	TALSHVDNLISGVTR	6	1	1	P49209		0	1.06809e+09	0	0.01594	2.23272	3	1582.86	2.09502	31.5039	0
	High	HLNLDFQLIKDPETGK	3	1	1	P49209		0	3.95893e+08	0	0.03087	2.21278	3	1867.99	-3.07951	33.0959	1
	High	VKDEIVLDGNDIELVSR	5	1	1	P49209		0	3.36783e+08	0	0.0009302	2.17437	3	1914.02	-1.357	53.6032	1
	High	KVEmLDGVTIVR	3	1	1	P49209	M4(Oxidation)	0	4.06262e+08	0	0.04331	2.08627	3	1375.76	-0.132057	23.9492	1
	High	VEMLDGVTIVR	2	1	1	P49209		0	4.66297e+07	0	0.03048	1.96552	2	1231.67	1.77998	38.4109	0
	High	FVYAHFPINASIGGDGK	5	1	1	P49209		0	9.19855e+08	0	0.02703	1.75166	3	1792.9	-2.28295	35.1527	0
	High	IDSWFGTR	2	1	1	P49209		0	2.67784e+08	0	0.1119	1.63506	2	981.476	-2.95632	33.5282	0
	High	FVYAHFPInASIGGDGK	1	1	1	P49209	N9(Deamidated)	0	2.95445e+07	0	0.08799	1.2875	3	1793.89	0.980585	39.0161	0
	High	VEmLDGVTIVR	1	1	1	P49209	M3(Oxidation)	0	3.79304e+07	0	0.08755	1.01866	2	1247.66	-2.77706	36.1853	0
	High	VKDEIVLDGnDIELVSR	1	1	1	P49209	N10(Deamidated)	0	1.05258e+07	0	0.02476	0.903164	3	1915	-2.50747	40.0246	1
	High	FLDGIYVSEK	3	2	2	P49209;Q9SZX9		0	8.07139e+08	0.001	0.1433	1.10625	2	1170.61	1.9918	47.4878	0
	High	VIEVEGPR	2	2	2	P49209;Q9SZX9		0	135923636	0.002	0.1632	1.14642	2	898.491	-8.82668	21.2939	0
	High	HLNLDFQLIK	1	2	2	P49209;Q9SZX9		0	2.85363e+06	0.002	0.1686	0.904073	3	1240.71	0.80109	36.7776	0
	High	HLNLDFQLIKDPETGKK	1	1	1	P49209		0	2.17309e+08	0.004	0.2199	2.2231	4	1996.08	-2.3073	26.7505	2
A4QKR6	ATP synthase subunit alpha, chloroplastic OS=Crucihimalaya wallichii OX=78192 GN=atpA PE=3 SV=1 - [ATPA_CRUWA]	9.31871	31.36	4	12	13	39	1.42294e+08	507	55.234	5.31299
	A2	Sequence	# PSMs	# Proteins	# Protein Groups	Protein Group Accessions	Modifications	ΔCn	Area	q-Value	PEP	XCorr	Charge	MH+ [Da]	ΔM [ppm]	RT [min]	# Missed Cleavages
	High	VINALANPIDGR	3	3	1	A4QKR6		0	1.22417e+08	0	0.01824	2.24549	2	1252.7	2.5112	29.8751	0
	High	TLTAEAESFLK	2	3	1	A4QKR6		0	8.61339e+07	0	0.02995	1.77981	2	1209.64	0.0634633	38.981	0
	High	EVTIVNTGTVLQVGDGIAR	3	3	1	A4QKR6		0	7.19724e+07	0	0.003927	1.73259	3	1942.06	-1.20577	46.0408	0
	High	IAQIPVSEAYLGR	4	2	1	A4QKR6		0	1.60589e+08	0	0.01992	1.73104	3	1416.79	1.72974	46.7248	0
	High	EQHTLIIYDDLSK	4	3	1	A4QKR6		0	8.47528e+07	0	0.02036	1.71465	3	1574.81	-0.611124	30.9029	0
	High	ASSVAQVVTSLQER	5	3	1	A4QKR6		0	4.07695e+07	0	0.06413	1.69252	3	1474.79	1.68569	33.8529	0
	High	ADEISNIIR	4	3	1	A4QKR6		0	7.419e+07	0	0.06436	1.67849	2	1030.55	2.11337	31.9673	0
	High	EAYPGDVFYLHSR	2	4	1	A4QKR6		0	5.90732e+07	0	0.01516	1.67151	3	1553.74	-0.972328	38.3127	0
	High	LIESPAPGIISR	4	3	1	A4QKR6		0	1.43876e+08	0	0.04531	1.66026	2	1252.72	-1.19451	34.2982	0
	High	QMSLLLR	1	4	2	A4QKR6;P92549		0	41286380	0	0.1172	1.23667	2	860.501	-1.46094	30.727	0
	High	TNKPQFQEIIASTK	2	3	1	A4QKR6		0	8.53756e+07	0	0.07382	1.03566	3	1604.85	-5.83088	22.9945	0
	High	SVYEPLQTGLIAIDSMIPIGR	1	3	1	A4QKR6		0	5.32103e+07	0	0.09892	0.627982	3	2273.21	-3.8073	75.7121	0
	High	QmSLLLR	3	4	2	A4QKR6;P92549	M2(Oxidation)	0	9.66438e+07	0.001	0.1442	0.747753	2	876.493	-4.54611	23.1338	0
	High	RSVYEPLQTGLIAIDSMIPIGR	1	3	1	A4QKR6		0	39607383	0.004	0.2128	0.46617	3	2429.31	-3.65687	64.3245	1
Q9SLF3	Translocase of chloroplast 132, chloroplastic OS=Arabidopsis thaliana OX=3702 GN=TOC132 PE=1 SV=1 - [TC132_ARATH]	20.1053	18.49	1	12	18	37	2.10429e+08	1206	132.196	4.85596
	A2	Sequence	# PSMs	# Proteins	# Protein Groups	Protein Group Accessions	Modifications	ΔCn	Area	q-Value	PEP	XCorr	Charge	MH+ [Da]	ΔM [ppm]	RT [min]	# Missed Cleavages
	High	RVQDVEGLVQGIK	3	1	1	Q9SLF3		0	1.17161e+08	0	0.007982	2.7938	3	1440.82	-0.820207	27.9845	1
	High	LGQTPHNVVVAQVLYR	3	2	2	Q9LUS2;Q9SLF3		0	2.13072e+08	0	0.002364	2.65781	3	1794	0.730668	27.872	0
	High	VIDTPGLLPSWSDQAK	2	1	1	Q9SLF3		0	4.6883e+07	0	0.00397	2.43762	3	1726.89	-4.63882	45.4511	0
	High	THSFLGnGIASPK	1	1	1	Q9SLF3	N7(Deamidated)	0	3.23829e+07	0	0.02246	2.35594	3	1329.68	1.13656	24.7494	0
	High	VHVDPEITENSHVETEPEVVSSVSPTESR	1	1	1	Q9SLF3		0	1.38835e+08	0	0.002884	2.2956	4	3189.52	-0.0445577	26.5216	0
	High	SKAPPLPFLLSSLLQSRPQPK	3	1	1	Q9SLF3		0	8.62378e+07	0	0.1151	2.10301	4	2304.34	-0.330222	50.5029	1
	High	DSGDMPLLR	2	2	2	Q9LUS2;Q9SLF3		0	5.26435e+07	0	0.02444	2.0642	2	1003.48	-5.40507	33.2026	0
	High	NPPDIVLYLDR	1	1	1	Q9SLF3		0	5.21278e+07	0	0.02536	1.68875	2	1314.71	1.18156	46.4668	0
	High	KNPPDIVLYLDR	3	1	1	Q9SLF3		0	4.82387e+07	0	0.05469	1.60907	3	1442.8	-0.666605	32.7848	1
	High	APPLPFLLSSLLQSRPQPK	1	1	1	Q9SLF3		0	2.20341e+08	0	0.02024	1.58635	3	2089.21	-1.76686	60.0266	0
	High	LmNPVSLVENHSAcR	2	2	2	Q9LUS2;Q9SLF3	M2(Oxidation); C14(Carbamidomethyl)	0	1.57639e+08	0	0.0344	1.40869	3	1742.83	-0.628835	24.8004	0
	High	VGAFSFDR	2	2	2	Q9LUS2;Q9SLF3		0	1.61287e+08	0	0.06426	1.36586	2	898.441	-0.511465	27.8697	0
	High	LGLAEQLR	4	2	2	Q9LUS2;Q9SLF3		0	1.6113e+08	0	0.04951	1.2775	2	899.529	-2.11444	26.0482	0
	High	IPISVSGQVTK	1	1	1	Q9SLF3		0	1.39736e+08	0	0.08197	1.16082	2	1128.66	-3.30868	22.1549	0
	High	LMNPVSLVENHSAcR	2	2	2	Q9LUS2;Q9SLF3	C14(Carbamidomethyl)	0	0	0	0.05578	1.09398	3	1726.83	-0.893126	30.9937	0
	High	AAAGLSVTHLGDSVSAGLK	1	1	1	Q9SLF3		0	9.36218e+07	0	0.08482	1.07164	3	1753.95	2.49912	29.8533	0
	High	qYLDEMEYR	1	1	1	Q9SLF3	Q1(Deamidated)	0	1.05015e+07	0.001	0.1301	1.33894	2	1247.53	1.00466	29.6216	0
	High	ILAEAnALLK	1	2	2	Q9LUS2;Q9SLF3	N6(Deamidated)	0	7.76028e+06	0.001	0.1453	0.997263	2	1056.63	0.28328	30.5104	0
	High	GDFAYGGTLEAQLR	2	1	1	Q9SLF3		0	8.15013e+07	0.002	0.1571	0.739519	2	1497.73	0.585657	36.8404	0
	High	ILAEANALLK	1	2	2	Q9LUS2;Q9SLF3		0	1.97875e+08	0.007	0.2496	0.735649	2	1055.64	-3.98816	38.1243	0
P29402	Calnexin homolog 1 OS=Arabidopsis thaliana OX=3702 GN=CNX1 PE=1 SV=1 - [CALX1_ARATH]	7.07165	23.21	2	12	12	36	9.35726e+08	530	60.4484	4.90674
	A2	Sequence	# PSMs	# Proteins	# Protein Groups	Protein Group Accessions	Modifications	ΔCn	Area	q-Value	PEP	XCorr	Charge	MH+ [Da]	ΔM [ppm]	RT [min]	# Missed Cleavages
	High	LSHVYTAILKPDNEVR	8	1	1	P29402		0	1.09504e+09	0	0.03105	2.0585	4	1855	-2.60333	22.1498	0
	High	SEGHEDYGLLVSEK	4	1	1	P29402		0	6.2883e+08	0	0.01812	2.04151	3	1562.73	-0.690059	22.9237	0
	High	EGTVVLQYEVR	3	1	1	P29402		0	1.29952e+08	0	0.02576	1.80657	2	1292.68	0.153697	28.964	0
	High	GKWSSPLIDNPAYK	2	2	1	P29402		0	2.0141e+08	0	0.06562	1.73645	3	1575.82	0.692238	25.9855	1
	High	VADLSFLSAYK	2	2	1	P29402		0	6.28747e+08	0	0.0172	1.61756	2	1213.65	-0.261697	45.1323	0
	High	FQEGLEcGGAYLK	3	2	1	P29402	C7(Carbamidomethyl)	0	6.23607e+07	0	0.03229	1.60601	2	1471.69	0.325621	28.2661	0
	High	KANLLSGEDFEPALIPAK	1	1	1	P29402		0	123161796	0	0.1094	1.4412	3	1913.04	0.848719	39.0409	1
	High	ANLLSGEDFEPALIPAK	3	1	1	P29402		0	2.94798e+08	0	0.021	1.41944	3	1784.94	-1.41599	50.3215	0
	High	WSSPLIDNPAYK	2	2	1	P29402		0	1083309753	0	0.05305	1.30626	2	1390.7	-2.42063	35.0731	0
	High	FPPSVPYDK	3	1	1	P29402		0	0	0	0.1215	1.05997	2	1049.53	-0.64094	26.2256	0
	High	LSHVYTAILKPDnEVR	2	1	1	P29402	N13(Deamidated)	0	1.6299e+07	0	0.07583	0.914228	3	1855.99	0.459763	23.4626	0
	High	VVFDLLNK	2	1	1	P29402		0	5.65446e+08	0.001	0.1389	1.43317	2	947.556	-0.336237	39.9533	0
	High	nSDYEGVWK	1	1	1	P29402	N1(Deamidated)	0	1.93488e+07	0.004	0.2266	1.27819	2	1098.47	-0.614644	33.1387	0
Q8LD46	Large ribosomal subunit protein uL23z OS=Arabidopsis thaliana OX=3702 GN=RPL23AA PE=2 SV=2 - [R23A1_ARATH]	15.1742	24.68	2	3	3	34	8.89061e+08	154	17.4298	10.1987
	A2	Sequence	# PSMs	# Proteins	# Protein Groups	Protein Group Accessions	Modifications	ΔCn	Area	q-Value	PEP	XCorr	Charge	MH+ [Da]	ΔM [ppm]	RT [min]	# Missed Cleavages
	High	KIEDNNTLVFIVDIR	22	2	1	Q8LD46		0	5.21716e+08	0	0.003472	3.05472	3	1788.98	-0.854895	46.9998	1
	High	YPLTTESAMK	2	2	1	Q8LD46		0	273394370	0	0.0318	2.12306	2	1140.55	-10.7983	21.1815	0
	High	KIEDNnTLVFIVDIR	8	2	1	Q8LD46	N6(Deamidated)	0	1.30219e+08	0	0.115	1.74499	3	1789.97	2.3127	49.7026	1
	High	LTPDYDALDVANK	2	2	1	Q8LD46		0	1.87207e+09	0	0.04149	1.37561	2	1434.71	0.557855	32.1278	0
Q42112	Large ribosomal subunit protein uL10y OS=Arabidopsis thaliana OX=3702 GN=RPP0B PE=1 SV=2 - [RLA02_ARATH]	6.61804	31.56	2	3	6	33	3.29306e+09	320	34.1118	5.07178
	A2	Sequence	# PSMs	# Proteins	# Protein Groups	Protein Group Accessions	Modifications	ΔCn	Area	q-Value	PEP	XCorr	Charge	MH+ [Da]	ΔM [ppm]	RT [min]	# Missed Cleavages
	High	FAVASVAAVSADAGGGAPAAAK	5	1	1	Q42112		0	1761614023	0	0.004074	2.21525	3	1858.96	-0.539761	32.2408	0
	High	NALAIAVATEYTFPQAEK	13	1	1	Q42112		0	2705111841	0	0.002819	2.20735	3	1937	-0.405124	49.0657	0
	High	nALAIAVATEYTFPQAEK	3	1	1	Q42112	N1(Deamidated)	0	9.17965e+07	0	0.01375	1.72091	3	1937.98	-1.7314	63.1354	0
	High	IHSENTGNTAILNLLPLLQGNVGLIFTK	2	1	1	Q42112		0	9.14057e+08	0	0.04912	1.57685	4	2990.66	-3.12959	73.4911	0
	High	VGSSEAALLAK	4	3	2	Q42112;P57691		0	899742979	0	0.04057	1.50504	2	1045.58	-6.95377	21.2083	0
	High	GTVEIITPVELIK	5	3	2	Q42112;P57691		0	5.41246e+09	0	0.08546	1.42625	3	1411.84	-0.647689	50.3287	0
	High	GDSVVLMGK	1	3	2	Q42112;P57691		0	2.45293e+08	0.003	0.1928	1.41809	2	905.473	-3.86371	22.3361	0
P46010	Nitrilase 3 OS=Arabidopsis thaliana OX=3702 GN=NIT3 PE=1 SV=1 - [NRL3_ARATH]	17.0782	39.31	4	5	9	33	1.64215e+09	346	37.9981	5.94775
	A2	Sequence	# PSMs	# Proteins	# Protein Groups	Protein Group Accessions	Modifications	ΔCn	Area	q-Value	PEP	XCorr	Charge	MH+ [Da]	ΔM [ppm]	RT [min]	# Missed Cleavages
	High	EHDPTVSGGGSVIISPLGK	4	1	1	P46010		0	2.62268e+08	0	0.002787	2.54281	3	1849.97	1.24126	33.926	0
	High	cIWGQGDGSTIPVYDTPIGK	3	3	3	P32962;P46010;P32961	C1(Carbamidomethyl)	0	8.71219e+08	0	0.002308	2.43702	3	2164.03	-2.12793	47.2927	0
	High	IGAAIcWENR	10	6	3	P32962;P32961;P46010	C6(Carbamidomethyl)	0	3.19354e+09	0	0.003271	2.28709	2	1189.58	-0.427809	28.0138	0
	High	VTIVQSSTVYNDTPATLDK	2	2	2	P32961;P46010		0	0	0	0.03014	1.74512	3	2052.05	-1.34655	30.9783	0
	High	LVLFPEAFIGGYPR	4	1	1	P46010		0	2.17265e+08	0	0.06214	1.59064	3	1578.86	-3.40012	62.6878	0
	High	VLAGPNYESEGLVTADLDLGDIAR	1	1	1	P46010		0	1.34962e+08	0	0.004994	1.42847	3	2488.25	-3.70969	57.8568	0
	High	VTIVQSSTVYnDTPATLDK	2	2	2	P46010;P32961	N11(Deamidated)	0	1.40578e+08	0	0.05764	1.33218	3	2053.03	-0.992665	31.3275	0
	High	VTIVQSSTVYNDTPATLDKAEK	2	2	2	P32961;P46010		0	8.61695e+08	0	0.09176	1.20306	3	2380.22	-1.34349	25.7115	1
	High	cIWGqGDGSTIPVYDTPIGK	1	3	3	P32962;P46010;P32961	C1(Carbamidomethyl); Q5(Deamidated)	0	1.7215e+07	0	0.05135	1.07841	3	2165.01	-4.24467	54.1195	0
	High	NTTQVIGVDPSSTVR	2	1	1	P46010		0	6.21885e+07	0	0.085	1.06265	2	1573.82	-0.96287	25.3459	0
	High	NnVHLVMGAIEK	2	1	1	P46010	N2(Deamidated)	0	1.26581e+07	0.009	0.2616	1.63595	3	1325.69	0.736098	31.2629	0
Q42064	Large ribosomal subunit protein uL2x OS=Arabidopsis thaliana OX=3702 GN=RPL8C PE=2 SV=2 - [RL83_ARATH]	21.6346	28.29	2	2	6	33	8.31526e+08	258	27.9308	10.8286
	A2	Sequence	# PSMs	# Proteins	# Protein Groups	Protein Group Accessions	Modifications	ΔCn	Area	q-Value	PEP	XCorr	Charge	MH+ [Da]	ΔM [ppm]	RT [min]	# Missed Cleavages
	High	ATLVVGNVLPLR	8	2	2	P46286;Q42064		0	7.00496e+08	0	0.00953	2.75799	2	1251.77	-3.92739	43.7775	0
	High	KATLVVGNVLPLR	7	2	2	P46286;Q42064		0	7.1173e+08	0	0.02128	2.68926	3	1379.87	-1.53734	31.955	1
	High	SIPEGAVIcNVEHHVGDR	3	1	1	Q42064	C9(Carbamidomethyl)	0	1.42706e+08	0	0.005318	2.25759	4	1988.96	-2.17888	29.0409	0
	High	GVVTEIIHDPGR	8	2	2	P46286;Q42064		0	1.08235e+09	0	0.01322	2.17307	2	1292.69	-3.1665	23.6205	0
	High	ASGDYAIVIAHNPDNDTSR	3	1	1	Q42064		0	2.90691e+08	0	0.01593	1.87889	3	2015.94	-2.66168	23.5088	0
	High	AMIGQVAGGGR	2	3	2	P46286;Q42064		0	199408224	0	0.05304	1.74883	2	1016.52	-6.50932	21.2412	0
	High	KATLVVGnVLPLR	1	2	2	P46286;Q42064	N8(Deamidated)	0	0	0	0.07696	1.2069	3	1380.86	1.24319	46.3016	1
	High	ASGDYAIVIAHNPDnDTSR	1	1	1	Q42064	N15(Deamidated)	0	1.84319e+07	0	0.05705	0.855217	3	2016.93	0.42272	25.7089	0
Q9SHE8	Photosystem I reaction center subunit III, chloroplastic OS=Arabidopsis thaliana OX=3702 GN=PSAF PE=1 SV=1 - [PSAF_ARATH]	33.4452	31.22	1	5	5	32	1.84238e+09	221	24.1578	9.53955
	A2	Sequence	# PSMs	# Proteins	# Protein Groups	Protein Group Accessions	Modifications	ΔCn	Area	q-Value	PEP	XCorr	Charge	MH+ [Da]	ΔM [ppm]	RT [min]	# Missed Cleavages
	High	LYAPESAPALALNAQIEK	3	1	1	Q9SHE8		0	2068600587	0	0.007319	3.15608	3	1899.02	-1.82111	59.7933	0
	High	LYAPESAPALALnAQIEK	2	1	1	Q9SHE8	N13(Deamidated)	0	1.73357e+07	0	0.01532	2.73267	2	1900.02	5.18605	59.7342	0
	High	EIIIDVPLASR	9	1	1	Q9SHE8		0	2205753523	0	0.007438	2.30732	2	1225.71	-2.98432	43.8182	0
	High	YGLLcGSDGLPHLIVNGDQR	5	1	1	Q9SHE8	C5(Carbamidomethyl)	0	3.04146e+08	0	0.00169	2.19058	3	2184.08	-0.978651	68.4147	0
	High	YGLLcGSDGLPHLIVnGDQR	4	1	1	Q9SHE8	C5(Carbamidomethyl); N16(Deamidated)	0	3.5426e+08	0	0.005219	2.10941	3	2185.07	-0.897712	48.079	0
	High	GFIWPVAAYR	4	1	1	Q9SHE8		0	1.25278e+09	0	0.05922	1.86381	2	1179.62	-6.90133	48.0141	0
	High	SYLIAISGEK	4	1	1	Q9SHE8		0	2.65497e+08	0	0.04218	1.84165	2	1080.59	-0.938748	30.2623	0
	High	YGLLcGSDGLPHLIVnGDqR	1	1	1	Q9SHE8	C5(Carbamidomethyl); N16(Deamidated); Q19(Deamidated)	0	0	0.004	0.2175	1.15368	3	2186.05	0.0207623	47.0368	0
P46286	Large ribosomal subunit protein uL2z OS=Arabidopsis thaliana OX=3702 GN=RPL8A PE=1 SV=2 - [RL81_ARATH]	24.2773	28.29	2	2	6	32	1.04466e+09	258	27.8418	10.9019
	A2	Sequence	# PSMs	# Proteins	# Protein Groups	Protein Group Accessions	Modifications	ΔCn	Area	q-Value	PEP	XCorr	Charge	MH+ [Da]	ΔM [ppm]	RT [min]	# Missed Cleavages
	High	ATLVVGNVLPLR	8	2	2	P46286;Q42064		0	7.00496e+08	0	0.00953	2.75799	2	1251.77	-3.92739	43.7775	0
	High	KATLVVGNVLPLR	7	2	2	P46286;Q42064		0	7.1173e+08	0	0.02128	2.68926	3	1379.87	-1.53734	31.955	1
	High	ASGDYAIVIAHNPDSDTTR	3	1	1	P46286		0	1.33989e+09	0	0.003206	2.64268	3	2002.95	-0.723329	24.0582	0
	High	GVVTEIIHDPGR	8	2	2	P46286;Q42064		0	1.08235e+09	0	0.01322	2.17307	2	1292.69	-3.1665	23.6205	0
	High	AMIGQVAGGGR	2	3	2	P46286;Q42064		0	199408224	0	0.05304	1.74883	2	1016.52	-6.50932	21.2412	0
	High	KATLVVGnVLPLR	1	2	2	P46286;Q42064	N8(Deamidated)	0	0	0	0.07696	1.2069	3	1380.86	1.24319	46.3016	1
	High	SIPEGAVVcNVEHHVGDR	3	1	1	P46286	C9(Carbamidomethyl)	0	517011404	0	0.04216	1.03869	3	1974.94	-2.39121	23.0382	0
P60040	Large ribosomal subunit protein uL30y OS=Arabidopsis thaliana OX=3702 GN=RPL7B PE=1 SV=1 - [RL72_ARATH]	24.1917	40.91	1	5	8	32	1.16122e+09	242	28.1535	9.93506
	A2	Sequence	# PSMs	# Proteins	# Protein Groups	Protein Group Accessions	Modifications	ΔCn	Area	q-Value	PEP	XCorr	Charge	MH+ [Da]	ΔM [ppm]	RT [min]	# Missed Cleavages
	High	HGIIcTEDLIHEILTVGPHFK	8	1	1	P60040	C5(Carbamidomethyl)	0	1.10337e+09	0	7.553e-05	3.4255	4	2429.26	-0.253784	94.5696	0
	High	RVEPYVTYGFPNLK	4	1	1	P60040		0	8.00758e+08	0	0.007069	2.52911	3	1682.89	-1.85649	44.0132	1
	High	NHYVEGGDAGNRENFINELIR	2	1	1	P60040		0	3.58432e+08	0	0.01804	2.23656	4	2417.16	0.286942	32.2487	1
	High	IALTDNSIVEQALGK	8	1	1	P60040		0	1.33357e+09	0	0.01077	2.21668	2	1571.86	-4.69274	47.7601	0
	High	ENFINELIR	4	1	1	P60040		0	1.24446e+08	0	0.03015	2.04144	2	1147.61	0.0993997	47.0601	0
	High	VVVPESVLK	2	2	2	P60040;P60039		0	1.04672e+09	0	0.08	1.5927	2	969.598	0.489863	29.3227	0
	High	GGFYVDPEAK	3	3	3	P60040;Q9LHP1;P60039		0	5.59521e+08	0	0.1152	1.20746	2	1082.52	0.747869	25.1533	0
	High	QIFNGVFLK	1	3	3	P60040;Q9LHP1;P60039		0	3.18286e+08	0.007	0.2545	0.795904	2	1065.61	-0.813933	53.9834	0
Q9SFU1	Large ribosomal subunit protein uL13z OS=Arabidopsis thaliana OX=3702 GN=RPL13AA PE=2 SV=1 - [R13A1_ARATH]	29.6239	33.98	1	3	6	32	6.18426e+08	206	23.4508	10.4038
	A2	Sequence	# PSMs	# Proteins	# Protein Groups	Protein Group Accessions	Modifications	ΔCn	Area	q-Value	PEP	XCorr	Charge	MH+ [Da]	ΔM [ppm]	RT [min]	# Missed Cleavages
	High	DLLNGQNIVVVR	3	1	1	Q9SFU1		0	8.27483e+07	0	0.01543	2.92731	2	1339.76	-3.70324	42.916	0
	High	LGSQLDVLAPVKY	1	2	2	Q9SVR0;Q9SFU1		0	229274968	0	0.1231	2.33645	2	1402.79	-4.08018	43.6747	1
	High	cEEIcLSGGLVR	3	4	3	Q9SVR0;Q9LRX8;Q9SFU1	C1(Carbamidomethyl); C5(Carbamidomethyl)	0	4.98651e+08	0	0.01085	2.26466	2	1392.66	-0.796743	32.2426	0
	High	DLLnGQNIVVVR	15	1	1	Q9SFU1	N4(Deamidated)	0	2.48258e+08	0	0.01777	1.72155	2	1340.75	-3.79695	63.429	0
	High	LSSEVGWnHYDTIK	1	4	3	Q9SVR0;Q9LRX8;Q9SFU1	N8(Deamidated)	0	7.56306e+07	0	0.1018	1.35206	3	1649.78	0.102178	26.65	0
	High	LSSEVGWNHYDTIK	4	4	3	Q9SVR0;Q9LRX8;Q9SFU1		0	1.10837e+09	0	0.06715	1.30808	3	1648.8	1.3282	24.5761	0
	High	VFEGVPTPYDK	3	1	1	Q9SFU1		0	2.18866e+08	0.002	0.1664	1.43553	2	1251.62	-2.12436	30.0403	0
	High	MVVPDALK	2	1	1	Q9SFU1		0	1.31719e+08	0.004	0.2183	0.922939	2	872.489	-2.6421	26.5477	0
P42791	Large ribosomal subunit protein eL18y OS=Arabidopsis thaliana OX=3702 GN=RPL18B PE=1 SV=2 - [RL182_ARATH]	30.5493	28.88	2	5	5	31	2.06836e+09	187	20.9127	10.9751
	A2	Sequence	# PSMs	# Proteins	# Protein Groups	Protein Group Accessions	Modifications	ΔCn	Area	q-Value	PEP	XCorr	Charge	MH+ [Da]	ΔM [ppm]	RT [min]	# Missed Cleavages
	High	AGGEcLTFDqLALR	2	2	1	P42791	C5(Carbamidomethyl); Q10(Deamidated)	0	0	0	0.0226	3.57596	2	1551.76	5.42066	42.9216	0
	High	IAVLVGTITDDLR	13	2	1	P42791		0	2.87073e+09	0	0.001951	2.76267	2	1385.8	-3.4924	47.6076	0
	High	AGGEcLTFDQLALR	7	2	1	P42791	C5(Carbamidomethyl)	0	9.07478e+08	0	0.01568	2.46829	3	1550.76	-3.90779	42.9565	0
	High	LVEFMTGK	2	2	1	P42791		0	1.65553e+08	0	0.08678	1.35954	2	924.484	-1.74123	27.4145	0
	High	APLGQNTVLLR	4	2	1	P42791		0	2.42689e+09	0	0.04302	1.14909	2	1181.7	-2.18663	30.5452	0
	High	IAVLVGTITDDLRVHEIPAMK	3	2	1	P42791		0	5.74948e+08	0.001	0.1457	1.83137	4	2291.27	-2.38596	45.6204	1
P50883	Large ribosomal subunit protein uL11z OS=Arabidopsis thaliana OX=3702 GN=RPL12A PE=2 SV=2 - [RL121_ARATH]	32.8408	50.6	2	2	6	30	1.18966e+09	166	17.9307	8.96826
	A2	Sequence	# PSMs	# Proteins	# Protein Groups	Protein Group Accessions	Modifications	ΔCn	Area	q-Value	PEP	XCorr	Charge	MH+ [Da]	ΔM [ppm]	RT [min]	# Missed Cleavages
	High	HNGNISFDDVTEIAR	5	2	1	P50883		0	2.89661e+08	0	0.00268	3.09647	3	1687.81	1.54885	31.2339	0
	High	HnGNISFDDVTEIAR	10	2	1	P50883	N2(Deamidated)	0	351003506	0	0.001566	2.87425	3	1688.79	0.351015	34.2954	0
	High	VTVVPSAAALVIK	3	3	2	Q9FF52;P50883		0	1.38288e+08	0	0.005375	2.50303	3	1267.8	0.0436063	39.5671	0
	High	VTGGEVGAASSLAPK	4	3	2	Q9FF52;P50883		0	1188496745	0	0.01546	1.95698	2	1343.71	-8.54025	21.207	0
	High	EILGTcVSVGcTVDGK	1	3	2	Q9FF52;P50883	C6(Carbamidomethyl); C11(Carbamidomethyl)	0	13225373	0	0.05368	1.31273	3	1694.81	-1.9791	31.7098	0
	High	IGPLGLAPK	6	3	2	Q9FF52;P50883		0	2.02948e+09	0	0.1077	1.28751	2	865.552	1.50907	30.3106	0
	High	DIQQEIQDGEVEIPEN	1	1	1	P50883		0	2.30593e+07	0	0.08415	1.00461	3	1855.85	-4.40446	54.1383	0
Q9LRX8	Large ribosomal subunit protein uL13y OS=Arabidopsis thaliana OX=3702 GN=RPL13AB PE=2 SV=1 - [R13A2_ARATH]	11.7733	27.67	2	2	5	30	7.26576e+08	206	23.4438	10.3452
	A2	Sequence	# PSMs	# Proteins	# Protein Groups	Protein Group Accessions	Modifications	ΔCn	Area	q-Value	PEP	XCorr	Charge	MH+ [Da]	ΔM [ppm]	RT [min]	# Missed Cleavages
	High	cEEIcLSGGLVR	3	4	3	Q9SVR0;Q9LRX8;Q9SFU1	C1(Carbamidomethyl); C5(Carbamidomethyl)	0	4.98651e+08	0	0.01085	2.26466	2	1392.66	-0.796743	32.2426	0
	High	ELLnGQSVVVVR	12	1	1	Q9LRX8	N4(Deamidated)	0	3.72408e+08	0	0.002076	2.03474	2	1313.74	-2.36111	33.5809	0
	High	ELLNGQSVVVVR	2	1	1	Q9LRX8		0	1.59517e+08	0	0.04947	1.74481	2	1312.75	-4.31014	30.9123	0
	High	LSSEVGWnHYDTIK	1	4	3	Q9SVR0;Q9LRX8;Q9SFU1	N8(Deamidated)	0	7.56306e+07	0	0.1018	1.35206	3	1649.78	0.102178	26.65	0
	High	LSSEVGWNHYDTIK	4	4	3	Q9SVR0;Q9LRX8;Q9SFU1		0	1.10837e+09	0	0.06715	1.30808	3	1648.8	1.3282	24.5761	0
	High	VFEGVPPPYDK	6	1	1	Q9LRX8		0	5.72708e+08	0	0.105	1.26181	2	1247.63	0.735871	27.3314	0
	High	MVIPDALK	2	3	2	Q9SVR0;Q9LRX8		0	0	0.002	0.1795	1.26607	2	886.505	-2.14659	30.8757	0
A4QKT8	ATP synthase subunit beta, chloroplastic OS=Crucihimalaya wallichii OX=78192 GN=atpB PE=3 SV=1 - [ATPB_CRUWA]	17.6078	26.31	2	1	9	30	1.49599e+08	498	53.9271	5.50342
	A2	Sequence	# PSMs	# Proteins	# Protein Groups	Protein Group Accessions	Modifications	ΔCn	Area	q-Value	PEP	XCorr	Charge	MH+ [Da]	ΔM [ppm]	RT [min]	# Missed Cleavages
	High	FVQAGSEVSALLGR	5	3	2	A4QKT8;A4QJU0		0	72219830	0	0.0004608	3.0507	2	1433.77	-5.92729	42.2934	0
	High	IFNVLGEPVDNLGPVDTR	3	3	2	A4QKT8;A4QJU0		0	7.65098e+07	0	0.001938	2.40924	3	1955.02	-2.47747	52.9044	0
	High	RGMDVVDMGNPLSVPVGGATLGR	2	3	2	A4QKT8;A4QJU0		0	7.23202e+07	0	0.01081	2.23342	3	2298.16	-3.31263	45.7125	1
	High	VVDLLAPYR	5	3	2	A4QKT8;A4QJU0		0	6.29455e+07	0	0.06938	1.76971	2	1045.6	-1.79882	55.0909	0
	High	LSIFETGIK	4	3	2	A4QKT8;A4QJU0		0	9.72227e+07	0	0.0129	1.72851	2	1007.57	-4.75004	36.7053	0
	High	SAPAFIELDTK	4	2	1	A4QKT8		0	9.81229e+07	0	0.01223	1.70245	2	1191.63	0.116413	34.1181	0
	High	VGLTALTMAEYFR	2	3	2	A4QKT8;A4QJU0		0	7.95991e+07	0	0.008103	1.5302	2	1471.76	-2.42649	55.622	0
	High	IGLFGGAGVGK	4	6	3	P83483;A4QKT8;A4QJU0		0	2.53451e+08	0	0.01217	1.52511	2	975.561	-1.77115	31.932	0
	High	GRDTLGQEInVTcEVQQLLGNNR	1	3	2	A4QKT8;A4QJU0	N10(Deamidated); C13(Carbamidomethyl)	0	0	0.005	0.2316	0.90451	3	2615.3	6.89021	51.7773	1
A4QJU0	ATP synthase subunit beta, chloroplastic OS=Olimarabidopsis pumila OX=74718 GN=atpB PE=3 SV=1 - [ATPB_OLIPU]	17.6078	26.31	1	1	9	30	1.49599e+08	498	53.9422	5.60498
	A2	Sequence	# PSMs	# Proteins	# Protein Groups	Protein Group Accessions	Modifications	ΔCn	Area	q-Value	PEP	XCorr	Charge	MH+ [Da]	ΔM [ppm]	RT [min]	# Missed Cleavages
	High	FVQAGSEVSALLGR	5	3	2	A4QKT8;A4QJU0		0	72219830	0	0.0004608	3.0507	2	1433.77	-5.92729	42.2934	0
	High	IFNVLGEPVDNLGPVDTR	3	3	2	A4QKT8;A4QJU0		0	7.65098e+07	0	0.001938	2.40924	3	1955.02	-2.47747	52.9044	0
	High	RGMDVVDMGNPLSVPVGGATLGR	2	3	2	A4QKT8;A4QJU0		0	7.23202e+07	0	0.01081	2.23342	3	2298.16	-3.31263	45.7125	1
	High	VVDLLAPYR	5	3	2	A4QKT8;A4QJU0		0	6.29455e+07	0	0.06938	1.76971	2	1045.6	-1.79882	55.0909	0
	High	LSIFETGIK	4	3	2	A4QKT8;A4QJU0		0	9.72227e+07	0	0.0129	1.72851	2	1007.57	-4.75004	36.7053	0
	High	SAPAFIqLDTK	4	1	1	A4QJU0	Q7(Deamidated)	0	9.81229e+07	0	0.01224	1.70245	2	1191.63	0.11977	34.1181	0
	High	VGLTALTMAEYFR	2	3	2	A4QKT8;A4QJU0		0	7.95991e+07	0	0.008103	1.5302	2	1471.76	-2.42649	55.622	0
	High	IGLFGGAGVGK	4	6	3	P83483;A4QKT8;A4QJU0		0	2.53451e+08	0	0.01217	1.52511	2	975.561	-1.77115	31.932	0
	High	GRDTLGQEInVTcEVQQLLGNNR	1	3	2	A4QKT8;A4QJU0	N10(Deamidated); C13(Carbamidomethyl)	0	0	0.005	0.2316	0.90451	3	2615.3	6.89021	51.7773	1
P38666	Large ribosomal subunit protein eL24y OS=Arabidopsis thaliana OX=3702 GN=RPL24B PE=1 SV=2 - [RL242_ARATH]	24.3375	20.25	1	1	4	29	7.08322e+08	163	18.6204	10.7847
	A2	Sequence	# PSMs	# Proteins	# Protein Groups	Protein Group Accessions	Modifications	ΔCn	Area	q-Value	PEP	XCorr	Charge	MH+ [Da]	ΔM [ppm]	RT [min]	# Missed Cleavages
	High	SIVGATLEVIQK	13	2	2	Q42347;P38666		0	9.03788e+08	0	0.01487	2.98592	2	1257.74	-0.55108	39.9339	0
	High	SIVGATLEVIQKK	4	2	2	Q42347;P38666		0	2.38814e+08	0	0.01929	2.67003	3	1385.83	-1.47827	32.5386	1
	High	SDSQVFLFLNSK	7	2	2	Q42347;P38666		0	9.60926e+08	0	0.03704	2.30116	3	1384.71	-2.27238	47.2648	0
	High	SDSQVFLFLnSK	3	2	2	Q42347;P38666	N10(Deamidated)	0	9.30722e+07	0	0.009019	2.17618	2	1385.69	-3.01506	50.3791	0
	High	LAWTAMYR	2	1	1	P38666		0	2.60252e+08	0	0.06587	1.46501	2	1011.51	-1.31471	33.2245	0
Q42347	Large ribosomal subunit protein eL24z OS=Arabidopsis thaliana OX=3702 GN=RPL24A PE=1 SV=2 - [RL241_ARATH]	24.3375	20.12	1	1	4	28	7.01176e+08	164	18.8384	10.6968
	A2	Sequence	# PSMs	# Proteins	# Protein Groups	Protein Group Accessions	Modifications	ΔCn	Area	q-Value	PEP	XCorr	Charge	MH+ [Da]	ΔM [ppm]	RT [min]	# Missed Cleavages
	High	SIVGATLEVIQK	13	2	2	Q42347;P38666		0	9.03788e+08	0	0.01487	2.98592	2	1257.74	-0.55108	39.9339	0
	High	SIVGATLEVIQKK	4	2	2	Q42347;P38666		0	2.38814e+08	0	0.01929	2.67003	3	1385.83	-1.47827	32.5386	1
	High	SDSQVFLFLNSK	7	2	2	Q42347;P38666		0	9.60926e+08	0	0.03704	2.30116	3	1384.71	-2.27238	47.2648	0
	High	SDSQVFLFLnSK	3	2	2	Q42347;P38666	N10(Deamidated)	0	9.30722e+07	0	0.009019	2.17618	2	1385.69	-3.01506	50.3791	0
	High	LcWTAMYR	1	1	1	Q42347	C2(Carbamidomethyl)	0	1.16899e+08	0	0.09128	1.38852	2	1100.5	0.673906	34.2932	0
P51418	Large ribosomal subunit protein eL20y OS=Arabidopsis thaliana OX=3702 GN=RPL18AB PE=1 SV=2 - [R18A2_ARATH]	17.2404	33.71	3	8	8	27	4.06461e+08	178	21.2934	10.4771
	A2	Sequence	# PSMs	# Proteins	# Protein Groups	Protein Group Accessions	Modifications	ΔCn	Area	q-Value	PEP	XCorr	Charge	MH+ [Da]	ΔM [ppm]	RT [min]	# Missed Cleavages
	High	SnGQMLAINEIYEK	2	1	1	P51418	N2(Deamidated)	0	1.96187e+07	0	0.001951	3.44903	2	1610.77	-4.39449	43.6894	0
	High	EYRDTTLnGAVEQMYTEMASR	4	2	1	P51418	N8(Deamidated)	0	300672329	0	0.006409	2.36098	3	2466.08	-3.31063	44.6751	1
	High	KSnGQMLAINEIYEK	2	1	1	P51418	N3(Deamidated)	0	1.03901e+08	0	0.06572	1.71256	3	1738.87	-0.252119	31.4176	1
	High	EYRDTTLNGAVEQMYTEMASR	1	2	1	P51418		0	2.08651e+08	0	0.01297	1.6906	3	2465.1	-1.22921	48.8215	1
	High	LWATnEVR	1	1	1	P51418	N5(Deamidated)	0	1.79911e+07	0	0.02591	1.46998	2	989.506	0.736366	25.129	0
	High	KSNGqmLAINEIYEK	3	1	1	P51418	Q5(Deamidated); M6(Oxidation)	0	1.68381e+08	0	0.09783	1.37141	3	1754.86	-2.39535	25.9934	1
	High	DTTLNGAVEqMYTEMASR	1	2	1	P51418	Q10(Deamidated)	0	4.70261e+07	0	0.0058	1.35756	3	2017.89	0.676914	55.053	0
	High	LWATNEVR	3	1	1	P51418		0	6.93685e+08	0	0.05435	1.24944	2	988.515	-6.29445	22.2034	0
	High	DTTLNGAVEQMYTEMASR	1	2	1	P51418		0	5.54213e+07	0	0.0385	1.08703	3	2016.9	-0.408608	59.8115	0
	High	KSNGQMLAINEIYEK	1	1	1	P51418		0	2.99455e+07	0.001	0.1474	1.07822	3	1737.88	-0.142751	26.5883	1
	High	NFGIWLR	6	2	1	P51418		0	225024146	0.002	0.1566	1.83516	2	905.496	-4.09754	59.4644	0
	High	IKFPLVFRK	1	3	1	P51418		0	47815224	0.009	0.2651	1.57092	3	1147.73	-4.53876	28.5838	2
	High	FPLVFR	1	3	1	P51418		0	8.74139e+07	0.009	0.2608	0.783315	2	778.458	-3.46931	38.513	0
Q9C9C5	Large ribosomal subunit protein eL6x OS=Arabidopsis thaliana OX=3702 GN=RPL6C PE=2 SV=1 - [RL63_ARATH]	22.4626	39.06	2	5	10	27	1.13069e+09	233	26.0905	10.1694
	A2	Sequence	# PSMs	# Proteins	# Protein Groups	Protein Group Accessions	Modifications	ΔCn	Area	q-Value	PEP	XCorr	Charge	MH+ [Da]	ΔM [ppm]	RT [min]	# Missed Cleavages
	High	VNQAYVIGTSTK	4	3	2	Q9C9C5;Q9FZ76		0	291998866	0	0.02235	2.50045	2	1280.67	-11.0845	21.1915	0
	High	QLASGLLLVTGPFK	7	2	1	Q9C9C5		0	7.42093e+08	0	0.01565	2.37925	3	1443.85	-1.49513	53.6506	0
	High	ASITPGTVLIILAGR	6	3	2	Q9C9C5;Q9FZ76		0	1.70223e+09	0	0.006164	2.18444	3	1481.9	-1.50862	61.9236	0
	High	VDISGVTLDKFDDK	1	2	1	Q9C9C5		0	821073316	0	0.02266	2.01719	3	1551.79	-1.23673	33.2887	1
	High	AIEAVPELK	2	2	1	Q9C9C5		0	8.68783e+08	0	0.04952	1.62728	2	969.563	1.75205	25.5044	0
	High	VDISGVTLDK	2	2	1	Q9C9C5		0	6.67953e+07	0.001	0.1346	1.83668	2	1046.57	-0.999795	28.6949	0
	High	TEGEFFEAEK	2	3	2	Q9C9C5;Q9FZ76		0	1.20937e+08	0.001	0.1279	1.19772	2	1186.52	-3.11051	26.2637	0
	High	FYPAEDVK	1	3	2	Q9C9C5;Q9FZ76		0	197812361	0.001	0.1323	1.09323	2	968.463	-9.9076	21.1746	0
	High	LRASITPGTVLIILAGR	1	1	1	Q9C9C5		0	1.01971e+07	0.003	0.1872	1.07706	3	1751.09	-0.0795259	52.7293	1
	High	nGGVFPR	1	3	2	Q9C9C5;Q9FZ76	N1(Deamidated)	0	4.1879e+07	0.006	0.246	1.38134	2	747.376	-3.74557	25.4352	0
Q9LUS2	Translocase of chloroplast 120, chloroplastic OS=Arabidopsis thaliana OX=3702 GN=TOC120 PE=1 SV=1 - [TC120_ARATH]	10.8291	12.49	1	5	12	26	1.90745e+08	1089	119.844	5.09717
	A2	Sequence	# PSMs	# Proteins	# Protein Groups	Protein Group Accessions	Modifications	ΔCn	Area	q-Value	PEP	XCorr	Charge	MH+ [Da]	ΔM [ppm]	RT [min]	# Missed Cleavages
	High	LGQTPHNVVVAQVLYR	3	2	2	Q9LUS2;Q9SLF3		0	2.13072e+08	0	0.002364	2.65781	3	1794	0.730668	27.872	0
	High	DSGDMPLLR	2	2	2	Q9LUS2;Q9SLF3		0	5.26435e+07	0	0.02444	2.0642	2	1003.48	-5.40507	33.2026	0
	High	ISTDAFQVGTK	2	1	1	Q9LUS2		0	2.81088e+07	0	0.04297	1.55713	2	1166.6	-3.2087	25.1436	0
	High	LmNPVSLVENHSAcR	2	2	2	Q9LUS2;Q9SLF3	M2(Oxidation); C14(Carbamidomethyl)	0	1.57639e+08	0	0.0344	1.40869	3	1742.83	-0.628835	24.8004	0
	High	AAPLLEPAPR	3	1	1	Q9LUS2		0	3.13218e+07	0	0.04551	1.37799	2	1034.59	-4.79739	23.1563	0
	High	VGAFSFDR	2	2	2	Q9LUS2;Q9SLF3		0	1.61287e+08	0	0.06426	1.36586	2	898.441	-0.511465	27.8697	0
	High	LGLAEQLR	4	2	2	Q9LUS2;Q9SLF3		0	1.6113e+08	0	0.04951	1.2775	2	899.529	-2.11444	26.0482	0
	High	ESEVLSSVSPTESR	1	1	1	Q9LUS2		0	1.41792e+07	0	0.0376	1.18977	2	1506.73	-0.778456	23.0827	0
	High	LMNPVSLVENHSAcR	2	2	2	Q9LUS2;Q9SLF3	C14(Carbamidomethyl)	0	0	0	0.05578	1.09398	3	1726.83	-0.893126	30.9937	0
	High	EYLDEMEYR	1	1	1	Q9LUS2		0	1.05015e+07	0.001	0.13	1.33894	2	1247.53	1.00146	29.6216	0
	High	ILAEAnALLK	1	2	2	Q9LUS2;Q9SLF3	N6(Deamidated)	0	7.76028e+06	0.001	0.1453	0.997263	2	1056.63	0.28328	30.5104	0
	High	LQDNIPGGQFATR	1	1	1	Q9LUS2		0	3.66033e+07	0.003	0.1901	1.09217	2	1416.72	-0.517859	26.0492	0
	High	KVQDIEGFVQGIK	1	1	1	Q9LUS2		0	1.90006e+07	0.006	0.2422	1.4212	3	1460.81	1.12391	32.2142	1
	High	ILAEANALLK	1	2	2	Q9LUS2;Q9SLF3		0	1.97875e+08	0.007	0.2496	0.735649	2	1055.64	-3.98816	38.1243	0
Q9LZ41	Large ribosomal subunit protein uL29w OS=Arabidopsis thaliana OX=3702 GN=RPL35D PE=2 SV=1 - [RL354_ARATH]	15.7865	32.52	1	4	7	26	3.2246e+08	123	14.3224	10.9165
	A2	Sequence	# PSMs	# Proteins	# Protein Groups	Protein Group Accessions	Modifications	ΔCn	Area	q-Value	PEP	XCorr	Charge	MH+ [Da]	ΔM [ppm]	RT [min]	# Missed Cleavages
	High	SIAQVLTVISQK	9	2	1	Q9LZ41		0	4.31895e+08	0	0.00969	2.42218	3	1286.77	-0.564816	45.8253	0
	High	KLLPLDLRPK	6	4	2	Q9LZ41;Q9SF53		0	2.30492e+08	0	0.06421	1.82027	3	1192.78	-1.70434	23.3726	1
	High	AELALLR	4	3	2	Q9LZ41;Q9SF53		0	3.04993e+08	0	0.08787	1.66401	2	785.487	-0.761283	31.6951	0
	High	LLPLDLRPK	4	4	2	Q9LZ41;Q9SF53		0	1.82959e+08	0	0.04754	1.43077	3	1064.68	-0.390888	28.7335	0
	High	EFKAELALLR	1	2	1	Q9LZ41		0	2.07442e+07	0.002	0.1801	1.94407	3	1189.69	-1.8704	33.2797	1
	High	KSIAQVLTVISQK	1	2	1	Q9LZ41		0	6.97833e+06	0.002	0.1809	1.2832	3	1414.86	-3.01523	31.7358	1
	High	EmYFPVR	1	1	1	Q9LZ41	M2(Oxidation)	0	6.0725e+07	0.009	0.2598	0.833237	2	957.451	1.11654	25.8109	0
CON_IPI00019359.3	SWISS-PROT:P35527 Tax_Id=9606 Gene_Symbol=KRT9 Keratin, type I cytoskeletal 9	9.51931	15.89	1	8	8	25	2.5316e+08	623	62.0919	5.30029
	A2	Sequence	# PSMs	# Proteins	# Protein Groups	Protein Group Accessions	Modifications	ΔCn	Area	q-Value	PEP	XCorr	Charge	MH+ [Da]	ΔM [ppm]	RT [min]	# Missed Cleavages
	High	HGVQELEIELqSQLSK	2	1	1	CON_IPI00019359.3	Q11(Deamidated)	0	0	0	0.0006959	3.43751	3	1838.96	5.93544	42.0772	0
	High	HGVQELEIELQSQLSK	4	1	1	CON_IPI00019359.3		0	2.16663e+08	0	0.005859	2.52361	3	1837.96	-0.433361	60.6687	0
	High	QGVDADINGLR	3	1	1	CON_IPI00019359.3		0	6.61061e+07	0	0.01291	1.91038	2	1157.59	-4.00833	24.4033	0
	High	TLLDIDNTR	4	1	1	CON_IPI00019359.3		0	3.09097e+08	0	0.04269	1.64781	2	1060.56	0.38376	29.2155	0
	High	QGVDADInGLR	5	1	1	CON_IPI00019359.3	N8(Deamidated)	0	5.00809e+07	0	0.01303	1.58438	2	1158.57	-3.48434	24.6327	0
	High	EIETYHNLLEGGQEDFESSGAGK	2	1	1	CON_IPI00019359.3		0	2.33721e+08	0	0.02255	1.14766	3	2510.13	-0.0734287	34.2154	0
	High	MTLDDFR	2	1	1	CON_IPI00019359.3		0	4.4117e+07	0	0.1266	0.948074	2	897.413	-0.171184	31.0121	0
	High	VQALEEANNDLENK	1	1	1	CON_IPI00019359.3		0	7.54468e+07	0.004	0.2178	1.27917	3	1586.76	-5.16136	22.7429	0
	High	DQIVDLTVGNNK	1	1	1	CON_IPI00019359.3		0	65850577	0.006	0.2462	0.895108	2	1315.68	-1.98871	37.2168	0
	High	VQALEEANNDLENKIQDWYDK	1	1	1	CON_IPI00019359.3		0	1.77179e+07	0.006	0.2445	0.683151	3	2535.2	-1.7204	44.7639	1
CON_LysC	SWISS-PROT:P15636 Protease I precursor Lysyl endopeptidase Achromobacter lyticus.	9.53704	14.55	1	6	6	24	7.78651e+08	653	68.0834	7.23975
	A2	Sequence	# PSMs	# Proteins	# Protein Groups	Protein Group Accessions	Modifications	ΔCn	Area	q-Value	PEP	XCorr	Charge	MH+ [Da]	ΔM [ppm]	RT [min]	# Missed Cleavages
	High	SGTLAcTGSLVNNTANDRK	2	1	1	CON_LysC	C6(Carbamidomethyl)	0	614330013	0	0.005023	3.3891	3	1978.94	-10.8927	21.1355	1
	High	VFTSWTGGGAAASR	9	1	1	CON_LysC		0	1.55765e+09	0	0.02735	2.16281	3	1367.67	-3.62912	25.7306	0
	High	VLGQLHGGPSScSATGTNR	4	1	1	CON_LysC	C12(Carbamidomethyl)	0	1.63976e+08	0	0.01287	2.07765	3	1898.9	-8.72314	21.2011	0
	High	APNTPASGAnGDGSmSQTQSGSTVK	1	1	1	CON_LysC	N10(Deamidated); M15(Oxidation)	0	0	0	0.004795	1.9473	3	2367.02	-5.10897	21.1325	0
	High	SGTLAcTGSLVNNTANDR	3	1	1	CON_LysC	C6(Carbamidomethyl)	0	6.0506e+07	0	0.008486	1.88628	3	1850.86	-3.5016	23.6189	0
	High	APNTPASGANGDGSmSQTQSGSTVK	1	1	1	CON_LysC	M15(Oxidation)	0	0	0	0.01739	1.57172	3	2366.03	-11.3766	21.2125	0
	High	APNTPASGANGDGSMSqTQSGSTVK	2	1	1	CON_LysC	Q17(Deamidated)	0	8.40102e+07	0	0.09386	0.649219	3	2351.02	-8.5268	21.2383	0
	High	dqNYPGAIAIHHPNVAEK	2	1	1	CON_LysC	N-Term(Acetyl); Q2(Deamidated)	0	1.50961e+07	0.004	0.2197	0.694839	3	2016.98	2.87419	22.8538	0
P60039	Large ribosomal subunit protein uL30x OS=Arabidopsis thaliana OX=3702 GN=RPL7C PE=2 SV=1 - [RL73_ARATH]	11.8765	40.91	1	1	7	24	7.2948e+08	242	27.9224	9.93506
	A2	Sequence	# PSMs	# Proteins	# Protein Groups	Protein Group Accessions	Modifications	ΔCn	Area	q-Value	PEP	XCorr	Charge	MH+ [Da]	ΔM [ppm]	RT [min]	# Missed Cleavages
	High	HGIIcVEDLIHEIMTVGPHFK	1	2	2	Q9LHP1;P60039	C5(Carbamidomethyl)	0	1.45327e+08	0	0.001043	3.41319	4	2445.24	-0.800097	62.8679	0
	High	IALTDNSIVDQALGK	5	1	1	P60039		0	5.82203e+08	0	0.02316	2.57519	3	1557.85	0.796734	46.2031	0
	High	HGIIcVEDLIHEImTVGPHFK	5	2	2	Q9LHP1;P60039	C5(Carbamidomethyl); M14(Oxidation)	0	2.59612e+08	0	0.002777	2.2657	4	2461.23	-1.30792	55.8492	0
	High	NHYVEGGDAGNRENFINELVR	3	2	2	Q9LHP1;P60039		0	1.60275e+08	0	0.00413	2.23537	4	2403.14	-0.310534	29.1981	1
	High	RVEPYVTYGYPNLK	4	2	2	Q9LHP1;P60039		0	4.72208e+08	0	0.1061	1.66057	3	1698.88	-4.80087	26.7514	1
	High	VVVPESVLK	2	2	2	P60040;P60039		0	1.04672e+09	0	0.08	1.5927	2	969.598	0.489863	29.3227	0
	High	GGFYVDPEAK	3	3	3	P60040;Q9LHP1;P60039		0	5.59521e+08	0	0.1152	1.20746	2	1082.52	0.747869	25.1533	0
	High	QIFNGVFLK	1	3	3	P60040;Q9LHP1;P60039		0	3.18286e+08	0.007	0.2545	0.795904	2	1065.61	-0.813933	53.9834	0
Q8VZB9	Large ribosomal subunit protein uL1z OS=Arabidopsis thaliana OX=3702 GN=RPL10AA PE=1 SV=1 - [R10A1_ARATH]	3.8289	36.57	1	2	7	24	8.74157e+08	216	24.4532	9.87646
	A2	Sequence	# PSMs	# Proteins	# Protein Groups	Protein Group Accessions	Modifications	ΔCn	Area	q-Value	PEP	XCorr	Charge	MH+ [Da]	ΔM [ppm]	RT [min]	# Missed Cleavages
	High	YHAFLASESVIK	4	1	1	Q8VZB9		0	6.47932e+07	0	0.01495	2.20375	3	1364.72	-0.201928	25.2449	0
	High	NFVETIELQIGLK	5	1	1	Q8VZB9		0	3.62596e+08	0	0.01449	1.90108	3	1503.84	-0.967945	105.381	0
	High	IcMLGDAQHVEEAEK	3	3	3	P59230;P59231;Q8VZB9	C2(Carbamidomethyl)	0	1.90667e+09	0	0.01538	1.66428	3	1729.78	-7.36821	22.5478	0
	High	VLcmGVAVGNLSMEEK	1	3	3	P59230;P59231;Q8VZB9	C3(Carbamidomethyl); M4(Oxidation)	0	2.07757e+07	0	0.06622	1.64767	3	1752.84	2.56569	31.1621	0
	High	IcmLGDAQHVEEAEK	3	3	3	P59230;P59231;Q8VZB9	C2(Carbamidomethyl); M3(Oxidation)	0	7.79646e+08	0	0.06907	1.64437	3	1745.77	-8.40855	21.25	0
	High	LLGPGLNK	3	3	3	P59230;P59231;Q8VZB9		0	256988636	0	0.1197	1.62515	2	811.497	-7.61207	21.2146	0
	High	KVLcMGVAVGNLSMEEK	2	3	3	P59230;P59231;Q8VZB9	C4(Carbamidomethyl)	0	1.30738e+08	0	0.07972	1.30807	3	1864.93	0.274309	31.2076	1
	High	KVLcmGVAVGNLSMEEK	1	3	3	P59230;P59231;Q8VZB9	C4(Carbamidomethyl); M5(Oxidation)	0	1.8839e+07	0.002	0.1755	1.08891	3	1880.92	-3.96878	24.4084	1
	High	icMLGDAQHVEEAEK	1	3	3	P59230;P59231;Q8VZB9	N-Term(Acetyl); C2(Carbamidomethyl)	0	15990196	0.002	0.1697	1.03614	3	1771.79	-3.75199	24.2897	0
	High	FPTLVSHQESLESK	1	2	2	P59231;Q8VZB9		0	3.53205e+08	0.002	0.1732	0.838946	3	1601.81	-2.38215	23.1906	0
P83483	ATP synthase subunit beta-1, mitochondrial OS=Arabidopsis thaliana OX=3702 GN=At5g08670 PE=1 SV=1 - [ATPBM_ARATH]	14.0486	39.93	3	15	16	24	2.4434e+08	556	59.634	6.62451
	A2	Sequence	# PSMs	# Proteins	# Protein Groups	Protein Group Accessions	Modifications	ΔCn	Area	q-Value	PEP	XCorr	Charge	MH+ [Da]	ΔM [ppm]	RT [min]	# Missed Cleavages
	High	IPSAVGYQPTLASDLGALQER	1	3	1	P83483		0	200284173	0	0.001312	2.24401	3	2186.15	1.40808	47.798	0
	High	FEDQEGLPPIMTSLEVQDHPTR	1	3	1	P83483		0	1.73781e+08	0	0.001956	2.22861	3	2539.21	-0.808283	46.3408	0
	High	AHGGFSVFAGVGER	1	3	1	P83483		0	5.63818e+07	0	0.04982	2.17132	3	1390.69	0.710952	27.051	0
	High	VcQVIGAIVDVR	3	3	1	P83483	C2(Carbamidomethyl)	0	1.45042e+08	0	0.02826	2.00655	3	1328.74	0.285784	37.3204	0
	High	VLNTGAPITVPVGR	2	3	1	P83483		0	1.94692e+08	0	0.0106	1.94093	2	1393.82	0.933538	31.2211	0
	High	VGLTGLTVAEYFR	1	3	1	P83483		0	2.64468e+08	0	0.01615	1.74372	2	1425.77	-1.00781	52.247	0
	High	VVDLLAPYQR	1	3	1	P83483		0	2.15099e+08	0	0.03653	1.7134	2	1173.66	0.489328	36.9665	0
	High	IGLFGGAGVGK	4	6	3	P83483;A4QKT8;A4QJU0		0	2.53451e+08	0	0.01217	1.52511	2	975.561	-1.77115	31.932	0
	High	FTQANSEVSALLGR	2	3	1	P83483		0	1.37449e+08	0	0.006169	1.51063	2	1492.78	0.44839	36.8225	0
	High	TIAMDGTEGLVR	1	3	1	P83483		0	0	0	0.03435	1.43206	2	1262.64	-1.89595	28.5721	0
	High	QISELGIYPAVDPLDSTSR	1	3	1	P83483		0	9.34693e+07	0	0.1082	1.26551	3	2061.04	-4.9753	51.5474	0
	High	LVLEVSHHLGQNVVR	1	3	1	P83483		0	8.20291e+07	0	0.09492	1.12241	4	1699.96	1.90615	23.1838	0
	High	DAPALVDLATGQEILATGIK	1	3	1	P83483		0	1.40837e+08	0	0.01379	1.0623	3	1996.09	-2.01096	65.3571	0
	High	EMIESGVIK	1	3	1	P83483		0	5.70144e+07	0.004	0.2267	1.38185	2	1005.53	-2.69096	23.0659	0
	High	TIAmDGTEGLVR	1	3	1	P83483	M4(Oxidation)	0	1.89159e+07	0.004	0.216	1.2937	2	1278.63	-3.33709	22.2998	0
	High	ImNVLGEPIDERGEIK	1	3	1	P83483	M2(Oxidation)	0	1.21942e+08	0.005	0.2349	1.19228	3	1828.95	0.42593	30.3128	1
	High	ImNVLGEPIDER	1	3	1	P83483	M2(Oxidation)	0	2.72961e+07	0.007	0.2546	0.933657	2	1401.71	0.570322	33.7963	0
P49692	Large ribosomal subunit protein eL8z OS=Arabidopsis thaliana OX=3702 GN=RPL7AA PE=2 SV=2 - [RL7A1_ARATH]	4.47403	40.86	1	3	10	23	1.24728e+09	257	29.1113	10.1255
	A2	Sequence	# PSMs	# Proteins	# Protein Groups	Protein Group Accessions	Modifications	ΔCn	Area	q-Value	PEP	XCorr	Charge	MH+ [Da]	ΔM [ppm]	RT [min]	# Missed Cleavages
	High	KMEVPYcIVK	2	2	2	P49692;Q9LZH9	C7(Carbamidomethyl)	0	1.9594e+08	0	0.09099	2.19368	3	1266.66	-0.596678	24.0121	1
	High	LKVPPALNQFTK	4	2	2	P49692;Q9LZH9		0	3.83438e+08	0	0.04137	1.81909	3	1355.8	0.0588837	28.4256	1
	High	YGLNHVTYLIEQNK	2	2	2	P49692;Q9LZH9		0	6.02512e+08	0	0.02008	1.71208	3	1691.87	-0.59203	28.7944	0
	High	VSNPLFER	4	1	1	P49692		0	751096149	0	0.02502	1.50366	2	961.509	-1.6097	27.284	0
	High	TAScLcLTTVK	2	1	1	P49692	C4(Carbamidomethyl); C6(Carbamidomethyl)	0	491661415	0	0.03665	1.46415	2	1253.62	-2.93636	23.5961	0
	High	YGLnHVTYLIEQNK	1	2	2	P49692;Q9LZH9	N4(Deamidated)	0	147950539	0	0.05464	1.43169	3	1692.86	-0.704109	32.9434	0
	High	AQLVVIAHDVDPIELVVWLPALcR	1	2	2	P49692;Q9LZH9	C23(Carbamidomethyl)	0	1.12252e+08	0	0.07154	1.10219	4	2726.5	-1.46901	73.2498	0
	High	TAScLcLTTVKNEDKLEFSK	1	1	1	P49692	C4(Carbamidomethyl); C6(Carbamidomethyl)	0	4.29276e+07	0.002	0.1593	0.986845	4	2344.14	-3.19568	25.5533	2
	High	VPPALNQFTK	3	2	2	P49692;Q9LZH9		0	1.24716e+09	0.002	0.1723	0.923344	2	1114.62	-2.66019	26.5998	0
	High	NLATSLFK	2	2	2	P49692;Q9LZH9		0	1.74358e+09	0.004	0.1954	1.33541	2	893.506	-3.74524	33.0841	0
	High	WGGGIMGSK	1	2	2	P49692;Q9LZH9		0	160041389	0.005	0.2389	0.687438	2	892.434	-1.01847	23.8515	0
P32962	Nitrilase 2 OS=Arabidopsis thaliana OX=3702 GN=NIT2 PE=1 SV=1 - [NRL2_ARATH]	12.0873	22.12	4	2	5	23	2.43209e+09	339	37.1296	5.5542
	A2	Sequence	# PSMs	# Proteins	# Protein Groups	Protein Group Accessions	Modifications	ΔCn	Area	q-Value	PEP	XCorr	Charge	MH+ [Da]	ΔM [ppm]	RT [min]	# Missed Cleavages
	High	cIWGQGDGSTIPVYDTPIGK	3	3	3	P32962;P46010;P32961	C1(Carbamidomethyl)	0	8.71219e+08	0	0.002308	2.43702	3	2164.03	-2.12793	47.2927	0
	High	LGAAIcWENR	10	6	3	P32962;P32961;P46010	C6(Carbamidomethyl)	0	3.19354e+09	0	0.003271	2.28709	2	1189.58	-0.427809	28.0138	0
	High	GIELYcAPTADGSK	7	2	2	P32962;P32961	C6(Carbamidomethyl)	0	3.2315e+09	0	0.01599	1.74208	3	1481.69	0.0348819	27.9044	0
	High	cIWGqGDGSTIPVYDTPIGK	1	3	3	P32962;P46010;P32961	C1(Carbamidomethyl); Q5(Deamidated)	0	1.7215e+07	0	0.05135	1.07841	3	2165.01	-4.24467	54.1195	0
	High	ATIVQASTVYNDTPATLEK	1	1	1	P32962		0	5.9531e+07	0.004	0.2015	0.945416	3	2022.03	-3.93182	32.3891	0
	High	NNVYLVMGAIEK	1	1	1	P32962		0	4.73061e+06	0.009	0.2602	1.30171	3	1350.71	-1.54303	38.8469	0
P59230	Large ribosomal subunit protein uL1y OS=Arabidopsis thaliana OX=3702 GN=RPL10AB PE=1 SV=1 - [R10A2_ARATH]	5.41643	31.02	1	3	7	23	1.01402e+09	216	24.4092	9.87646
	A2	Sequence	# PSMs	# Proteins	# Protein Groups	Protein Group Accessions	Modifications	ΔCn	Area	q-Value	PEP	XCorr	Charge	MH+ [Da]	ΔM [ppm]	RT [min]	# Missed Cleavages
	High	SYHAFLASESVIK	5	1	1	P59230		0	878415328	0	0.03686	2.10818	3	1451.75	-3.27068	26.1637	0
	High	IcMLGDAQHVEEAEK	3	3	3	P59230;P59231;Q8VZB9	C2(Carbamidomethyl)	0	1.90667e+09	0	0.01538	1.66428	3	1729.78	-7.36821	22.5478	0
	High	NFVETVELQIGLK	3	1	1	P59230		0	1.54686e+08	0	0.03286	1.66416	3	1489.83	0.453126	57.215	0
	High	VLcmGVAVGNLSMEEK	1	3	3	P59230;P59231;Q8VZB9	C3(Carbamidomethyl); M4(Oxidation)	0	2.07757e+07	0	0.06622	1.64767	3	1752.84	2.56569	31.1621	0
	High	IcmLGDAQHVEEAEK	3	3	3	P59230;P59231;Q8VZB9	C2(Carbamidomethyl); M3(Oxidation)	0	7.79646e+08	0	0.06907	1.64437	3	1745.77	-8.40855	21.25	0
	High	LLGPGLNK	3	3	3	P59230;P59231;Q8VZB9		0	256988636	0	0.1197	1.62515	2	811.497	-7.61207	21.2146	0
	High	KVLcMGVAVGNLSMEEK	2	3	3	P59230;P59231;Q8VZB9	C4(Carbamidomethyl)	0	1.30738e+08	0	0.07972	1.30807	3	1864.93	0.274309	31.2076	1
	High	RNFVETVELQIGLK	1	1	1	P59230		0	4.36962e+07	0.001	0.141	1.30758	3	1645.93	-0.396397	76.9614	1
	High	KVLcmGVAVGNLSMEEK	1	3	3	P59230;P59231;Q8VZB9	C4(Carbamidomethyl); M5(Oxidation)	0	1.8839e+07	0.002	0.1755	1.08891	3	1880.92	-3.96878	24.4084	1
	High	icMLGDAQHVEEAEK	1	3	3	P59230;P59231;Q8VZB9	N-Term(Acetyl); C2(Carbamidomethyl)	0	15990196	0.002	0.1697	1.03614	3	1771.79	-3.75199	24.2897	0
Q93Y08	Protein ACTIVITY OF BC1 COMPLEX KINASE 8, chloroplastic OS=Arabidopsis thaliana OX=3702 GN=ABC1K8 PE=2 SV=1 - [AB1K8_ARATH]	13.0577	18	1	12	12	22	1.2248e+08	761	85.9705	9.24658
	A2	Sequence	# PSMs	# Proteins	# Protein Groups	Protein Group Accessions	Modifications	ΔCn	Area	q-Value	PEP	XCorr	Charge	MH+ [Da]	ΔM [ppm]	RT [min]	# Missed Cleavages
	High	LAAIGEDLLAIAADQPFR	1	1	1	Q93Y08		0	6.16635e+07	0	0.001254	2.14272	3	1884.02	-3.19296	119.802	0
	High	EKEEIAAAEELGFK	3	1	1	Q93Y08		0	7.95526e+07	0	0.01518	2.03589	3	1563.79	-3.10709	36.1827	1
	High	IQALDQLGVDR	4	1	1	Q93Y08		0	1.20875e+08	0	0.01367	1.90259	2	1227.67	0.294837	31.2604	0
	High	FDITEIAKPYALELLR	1	1	1	Q93Y08		0	1.16733e+08	0	0.04403	1.60922	3	1892.04	-6.24274	63.2161	0
	High	DLFDIDLK	2	1	1	Q93Y08		0	1.09525e+08	0	0.1161	1.4857	2	978.514	-0.771509	54.6485	0
	High	TALFFLNSFEER	1	1	1	Q93Y08		0	8.3995e+07	0	0.04015	1.28429	2	1473.73	-1.96691	57.1106	0
	High	FPATFTFVVR	3	1	1	Q93Y08		0	6.96102e+07	0	0.1136	1.27605	2	1184.64	-5.89333	47.718	0
	High	AFSVLDGIGK	3	1	1	Q93Y08		0	1.29832e+08	0	0.03673	1.22559	2	1006.56	-0.687883	37.9203	0
	High	LIFYDFGmmGSISPNIR	1	1	1	Q93Y08	M8(Oxidation); M9(Oxidation)	0	1.35895e+07	0	0.05669	0.888124	3	1992.96	0.318515	52.1714	0
	High	IQALDQLGVDRK	1	1	1	Q93Y08		0	1.99586e+07	0.004	0.2037	1.1277	3	1355.76	-5.3248	23.3449	1
	High	EAANSELFANNFK	1	1	1	Q93Y08		0	4.65279e+07	0.004	0.2145	0.72138	2	1454.69	-3.19817	31.3553	0
	High	LAVVIER	1	1	1	Q93Y08		0	2.70265e+07	0.008	0.2589	1.72316	2	799.497	-7.95535	22.5866	0
Q9FZ76	Large ribosomal subunit protein eL6z OS=Arabidopsis thaliana OX=3702 GN=RPL6A PE=2 SV=1 - [RL61_ARATH]	14.7502	38.2	1	4	9	22	9.13641e+08	233	26.1365	10.0962
	A2	Sequence	# PSMs	# Proteins	# Protein Groups	Protein Group Accessions	Modifications	ΔCn	Area	q-Value	PEP	XCorr	Charge	MH+ [Da]	ΔM [ppm]	RT [min]	# Missed Cleavages
	High	VNQAYVIGTSTK	4	3	2	Q9C9C5;Q9FZ76		0	291998866	0	0.02235	2.50045	2	1280.67	-11.0845	21.1915	0
	High	ASITPGTVLIILAGR	6	3	2	Q9C9C5;Q9FZ76		0	1.70223e+09	0	0.006164	2.18444	3	1481.9	-1.50862	61.9236	0
	High	IDISGVNTEK	2	1	1	Q9FZ76		0	190707350	0	0.0669	1.89418	2	1075.55	-9.07537	21.2023	0
	High	IDISGVNTEKFDDK	1	1	1	Q9FZ76		0	9.88977e+07	0	0.0102	1.4678	3	1580.78	-1.78477	25.5792	1
	High	QLSSGLLLVTGPFK	3	1	1	Q9FZ76		0	3.99355e+08	0	0.08777	0.90303	2	1459.85	-0.156955	51.8868	0
	High	TEGEFFEAEK	2	3	2	Q9C9C5;Q9FZ76		0	1.20937e+08	0.001	0.1279	1.19772	2	1186.52	-3.11051	26.2637	0
	High	FYPAEDVK	1	3	2	Q9C9C5;Q9FZ76		0	197812361	0.001	0.1323	1.09323	2	968.463	-9.9076	21.1746	0
	High	SIEAVPELK	2	1	1	Q9FZ76		0	6.39341e+08	0.002	0.1651	1.40659	2	985.558	1.12875	25.5544	0
	High	nGGVFPR	1	3	2	Q9C9C5;Q9FZ76	N1(Deamidated)	0	4.1879e+07	0.006	0.246	1.38134	2	747.376	-3.74557	25.4352	0
Q9SF53	Large ribosomal subunit protein uL29z OS=Arabidopsis thaliana OX=3702 GN=RPL35A PE=2 SV=1 - [RL351_ARATH]	13.0504	29.27	2	2	5	22	3.51384e+08	123	14.2764	10.9165
	A2	Sequence	# PSMs	# Proteins	# Protein Groups	Protein Group Accessions	Modifications	ΔCn	Area	q-Value	PEP	XCorr	Charge	MH+ [Da]	ΔM [ppm]	RT [min]	# Missed Cleavages
	High	SIAQVLTVSSQK	6	2	1	Q9SF53		0	4.84419e+08	0	0.008586	2.31346	3	1260.71	-1.32092	27.8022	0
	High	KLLPLDLRPK	6	4	2	Q9LZ41;Q9SF53		0	2.30492e+08	0	0.06421	1.82027	3	1192.78	-1.70434	23.3726	1
	High	AELALLR	4	3	2	Q9LZ41;Q9SF53		0	3.04993e+08	0	0.08787	1.66401	2	785.487	-0.761283	31.6951	0
	High	LLPLDLRPK	4	4	2	Q9LZ41;Q9SF53		0	1.82959e+08	0	0.04754	1.43077	3	1064.68	-0.390888	28.7335	0
	High	EmYFPIR	2	2	1	Q9SF53	M2(Oxidation)	0	264739136	0.004	0.2134	1.09696	2	971.467	1.26318	31.9965	0
Q0WL56	Elongation factor 1-alpha 3 OS=Arabidopsis thaliana OX=3702 GN=A3 PE=1 SV=2 - [EF1A3_ARATH]	12.329	23.83	1	6	6	22	5.7466e+08	449	49.4708	9.11475
	A2	Sequence	# PSMs	# Proteins	# Protein Groups	Protein Group Accessions	Modifications	ΔCn	Area	q-Value	PEP	XCorr	Charge	MH+ [Da]	ΔM [ppm]	RT [min]	# Missed Cleavages
	High	EHALLAFTLGVK	6	1	1	Q0WL56		0	9.23502e+07	0	0.04434	2.3694	3	1298.75	0.0527483	38.0336	0
	High	VETGMIKPGMVVTFAPTGLTTEVK	1	1	1	Q0WL56		0	4.07949e+08	0	0.002722	2.27688	3	2506.33	-1.09836	45.7885	0
	High	IGGIGTVPVGR	5	1	1	Q0WL56		0	6.94645e+08	0	0.007738	2.21856	2	1025.61	-0.113376	24.7444	0
	High	kVGYNPDKIPFVPISGFEGDNMIER	1	1	1	Q0WL56	N-Term(Acetyl)	0	3.67131e+08	0	0.1227	2.16557	4	2864.46	11.58	44.0726	2
	High	FHINIVVIGHVDSGK	2	1	1	Q0WL56		0	7.71335e+06	0	0.004999	2.14815	4	1634.9	0.0848147	30.6039	0
	High	mTPTKPmVVETFSEYPPLGR	3	1	1	Q0WL56	M1(Oxidation); M7(Oxidation)	0	6.21385e+08	0	0.00793	1.9573	3	2312.13	-0.87509	42.955	0
	High	VETGmIKPGMVVTFAPTGLTTEVK	1	1	1	Q0WL56	M5(Oxidation)	0	4.95536e+07	0	0.06563	1.41712	3	2522.31	-4.32638	41.366	0
	High	MTPTKPmVVETFSEYPPLGR	2	1	1	Q0WL56	M7(Oxidation)	0	5.34133e+07	0	0.01828	1.31068	3	2296.14	-0.118626	34.5179	0
	High	VETGmIKPGmVVTFAPTGLTTEVK	1	1	1	Q0WL56	M5(Oxidation); M10(Oxidation)	0	0	0.002	0.1616	0.815503	3	2538.32	0.99843	51.5492	0
Q9LZH9	Large ribosomal subunit protein eL8y OS=Arabidopsis thaliana OX=3702 GN=RPL7AB PE=1 SV=1 - [RL7A2_ARATH]	9.82367	37.5	1	2	9	21	1.25166e+09	256	29.0163	10.1548
	A2	Sequence	# PSMs	# Proteins	# Protein Groups	Protein Group Accessions	Modifications	ΔCn	Area	q-Value	PEP	XCorr	Charge	MH+ [Da]	ΔM [ppm]	RT [min]	# Missed Cleavages
	High	KMEVPYcIVK	2	2	2	P49692;Q9LZH9	C7(Carbamidomethyl)	0	1.9594e+08	0	0.09099	2.19368	3	1266.66	-0.596678	24.0121	1
	High	TAAALcLTTVK	3	1	1	Q9LZH9	C6(Carbamidomethyl)	0	6.01638e+08	0	0.002532	1.99282	2	1148.63	-2.21286	25.3053	0
	High	LKVPPALNQFTK	4	2	2	P49692;Q9LZH9		0	3.83438e+08	0	0.04137	1.81909	3	1355.8	0.0588837	28.4256	1
	High	YGLNHVTYLIEQNK	2	2	2	P49692;Q9LZH9		0	6.02512e+08	0	0.02008	1.71208	3	1691.87	-0.59203	28.7944	0
	High	VTNPLFER	2	1	1	Q9LZH9		0	7.64237e+08	0	0.03442	1.68418	2	975.526	0.640189	26.3597	0
	High	YGLnHVTYLIEQNK	1	2	2	P49692;Q9LZH9	N4(Deamidated)	0	147950539	0	0.05464	1.43169	3	1692.86	-0.704109	32.9434	0
	High	AQLVVIAHDVDPIELVVWLPALcR	1	2	2	P49692;Q9LZH9	C23(Carbamidomethyl)	0	1.12252e+08	0	0.07154	1.10219	4	2726.5	-1.46901	73.2498	0
	High	VPPALNQFTK	3	2	2	P49692;Q9LZH9		0	1.24716e+09	0.002	0.1723	0.923344	2	1114.62	-2.66019	26.5998	0
	High	NLATSLFK	2	2	2	P49692;Q9LZH9		0	1.74358e+09	0.004	0.1954	1.33541	2	893.506	-3.74524	33.0841	0
	High	WGGGIMGSK	1	2	2	P49692;Q9LZH9		0	160041389	0.005	0.2389	0.687438	2	892.434	-1.01847	23.8515	0
P49690	Large ribosomal subunit protein uL14x/uL14z/uL14y OS=Arabidopsis thaliana OX=3702 GN=RPL23A PE=2 SV=3 - [RL23_ARATH]	8.0471	50	1	6	6	21	3.25012e+08	140	15.0171	10.4771
	A2	Sequence	# PSMs	# Proteins	# Protein Groups	Protein Group Accessions	Modifications	ΔCn	Area	q-Value	PEP	XCorr	Charge	MH+ [Da]	ΔM [ppm]	RT [min]	# Missed Cleavages
	High	LPSAcVGDMVMATVK	2	1	1	P49690	C5(Carbamidomethyl)	0	87237985	0	0.0002296	3.98388	2	1578.76	-6.31925	42.9857	0
	High	LPSAcVGDMVMATVKK	2	1	1	P49690	C5(Carbamidomethyl)	0	7.66606e+07	0	0.02149	1.85108	3	1706.86	-1.16805	32.9715	1
	High	LPSAcVGDmVmATVK	2	1	1	P49690	C5(Carbamidomethyl); M9(Oxidation); M11(Oxidation)	0	7.73601e+07	0	0.0878	1.75338	3	1610.76	-0.532428	25.7161	0
	High	EcADLWPR	5	1	1	P49690	C2(Carbamidomethyl)	0	6.4181e+07	0	0.1043	1.65309	2	1046.47	0.0137683	28.8721	0
	High	DGVFmYFEDNAGVIVNPK	3	1	1	P49690	M5(Oxidation)	0	1.74776e+08	0	0.01918	1.50735	3	2030.95	-3.87249	103.486	0
	High	NLYIISVK	4	1	1	P49690		0	6.13539e+08	0	0.07501	1.49985	2	949.569	-2.65475	40.2112	0
	High	MSLGLPVAATVNcADNTGAK	1	1	1	P49690	C13(Carbamidomethyl)	0	1.86721e+08	0	0.02186	1.38622	3	1989.97	0.0133113	39.5082	0
	High	mSLGLPVAATVNcADNTGAK	2	1	1	P49690	M1(Oxidation); C13(Carbamidomethyl)	0	134864472	0	0.08925	1.0427	3	2005.96	-2.95912	43.0208	0
Q42547	Catalase-3 OS=Arabidopsis thaliana OX=3702 GN=CAT3 PE=1 SV=3 - [CATA3_ARATH]	9.56978	26.83	2	8	11	21	4.24459e+08	492	56.6596	7.63525
	A2	Sequence	# PSMs	# Proteins	# Protein Groups	Protein Group Accessions	Modifications	ΔCn	Area	q-Value	PEP	XCorr	Charge	MH+ [Da]	ΔM [ppm]	RT [min]	# Missed Cleavages
	High	GFFEVTHDISNLTcADFLR	3	2	2	P25819;Q42547	C14(Carbamidomethyl)	0	5.90149e+08	0	0.001412	2.65969	3	2242.06	-1.56853	58.1084	0
	High	APGVQTPVIVR	5	2	2	P25819;Q42547		0	4.0048e+08	0	0.00167	2.48689	2	1136.68	-0.039443	25.1744	0
	High	LGPNYLQLPVNAPK	2	3	2	P25819;Q42547		0	2.82747e+08	0	0.01389	2.21882	3	1523.86	-0.203155	40.0143	0
	High	RWVEILSEPR	1	1	1	Q42547		0	3.14361e+07	0	0.08316	2.20437	3	1284.71	3.18735	27.6767	1
	High	DLHDAIASGNYPEWK	1	1	1	Q42547		0	1.7553e+08	0	0.0677	1.71747	3	1715.8	-0.0227203	34.3805	0
	High	EGNFDLVGNNTPVFFIR	1	1	1	Q42547		0	6.59042e+07	0	0.08566	1.52882	3	1938.97	-2.33502	59.8916	0
	High	VPTPTNSYTGIR	1	1	1	Q42547		0	84370621	0	0.01304	1.52053	2	1305.67	-5.64492	21.2978	0
	High	TNIQEYWR	2	1	1	Q42547		0	127627362	0	0.06235	1.48731	2	1109.54	-0.824378	30.7646	0
	High	WVEILSEPR	1	1	1	Q42547		0	5.58533e+07	0	0.07966	1.28469	2	1128.61	2.00421	36.0149	0
	High	IFAYGDTQR	2	1	1	Q42547		0	9.07032e+07	0	0.07944	1.18368	2	1070.52	-2.65483	21.8947	0
	High	DGIQFPDVVHALKPNPK	2	1	1	Q42547		0	1.03377e+08	0	0.06204	1.15394	4	1875.01	0.883989	36.8473	0
Q8LBI1	Large ribosomal subunit protein uL18z OS=Arabidopsis thaliana OX=3702 GN=RPL5A PE=1 SV=2 - [RL51_ARATH]	14.0021	23.92	1	2	5	21	7.22239e+08	301	34.3368	9.30518
	A2	Sequence	# PSMs	# Proteins	# Protein Groups	Protein Group Accessions	Modifications	ΔCn	Area	q-Value	PEP	XCorr	Charge	MH+ [Da]	ΔM [ppm]	RT [min]	# Missed Cleavages
	High	KGVEAESIEELYK	3	1	1	Q8LBI1		0	8.33787e+07	0	0.007667	2.53446	3	1494.77	-0.388516	25.6096	1
	High	ALLDVGLIR	12	2	2	P49227;Q8LBI1		0	1181561042	0	0.02637	2.11866	2	969.607	-2.60444	43.8027	0
	High	DIVAQIVSASIAGDIVK	4	2	2	P49227;Q8LBI1		0	7.97981e+08	0	0.004073	2.05992	3	1698.96	-1.54658	126.41	0
	High	GVEAESIEELYKK	1	1	1	Q8LBI1		0	1.50299e+08	0	0.1166	1.43965	3	1494.77	-0.388516	26.3313	1
	High	ASAYAHELPQYGLTVGLTNYAAAYcTGLLLAR	1	2	2	P49227;Q8LBI1	C25(Carbamidomethyl)	0	1.87174e+08	0	0.04515	1.17633	4	3428.72	-1.9907	60.6405	0
P51414	Large ribosomal subunit protein uL24z OS=Arabidopsis thaliana OX=3702 GN=RPL26A PE=2 SV=2 - [RL261_ARATH]	13.1467	28.77	2	5	5	20	4.78117e+08	146	16.9342	10.7847
	A2	Sequence	# PSMs	# Proteins	# Protein Groups	Protein Group Accessions	Modifications	ΔCn	Area	q-Value	PEP	XCorr	Charge	MH+ [Da]	ΔM [ppm]	RT [min]	# Missed Cleavages
	High	RVIMSSPLSTDLR	2	1	1	P51414		0	4.70359e+08	0	0.06838	2.45822	3	1474.8	-0.0896631	25.995	1
	High	WVIHIER	4	2	1	P51414		0	1.08425e+08	0	0.08837	1.73811	2	952.535	-1.07648	25.6741	0
	High	VImSSPLSTDLR	3	1	1	P51414	M3(Oxidation)	0	7.27379e+08	0	0.05886	1.70025	2	1334.7	1.03424	26.554	0
	High	VIMSSPLSTDLR	3	1	1	P51414		0	4.44137e+08	0	0.01062	1.68163	2	1318.71	1.72658	34.1914	0
	High	VnGTTVNVGIQPSK	2	1	1	P51414	N2(Deamidated)	0	2.36613e+08	0	0.07056	1.58929	2	1414.75	-2.06204	22.8952	0
	High	DDEVQIVR	3	1	1	P51414		0	1.87867e+08	0.001	0.142	1.25608	2	973.491	-4.42029	22.8054	0
	High	RVImSSPLSTDLR	3	1	1	P51414	M4(Oxidation)	0	2.24498e+08	0.001	0.1347	1.13382	3	1490.79	-4.94793	26.1816	1
O23515	Large ribosomal subunit protein eL15z OS=Arabidopsis thaliana OX=3702 GN=RPL15A PE=2 SV=1 - [RL151_ARATH]	1.67922	26.96	2	5	5	20	9.91588e+08	204	24.2242	11.4438
	A2	Sequence	# PSMs	# Proteins	# Protein Groups	Protein Group Accessions	Modifications	ΔCn	Area	q-Value	PEP	XCorr	Charge	MH+ [Da]	ΔM [ppm]	RT [min]	# Missed Cleavages
	High	YYEIILVDPAHNAVR	7	2	1	O23515		0	1.57014e+09	0	0.005921	1.85027	3	1772.93	0.669486	51.4879	0
	High	YYEIILVDPAHnAVR	1	2	1	O23515	N12(Deamidated)	0	58158371	0	0.005023	1.79836	3	1773.91	-1.60581	62.0816	0
	High	QGFVVYR	5	2	1	O23515		0	4.79603e+08	0	0.09976	1.67922	2	868.468	0.405089	23.9996	0
	High	INWIcNPVHK	4	2	1	O23515	C5(Carbamidomethyl)	0	7.47323e+08	0	0.05628	1.56272	3	1280.66	-0.89834	26.1552	0
	High	YVSELWR	2	2	1	O23515		0	147917326	0	0.1152	0.880116	2	952.489	-0.0275492	32.5713	0
	High	GIVYGKPTNQGVTQLK	1	2	1	O23515		0	657302103	0.003	0.1927	1.27564	3	1702.94	-7.28028	21.1943	0
P41127	Large ribosomal subunit protein eL13z OS=Arabidopsis thaliana OX=3702 GN=RPL13B PE=1 SV=1 - [RL131_ARATH]	13.3274	26.7	2	3	4	20	9.78563e+08	206	23.7522	11.019
	A2	Sequence	# PSMs	# Proteins	# Protein Groups	Protein Group Accessions	Modifications	ΔCn	Area	q-Value	PEP	XCorr	Charge	MH+ [Da]	ΔM [ppm]	RT [min]	# Missed Cleavages
	High	AGDSTPEELANATQVQGDYLPIVR	6	1	1	P41127		0	1.01047e+09	0	0.003974	2.21463	4	2544.26	1.32762	49.6749	0
	High	LAPTIGIAVDHR	7	1	1	P41127		0	2.54968e+08	0	0.007108	2.13255	3	1262.72	-3.22983	24.6742	0
	High	SLEGLQTNVQR	4	1	1	P41127		0	487028500	0	0.01883	2.08001	2	1244.65	-8.86055	21.2133	0
	High	GFTLEELK	3	3	2	Q9FF90;P41127		0	1.43819e+09	0	0.1171	1.84727	2	936.503	-0.598939	32.8709	0
P51413	Large ribosomal subunit protein uL22y OS=Arabidopsis thaliana OX=3702 GN=RPL17B PE=2 SV=2 - [RL172_ARATH]	3.58054	25.71	2	4	4	20	1.59178e+09	175	19.8415	10.1108
	A2	Sequence	# PSMs	# Proteins	# Protein Groups	Protein Group Accessions	Modifications	ΔCn	Area	q-Value	PEP	XCorr	Charge	MH+ [Da]	ΔM [ppm]	RT [min]	# Missed Cleavages
	High	SAQFVLDLLK	9	2	1	P51413		0	3542863272	0	0.06756	1.60442	2	1133.65	-1.39943	53.1	0
	High	GLDVDALFISHIQVNQAAK	5	2	1	P51413		0	8.98931e+08	0	0.01218	1.43088	3	2039.09	-1.78374	49.1208	0
	High	YLEDVIAHK	1	2	1	P51413		0	2.06112e+07	0	0.07122	1.15413	3	1087.57	-5.49069	21.3001	0
	High	QAIPFTR	5	2	1	P51413		0	3.33551e+08	0.001	0.1372	1.97612	2	832.465	-2.7421	22.6751	0
CON_IPI00021304.1	SWISS-PROT:P35908 Tax_Id=9606 Gene_Symbol=KRT2 Keratin, type II cytoskeletal 2 epidermal	1.9075	14.57	17	5	10	19	1.9879e+08	645	65.8254	8.00146
	A2	Sequence	# PSMs	# Proteins	# Protein Groups	Protein Group Accessions	Modifications	ΔCn	Area	q-Value	PEP	XCorr	Charge	MH+ [Da]	ΔM [ppm]	RT [min]	# Missed Cleavages
	High	LALDVEIATYR	1	16	3	CON_IPI00021304.1;CON_IPI00009867.3;CON_IPI00293665.7		0	30738505	0	0.01573	1.9075	2	1263.69	-4.44176	42.065	0
	High	YEELQVTVGR	1	1	1	CON_IPI00021304.1		0	6.09282e+07	0	0.0342	1.55792	2	1193.61	-1.3168	27.8852	0
	High	IEISELNR	4	2	2	CON_IPI00220327.3;CON_IPI00021304.1		0	2.57701e+08	0	0.07754	1.44457	2	973.527	-4.29787	24.1437	0
	High	NLDLDSIIAEVK	3	8	3	CON_IPI00021304.1;CON_IPI00009867.3;CON_IPI00293665.7		0	1.93644e+08	0	0.06907	1.3885	3	1329.72	-1.38713	58.1162	0
	High	LALDVEIATYRK	3	14	3	CON_IPI00021304.1;CON_IPI00009867.3;CON_IPI00293665.7		0	1.23507e+08	0	0.08237	1.24641	3	1391.79	0.891451	30.3675	1
	High	SKEEAEALYHSKYEELQVTVGR	1	1	1	CON_IPI00021304.1		0	74077747	0	0.1066	0.914674	4	2566.27	-1.80685	27.2936	2
	High	VDLLNQEIEFLK	2	1	1	CON_IPI00021304.1		0	1.45025e+08	0	0.1088	0.867716	2	1460.8	-1.40906	55.6848	0
	High	LLRDYQELMNVK	1	4	1	CON_IPI00021304.1		0	3.16303e+07	0.003	0.1873	1.56965	3	1521.81	-2.86071	31.0015	1
	High	YLDGLTAER	2	1	1	CON_IPI00021304.1		0	1.08964e+08	0.005	0.2341	0.902451	2	1037.52	-1.47996	26.7322	0
	High	FASFIDK	1	33	3	CON_IPI00021304.1;CON_IPI00009867.3;CON_IPI00293665.7		0	6.12443e+07	0.007	0.2552	1.55874	2	827.432	2.03499	28.1114	0
Q9LSA3	Large ribosomal subunit protein eL30x OS=Arabidopsis thaliana OX=3702 GN=RPL30C PE=3 SV=1 - [RL303_ARATH]	20.4578	48.21	2	2	5	19	5.66169e+08	112	12.2715	9.68604
	A2	Sequence	# PSMs	# Proteins	# Protein Groups	Protein Group Accessions	Modifications	ΔCn	Area	q-Value	PEP	XCorr	Charge	MH+ [Da]	ΔM [ppm]	RT [min]	# Missed Cleavages
	High	RSEIEYYAmLAK	3	3	2	Q9LSA3;Q8VZ19	M9(Oxidation)	0	67789086	0	0.07882	2.31033	3	1489.74	1.74328	29.3564	1
	High	VScLSIVDPGDSDIIK	3	3	2	Q9LSA3;Q8VZ19	C3(Carbamidomethyl)	0	838462016	0	0.02835	2.1682	2	1717.86	-2.72466	43.6077	0
	High	RSEIEYYAMLAK	2	3	2	Q9LSA3;Q8VZ19		0	1.08162e+08	0	0.07426	2.07558	3	1473.74	-2.20589	30.3527	1
	High	LILISSNcPPLR	7	2	1	Q9LSA3	C8(Carbamidomethyl)	0	1.78852e+08	0	0.0182	1.93048	2	1382.78	-1.48411	36.2907	0
	High	SEIEYYAMLAK	1	3	2	Q9LSA3;Q8VZ19		0	6.81192e+08	0	0.1037	1.11748	2	1317.64	-0.36096	38.7585	0
	High	SEIEYYAmLAK	1	3	2	Q9LSA3;Q8VZ19	M8(Oxidation)	0	6.10106e+08	0.002	0.1676	1.29071	2	1333.63	0.0695716	42.1218	0
	High	YnGnNVDLGTAcGK	2	1	1	Q9LSA3	N2(Deamidated); N4(Deamidated); C12(Carbamidomethyl)	0	1.55072e+07	0.008	0.2563	0.726801	2	1484.63	-0.991759	23.4677	0
Q9FF52	Large ribosomal subunit protein uL11x OS=Arabidopsis thaliana OX=3702 GN=RPL12C PE=2 SV=1 - [RL123_ARATH]	10.7249	40.96	1	1	5	19	1.11875e+09	166	17.8317	8.92432
	A2	Sequence	# PSMs	# Proteins	# Protein Groups	Protein Group Accessions	Modifications	ΔCn	Area	q-Value	PEP	XCorr	Charge	MH+ [Da]	ΔM [ppm]	RT [min]	# Missed Cleavages
	High	VTVVPSAAALVIK	3	3	2	Q9FF52;P50883		0	1.38288e+08	0	0.005375	2.50303	3	1267.8	0.0436063	39.5671	0
	High	VTGGEVGAASSLAPK	4	3	2	Q9FF52;P50883		0	1188496745	0	0.01546	1.95698	2	1343.71	-8.54025	21.207	0
	High	HnGNISFDDVIEIAK	5	1	1	Q9FF52	N2(Deamidated)	0	6.91418e+07	0	0.04534	1.55015	3	1672.82	0.812191	72.4776	0
	High	EILGTcVSVGcTVDGK	1	3	2	Q9FF52;P50883	C6(Carbamidomethyl); C11(Carbamidomethyl)	0	13225373	0	0.05368	1.31273	3	1694.81	-1.9791	31.7098	0
	High	IGPLGLAPK	6	3	2	Q9FF52;P50883		0	2.02948e+09	0	0.1077	1.28751	2	865.552	1.50907	30.3106	0
Q9LHP1	Large ribosomal subunit protein uL30w OS=Arabidopsis thaliana OX=3702 GN=RPL7D PE=2 SV=1 - [RL74_ARATH]	3.41319	39.75	1	2	7	19	4.50005e+08	244	28.4155	9.94971
	A2	Sequence	# PSMs	# Proteins	# Protein Groups	Protein Group Accessions	Modifications	ΔCn	Area	q-Value	PEP	XCorr	Charge	MH+ [Da]	ΔM [ppm]	RT [min]	# Missed Cleavages
	High	HGIIcVEDLIHEIMTVGPHFK	1	2	2	Q9LHP1;P60039	C5(Carbamidomethyl)	0	1.45327e+08	0	0.001043	3.41319	4	2445.24	-0.800097	62.8679	0
	High	HGIIcVEDLIHEImTVGPHFK	5	2	2	Q9LHP1;P60039	C5(Carbamidomethyl); M14(Oxidation)	0	2.59612e+08	0	0.002777	2.2657	4	2461.23	-1.30792	55.8492	0
	High	NHYVEGGDAGNRENFINELVR	3	2	2	Q9LHP1;P60039		0	1.60275e+08	0	0.00413	2.23537	4	2403.14	-0.310534	29.1981	1
	High	RVEPYVTYGYPNLK	4	2	2	Q9LHP1;P60039		0	4.72208e+08	0	0.1061	1.66057	3	1698.88	-4.80087	26.7514	1
	High	GGFYVDPEAK	3	3	3	P60040;Q9LHP1;P60039		0	5.59521e+08	0	0.1152	1.20746	2	1082.52	0.747869	25.1533	0
	High	TALTDNSIVDQGLGK	1	1	1	Q9LHP1		0	1.00168e+07	0	0.03981	0.906701	3	1531.79	-3.0299	32.1082	0
	High	ATINMLR	1	1	1	Q9LHP1		0	1.63591e+07	0.002	0.153	1.19558	2	818.453	-3.38328	21.6934	0
	High	QIFNGVFLK	1	3	3	P60040;Q9LHP1;P60039		0	3.18286e+08	0.007	0.2545	0.795904	2	1065.61	-0.813933	53.9834	0
P27202	Photosystem II 10 kDa polypeptide, chloroplastic OS=Arabidopsis thaliana OX=3702 GN=PSBR PE=1 SV=1 - [PSBR_ARATH]	0	29.29	1	3	3	19	6.10346e+08	140	14.5766	9.62744
	A2	Sequence	# PSMs	# Proteins	# Protein Groups	Protein Group Accessions	Modifications	ΔCn	Area	q-Value	PEP	XCorr	Charge	MH+ [Da]	ΔM [ppm]	RT [min]	# Missed Cleavages
	High	TDKPFGInGSMDLR	6	1	1	P27202	N8(Deamidated)	0	6.71587e+08	0	0.03002	1.91341	3	1551.75	-0.491824	31.3849	0
	High	IKTDKPFGInGSMDLR	3	1	1	P27202	N10(Deamidated)	0	4.84847e+07	0	0.07127	1.73179	3	1792.93	-0.234735	26.1705	1
	High	TDKPFGInGSmDLR	6	1	1	P27202	N8(Deamidated); M11(Oxidation)	0	1.47557e+09	0	0.1083	1.35531	3	1567.74	0.615458	24.4158	0
	High	IKTDKPFGINGSMDLR	1	1	1	P27202		0	3.93902e+07	0	0.08014	1.23367	3	1791.94	-0.128657	24.0706	1
	High	YGANVDGYSPIYNENEWSASGDVYK	1	1	1	P27202		0	232926235	0	0.07937	1.1464	3	2798.21	-3.97249	44.6997	0
	High	TDKPFGINGSmDLR	1	1	1	P27202	M11(Oxidation)	0	3.61974e+08	0.004	0.2232	1.10339	3	1566.75	-2.65189	22.0908	0
	High	IKTDKPFGInGSmDLR	1	1	1	P27202	N10(Deamidated); M13(Oxidation)	0	1.22543e+08	0.009	0.2637	1.40742	4	1808.91	-3.60368	21.5909	1
P17745	Elongation factor Tu, chloroplastic OS=Arabidopsis thaliana OX=3702 GN=TUFA PE=1 SV=1 - [EFTU_ARATH]	10.2833	25	1	8	8	19	2.41978e+08	476	51.5976	6.18896
	A2	Sequence	# PSMs	# Proteins	# Protein Groups	Protein Group Accessions	Modifications	ΔCn	Area	q-Value	PEP	XCorr	Charge	MH+ [Da]	ΔM [ppm]	RT [min]	# Missed Cleavages
	High	IVVELIVPVAcEQGMR	2	1	1	P17745	C11(Carbamidomethyl)	0	9.35163e+07	0	0.007585	2.32743	3	1812.97	0.212598	51.4338	0
	High	VGETVDLVGLR	4	1	1	P17745		0	3.34449e+08	0	0.00745	2.17734	2	1157.65	-3.81153	44.1682	0
	High	EDQVDDAELLELVELEVR	1	1	1	P17745		0	6.08042e+07	0	0.01181	1.92694	3	2114.05	-0.706795	73.0297	0
	High	GITINTATVEYETENR	2	1	1	P17745		0	7.08244e+07	0	0.01149	1.81866	3	1810.88	-0.742743	31.7072	0
	High	TTLTAALTmALASIGSSVAK	5	1	1	P17745	M9(Oxidation)	0	2.04115e+08	0	0.02942	1.8065	3	1923.04	-1.02564	72.7265	0
	High	IYELMDAVDDYIPIPQR	1	1	1	P17745		0	6.40487e+07	0	0.1029	1.28058	3	2051.01	-3.51895	64.2604	0
	High	TTLTAALTMALASIGSSVAK	1	1	1	P17745		0	1.27471e+08	0	0.1112	0.68883	3	1907.05	-2.61249	76.7343	0
	High	SYTVTGVEMFQK	1	1	1	P17745		0	8.99641e+07	0.001	0.1456	1.30684	2	1389.67	-0.181944	33.7352	0
	High	FEAIIYVLK	2	1	1	P17745		0	1.87369e+08	0.002	0.1567	1.43921	2	1095.64	-2.52259	47.4028	0
P49227	Large ribosomal subunit protein uL18y OS=Arabidopsis thaliana OX=3702 GN=RPL5B PE=2 SV=3 - [RL52_ARATH]	11.402	23.92	1	2	5	19	7.22239e+08	301	34.4157	9.17334
	A2	Sequence	# PSMs	# Proteins	# Protein Groups	Protein Group Accessions	Modifications	ΔCn	Area	q-Value	PEP	XCorr	Charge	MH+ [Da]	ΔM [ppm]	RT [min]	# Missed Cleavages
	High	ALLDVGLIR	12	2	2	P49227;Q8LBI1		0	1181561042	0	0.02637	2.11866	2	969.607	-2.60444	43.8027	0
	High	DIVAQIVSASIAGDIVK	4	2	2	P49227;Q8LBI1		0	7.97981e+08	0	0.004073	2.05992	3	1698.96	-1.54658	126.41	0
	High	KGVEAESIEEMYK	1	1	1	P49227		0	3.01917e+07	0	0.03185	2.05736	3	1512.72	-1.53984	23.2604	1
	High	GVEAESIEEMYKK	1	1	1	P49227		0	7.29726e+07	0	0.04697	1.44708	3	1512.72	-1.66088	23.8548	1
	High	ASAYAHELPQYGLTVGLTNYAAAYcTGLLLAR	1	2	2	P49227;Q8LBI1	C25(Carbamidomethyl)	0	1.87174e+08	0	0.04515	1.17633	4	3428.72	-1.9907	60.6405	0
P49211	Large ribosomal subunit protein eL32z OS=Arabidopsis thaliana OX=3702 GN=RPL32A PE=2 SV=2 - [RL321_ARATH]	4.11267	33.08	2	5	5	18	2.97684e+08	133	15.4935	10.8872
	A2	Sequence	# PSMs	# Proteins	# Protein Groups	Protein Group Accessions	Modifications	ΔCn	Area	q-Value	PEP	XCorr	Charge	MH+ [Da]	ΔM [ppm]	RT [min]	# Missed Cleavages
	High	ASQLDVVVTNR	7	1	1	P49211		0	4.05713e+08	0	0.02681	2.17983	3	1201.65	-3.87125	24.2178	0
	High	FVVHNTSELELLMMHNR	3	1	1	P49211		0	1.10799e+08	0	0.0933	1.75781	4	2070.03	0.589889	34.3299	0
	High	GVTLMPNVGYGSDKK	2	2	1	P49211		0	3.35731e+08	0	0.05878	1.73456	3	1565.8	1.64242	24.6048	1
	High	KFVVHNTSELELLMMHNR	1	1	1	P49211		0	0	0	0.1017	1.38141	4	2198.12	0.555833	29.0444	1
	High	GVTLMPNVGYGSDK	1	2	1	P49211		0	1.51608e+08	0	0.04192	1.35668	2	1437.7	-1.55619	32.7797	0
	High	GVTLmPNVGYGSDK	4	2	1	P49211	M5(Oxidation)	0	3.75736e+07	0.002	0.1801	1.26197	2	1453.7	-0.896145	24.9826	0
P59231	Large ribosomal subunit protein uL1x OS=Arabidopsis thaliana OX=3702 GN=RPL10AC PE=1 SV=1 - [R10A3_ARATH]	1.62515	35.48	1	3	8	18	8.38954e+08	217	24.5162	9.81787
	A2	Sequence	# PSMs	# Proteins	# Protein Groups	Protein Group Accessions	Modifications	ΔCn	Area	q-Value	PEP	XCorr	Charge	MH+ [Da]	ΔM [ppm]	RT [min]	# Missed Cleavages
	High	IcMLGDAQHVEEAEK	3	3	3	P59230;P59231;Q8VZB9	C2(Carbamidomethyl)	0	1.90667e+09	0	0.01538	1.66428	3	1729.78	-7.36821	22.5478	0
	High	VLcmGVAVGNLSMEEK	1	3	3	P59230;P59231;Q8VZB9	C3(Carbamidomethyl); M4(Oxidation)	0	2.07757e+07	0	0.06622	1.64767	3	1752.84	2.56569	31.1621	0
	High	IcmLGDAQHVEEAEK	3	3	3	P59230;P59231;Q8VZB9	C2(Carbamidomethyl); M3(Oxidation)	0	7.79646e+08	0	0.06907	1.64437	3	1745.77	-8.40855	21.25	0
	High	LLGPGLNK	3	3	3	P59230;P59231;Q8VZB9		0	256988636	0	0.1197	1.62515	2	811.497	-7.61207	21.2146	0
	High	KVLcMGVAVGNLSMEEK	2	3	3	P59230;P59231;Q8VZB9	C4(Carbamidomethyl)	0	1.30738e+08	0	0.07972	1.30807	3	1864.93	0.274309	31.2076	1
	High	KFHAFLASESVIK	1	1	1	P59231		0	7.64065e+07	0.002	0.1741	1.44174	3	1476.82	-1.59372	23.9592	1
	High	KVLcmGVAVGNLSMEEK	1	3	3	P59230;P59231;Q8VZB9	C4(Carbamidomethyl); M5(Oxidation)	0	1.8839e+07	0.002	0.1755	1.08891	3	1880.92	-3.96878	24.4084	1
	High	icMLGDAQHVEEAEK	1	3	3	P59230;P59231;Q8VZB9	N-Term(Acetyl); C2(Carbamidomethyl)	0	15990196	0.002	0.1697	1.03614	3	1771.79	-3.75199	24.2897	0
	High	FPTLVSHQESLESK	1	2	2	P59231;Q8VZB9		0	3.53205e+08	0.002	0.1732	0.838946	3	1601.81	-2.38215	23.1906	0
	High	FHAFLASESVIK	1	1	1	P59231		0	7.99246e+06	0.004	0.2059	1.09842	3	1348.72	-2.31128	28.9158	0
	High	STMGPPNRVF	1	1	1	P59231		0	4.30769e+07	0.005	0.2389	1.11708	2	1105.55	0.54732	25.3525	1
Q93VT9	Large ribosomal subunit protein uL16z OS=Arabidopsis thaliana OX=3702 GN=RPL10A PE=1 SV=1 - [RL101_ARATH]	27.1928	23.18	3	5	5	18	1.29362e+09	220	24.9012	10.4917
	A2	Sequence	# PSMs	# Proteins	# Protein Groups	Protein Group Accessions	Modifications	ΔCn	Area	q-Value	PEP	XCorr	Charge	MH+ [Da]	ΔM [ppm]	RT [min]	# Missed Cleavages
	High	VAIGQVLLSVR	9	3	1	Q93VT9		0	2093359162	0	0.003239	2.80826	2	1154.72	-2.32377	43.799	0
	High	KGVDEFPFcVHLVSWEK	1	2	1	Q93VT9	C9(Carbamidomethyl)	0	7.20106e+07	0	0.008275	2.79839	4	2077.02	-0.643775	43.9771	1
	High	ENVSSEALEAAR	5	3	1	Q93VT9		0	630789590	0	0.006043	2.36606	2	1275.61	-8.42123	21.2121	0
	High	GVDEFPFcVHLVSWEK	2	2	1	Q93VT9	C8(Carbamidomethyl)	0	1.15671e+09	0	0.06149	1.28246	3	1948.93	1.01159	52.1069	0
	High	QPGSAFLPAHY	1	1	1	Q93VT9		0	2.68398e+08	0.007	0.2555	1.13877	2	1187.58	-1.86967	30.786	0
Q8LCL3	Large ribosomal subunit protein eL27y OS=Arabidopsis thaliana OX=3702 GN=RPL27B PE=2 SV=2 - [RL272_ARATH]	7.73561	26.67	2	1	4	18	1213734466	135	15.6048	10.272
	A2	Sequence	# PSMs	# Proteins	# Protein Groups	Protein Group Accessions	Modifications	ΔCn	Area	q-Value	PEP	XCorr	Charge	MH+ [Da]	ΔM [ppm]	RT [min]	# Missed Cleavages
	High	EVATLDALK	3	1	1	Q8LCL3		0	2.60266e+08	0	0.03387	2.08541	2	959.539	-1.99503	28.3269	0
	High	LVNYQHLMPTR	4	2	2	Q8LCL3;P51419		0	1.49543e+09	0	0.1031	1.74321	3	1371.71	-5.53447	23.7412	0
	High	AVILLQGR	8	3	2	Q8LCL3;P51419		0	8.97653e+08	0	0.1094	1.2278	2	869.557	-0.224421	26.0648	0
	High	YTLDVDLK	3	2	2	Q8LCL3;P51419		0	1248120726	0	0.06211	1.17547	2	966.514	-0.634095	31.6094	0
P40941	ADP,ATP carrier protein 2, mitochondrial OS=Arabidopsis thaliana OX=3702 GN=AAC2 PE=1 SV=2 - [ADT2_ARATH]	20.2194	11.17	2	2	5	18	1.72261e+09	385	41.7196	9.78857
	A2	Sequence	# PSMs	# Proteins	# Protein Groups	Protein Group Accessions	Modifications	ΔCn	Area	q-Value	PEP	XCorr	Charge	MH+ [Da]	ΔM [ppm]	RT [min]	# Missed Cleavages
	High	YFPTQALNFAFK	4	3	2	P31167;P40941		0	2345371294	0	0.0362	2.17297	2	1446.74	-3.8222	83.6799	0
	High	LQLIVFGK	9	2	2	P31167;P40941		0	2.76764e+09	0	0.0965	1.97065	2	917.579	-3.27632	59.8058	0
	High	SDGIAGLYR	1	1	1	P40941		0	8.33022e+06	0	0.1003	1.52775	2	951.489	-0.356278	25.8101	0
	High	AVAGAGVLAGYDK	3	2	1	P40941		0	54814854	0	0.04582	1.41288	2	1191.63	-3.06721	27.6612	0
	High	LQLIVFGKK	1	2	2	P31167;P40941		0	2.24611e+07	0.001	0.1346	1.62353	2	1045.68	-0.189312	32.9615	1
Q9XF91	Photosystem II 22 kDa protein, chloroplastic OS=Arabidopsis thaliana OX=3702 GN=PSBS PE=2 SV=1 - [PSBS_ARATH]	17.0844	16.6	4	4	4	17	1.4543e+09	265	27.9903	9.26123
	A2	Sequence	# PSMs	# Proteins	# Protein Groups	Protein Group Accessions	Modifications	ΔCn	Area	q-Value	PEP	XCorr	Charge	MH+ [Da]	ΔM [ppm]	RT [min]	# Missed Cleavages
	High	SKVEDGIFGTSGGIGFTK	7	1	1	Q9XF91		0	1.83396e+09	0	0.0009529	2.93532	3	1799.91	-3.51925	33.524	1
	High	VEDGIFGTSGGIGFTK	1	1	1	Q9XF91		0	1.71845e+08	0	0.0008715	2.8873	2	1584.78	-4.72918	43.804	0
	High	ANELFVGR	4	4	1	Q9XF91		0	4.82203e+08	0	0.06795	1.83104	2	905.483	-1.34365	23.9004	0
	High	EQGPLFGFTK	5	1	1	Q9XF91		0	2.04672e+09	0	0.04273	1.65944	2	1123.58	-1.84396	46.8552	0
P49637	Large ribosomal subunit protein uL15x OS=Arabidopsis thaliana OX=3702 GN=RPL27AC PE=2 SV=2 - [R27A3_ARATH]	10.3448	23.97	2	3	3	17	1.71313e+09	146	16.445	10.5942
	A2	Sequence	# PSMs	# Proteins	# Protein Groups	Protein Group Accessions	Modifications	ΔCn	Area	q-Value	PEP	XCorr	Charge	MH+ [Da]	ΔM [ppm]	RT [min]	# Missed Cleavages
	High	FFcPIVNLDK	6	2	1	P49637	C3(Carbamidomethyl)	0	1.3147e+09	0	0.08574	2.2381	2	1252.64	-3.07159	43.639	0
	High	DNVPLIDVTQHGFFK	6	2	1	P49637		0	2.5401e+09	0	0.01616	2.00506	3	1729.89	-1.35753	73.794	0
	High	LWSLVPEDVK	5	2	1	P49637		0	1284598701	0	0.06797	1.89896	2	1185.65	-3.4368	43.8002	0
Q8VZ19	Large ribosomal subunit protein eL30y OS=Arabidopsis thaliana OX=3702 GN=RPL30B PE=3 SV=1 - [RL302_ARATH]	25.0893	35.71	1	1	4	17	5.74799e+08	112	12.2825	9.5835
	A2	Sequence	# PSMs	# Proteins	# Protein Groups	Protein Group Accessions	Modifications	ΔCn	Area	q-Value	PEP	XCorr	Charge	MH+ [Da]	ΔM [ppm]	RT [min]	# Missed Cleavages
	High	RSEIEYYAmLAK	3	3	2	Q9LSA3;Q8VZ19	M9(Oxidation)	0	67789086	0	0.07882	2.31033	3	1489.74	1.74328	29.3564	1
	High	VScLSIVDPGDSDIIK	3	3	2	Q9LSA3;Q8VZ19	C3(Carbamidomethyl)	0	838462016	0	0.02835	2.1682	2	1717.86	-2.72466	43.6077	0
	High	LILISTNcPPLR	7	1	1	Q8VZ19	C8(Carbamidomethyl)	0	2.04742e+08	0	0.003382	2.16699	2	1396.79	-2.36105	37.7244	0
	High	RSEIEYYAMLAK	2	3	2	Q9LSA3;Q8VZ19		0	1.08162e+08	0	0.07426	2.07558	3	1473.74	-2.20589	30.3527	1
	High	SEIEYYAMLAK	1	3	2	Q9LSA3;Q8VZ19		0	6.81192e+08	0	0.1037	1.11748	2	1317.64	-0.36096	38.7585	0
	High	SEIEYYAmLAK	1	3	2	Q9LSA3;Q8VZ19	M8(Oxidation)	0	6.10106e+08	0.002	0.1676	1.29071	2	1333.63	0.0695716	42.1218	0
P51419	Large ribosomal subunit protein eL27x OS=Arabidopsis thaliana OX=3702 GN=RPL27C PE=2 SV=2 - [RL273_ARATH]	3.4953	28.15	2	1	4	17	1.24598e+09	135	15.5977	10.2573
	A2	Sequence	# PSMs	# Proteins	# Protein Groups	Protein Group Accessions	Modifications	ΔCn	Area	q-Value	PEP	XCorr	Charge	MH+ [Da]	ΔM [ppm]	RT [min]	# Missed Cleavages
	High	EVATLDALQSK	2	1	1	P51419		0	9.94398e+08	0	0.0266	1.85069	2	1174.63	-3.685	26.2209	0
	High	LVNYQHLMPTR	4	2	2	Q8LCL3;P51419		0	1.49543e+09	0	0.1031	1.74321	3	1371.71	-5.53447	23.7412	0
	High	AVILLQGR	8	3	2	Q8LCL3;P51419		0	8.97653e+08	0	0.1094	1.2278	2	869.557	-0.224421	26.0648	0
	High	YTLDVDLK	3	2	2	Q8LCL3;P51419		0	1248120726	0	0.06211	1.17547	2	966.514	-0.634095	31.6094	0
Q39043	Heat shock 70 kDa protein BIP2 OS=Arabidopsis thaliana OX=3702 GN=BIP2 PE=1 SV=2 - [BIP2_ARATH]	10.6232	18.26	3	8	10	17	1.15462e+08	668	73.5159	5.21143
	A2	Sequence	# PSMs	# Proteins	# Protein Groups	Protein Group Accessions	Modifications	ΔCn	Area	q-Value	PEP	XCorr	Charge	MH+ [Da]	ΔM [ppm]	RT [min]	# Missed Cleavages
	High	IInEPTAAAIAYGLDK	1	8	2	Q9LHA8;Q39043	N3(Deamidated)	0	0	0	0.006082	3.01647	2	1660.89	4.78499	59.6613	0
	High	SQIDEIVLVGGSTR	3	2	1	Q39043		0	1.12767e+08	0	0.001796	2.22268	2	1473.79	-2.40351	37.7433	0
	High	IINEPTAAAIAYGLDKK	1	8	2	Q9LHA8;Q39043		0	4.67773e+07	0	0.02333	2.12651	3	1787.98	-3.27304	32.3516	1
	High	ARFEELNNDLFR	3	2	1	Q39043		0	7.02739e+07	0	0.09285	1.95494	3	1523.76	-0.957919	31.6447	1
	High	ITPSWVGFTDSER	2	2	1	Q39043		0	1.15499e+08	0	0.02916	1.62716	2	1494.72	-1.18594	54.1804	0
	High	DAGVIAGLNVAR	3	2	1	Q39043		0	9.36791e+07	0	0.1081	1.55474	2	1155.65	1.68798	34.6415	0
	High	IKDAVVTVPAYFNDAQR	1	2	1	Q39043		0	1.30253e+07	0	0.04234	1.34713	3	1907	0.293358	31.4883	1
	High	LVPYQIVNK	1	2	1	Q39043		0	1.18119e+08	0	0.03542	1.17674	2	1073.63	-0.765826	26.2244	0
	High	GVNPDEAVAYGAAVQGGILSGEGGDETK	1	2	1	Q39043		0	7.9771e+07	0	0.09604	0.444006	3	2661.26	-0.336541	46.3862	0
	High	DAVVTVPAYFNDAQR	1	2	1	Q39043		0	4.36584e+07	0.008	0.2561	0.47653	2	1665.82	-1.76686	60.7809	0
Q9FH02	ATP-dependent zinc metalloprotease FTSH 5, chloroplastic OS=Arabidopsis thaliana OX=3702 GN=FTSH5 PE=1 SV=1 - [FTSH5_ARATH]	9.96792	18.32	3	10	10	17	1.05262e+08	704	75.1849	5.49072
	A2	Sequence	# PSMs	# Proteins	# Protein Groups	Protein Group Accessions	Modifications	ΔCn	Area	q-Value	PEP	XCorr	Charge	MH+ [Da]	ΔM [ppm]	RT [min]	# Missed Cleavages
	High	EISKDEISDALER	3	2	1	Q9FH02		0	8.5385e+07	0	0.004415	2.51492	3	1504.75	-0.0772873	25.2724	1
	High	SKAPcIVFIDEIDAVGR	2	2	1	Q9FH02	C5(Carbamidomethyl)	0	7.41168e+07	0	0.005215	2.13949	3	1889.98	0.211645	74.4665	1
	High	EIITTQIDILHK	1	1	1	Q9FH02		0	6.45107e+07	0	0.02234	2.02145	3	1423.81	-2.25469	33.1881	0
	High	GQAGGLTFFAPSEER	1	2	1	Q9FH02		0	78086528	0	0.006512	1.69036	2	1566.75	-2.86552	37.692	0
	High	GcLLVGPPGTGK	2	2	1	Q9FH02	C2(Carbamidomethyl)	0	9.41792e+07	0	0.043	1.6017	2	1155.62	-1.4244	25.714	0
	High	LAQLLIEK	2	3	1	Q9FH02		0	7.65791e+07	0	0.05688	1.55923	2	927.583	-4.27959	30.3547	0
	High	APcIVFIDEIDAVGR	1	2	1	Q9FH02	C3(Carbamidomethyl)	0	7.32235e+07	0	0.07715	1.20871	2	1674.85	-3.26005	56.1391	0
	High	SYLENQmAVALGGR	2	2	1	Q9FH02	M7(Oxidation)	0	1.68264e+07	0	0.1236	1.11155	3	1524.75	1.5119	29.2788	0
	High	SYLENQMAVALGGR	1	2	1	Q9FH02		0	4.73309e+07	0	0.1055	1.01667	2	1508.75	-3.35053	41.3732	0
	High	RTPGFTGADLQNLMNEAAILAAR	1	2	1	Q9FH02		0	1.3622e+08	0	0.1087	0.952586	3	2430.26	-0.371263	62.0934	1
	High	DYSmATADVVDAEVR	1	1	1	Q9FH02	M4(Oxidation)	0	1.18062e+07	0.004	0.2091	0.620179	3	1657.73	-2.66021	44.3634	0
Q9FI56	Chaperone protein ClpC1, chloroplastic OS=Arabidopsis thaliana OX=3702 GN=CLPC1 PE=1 SV=1 - [CLPC1_ARATH]	5.7036	11.84	4	9	9	17	4.68988e+07	929	103.388	6.771
	A2	Sequence	# PSMs	# Proteins	# Protein Groups	Protein Group Accessions	Modifications	ΔCn	Area	q-Value	PEP	XCorr	Charge	MH+ [Da]	ΔM [ppm]	RT [min]	# Missed Cleavages
	High	AIDLIDEAGSR	4	4	1	Q9FI56		0	5.53116e+07	0	0.004936	2.21276	2	1159.59	-1.28634	30.3655	0
	High	GELQcIGATTLDEYRK	1	2	1	Q9FI56	C5(Carbamidomethyl)	0	0	0	0.006331	1.73312	3	1853.9	-0.911661	28.735	1
	High	LDEMIVFR	1	2	1	Q9FI56		0	2.43113e+07	0	0.03638	1.62421	2	1022.53	-0.00797467	39.4823	0
	High	EIELQVTER	4	2	1	Q9FI56		0	3.36217e+07	0	0.0754	1.27516	2	1116.59	-2.23679	25.3074	0
	High	NPNRPIASFIFSGPTGVGK	3	2	1	Q9FI56		0	4.33827e+07	0	0.07491	1.21288	3	1959.04	-0.715751	38.0387	0
	High	KVITLDmGLLVAGTK	1	1	1	Q9FI56	M7(Oxidation)	0	1.88656e+07	0	0.1108	1.15427	3	1574.91	-3.72807	40.2733	1
	High	GSGFVAVEIPFTPR	1	2	1	Q9FI56		0	1.56161e+07	0	0.04983	1.09845	2	1476.78	-1.0934	50.1017	0
	High	SLVTEELK	1	2	1	Q9FI56		0	4.06918e+07	0.002	0.1658	1.09432	2	918.512	-2.07357	23.3166	0
	High	IGFDLDYDEK	1	1	1	Q9FI56		0	4.20021e+07	0.004	0.1957	0.941947	2	1214.56	1.55163	38.4083	0
P42794	Large ribosomal subunit protein uL5y/uL5x/uL5w OS=Arabidopsis thaliana OX=3702 GN=RPL11B PE=2 SV=2 - [RL112_ARATH]	6.02281	26.37	2	5	5	17	8.07999e+08	182	20.848	9.92041
	A2	Sequence	# PSMs	# Proteins	# Protein Groups	Protein Group Accessions	Modifications	ΔCn	Area	q-Value	PEP	XCorr	Charge	MH+ [Da]	ΔM [ppm]	RT [min]	# Missed Cleavages
	High	LVLNISVGESGDR	4	2	1	P42794		0	6.87167e+08	0	0.0063	2.54341	2	1358.72	-2.35555	35.1322	0
	High	VLEQLSGQTPVFSK	6	2	1	P42794		0	9.13579e+08	0	0.02902	1.9914	3	1532.83	1.98573	42.6637	0
	High	AmQLLESGLK	4	2	1	P42794	M2(Oxidation)	0	8.2325e+08	0.001	0.128	1.40555	2	1105.59	-4.55007	23.2621	0
	High	LVLNISVGESGDRLTR	1	2	1	P42794		0	9.15299e+07	0.002	0.1743	1.08991	3	1728.96	-0.741335	32.0739	1
	High	AMQLLESGLK	1	2	1	P42794		0	1.62556e+08	0.004	0.2255	0.570929	2	1089.6	0.687189	31.2302	0
	High	IAcYVTVR	1	2	1	P42794	C3(Carbamidomethyl)	0	137659084	0.006	0.2466	1.59466	2	981.511	-8.06568	21.1932	0
CON_IPI00009865.2	SWISS-PROT:P13645 Tax_Id=9606 Gene_Symbol=KRT10 Keratin, type I cytoskeletal 10	5.8156	21.25	11	9	9	16	2.57557e+08	593	59.4749	5.21143
	A2	Sequence	# PSMs	# Proteins	# Protein Groups	Protein Group Accessions	Modifications	ΔCn	Area	q-Value	PEP	XCorr	Charge	MH+ [Da]	ΔM [ppm]	RT [min]	# Missed Cleavages
	High	QSLEASLAETEGR	2	2	1	CON_IPI00009865.2		0	3.32752e+07	0	0.005497	2.20232	2	1390.68	-1.38682	26.3821	0
	High	NQILNLTTDNANILLQIDNAR	2	1	1	CON_IPI00009865.2		0	3.61211e+08	0	0.01181	1.63978	3	2367.26	0.295948	59.0389	0
	High	DAEAWFNEK	3	5	1	CON_IPI00009865.2		0	133528255	0	0.1107	1.61178	2	1109.49	-0.0699488	33.5629	0
	High	VLDELTLTK	2	2	1	CON_IPI00009865.2		0	2.7793e+08	0	0.04753	1.58145	2	1031.6	-0.864283	30.7413	0
	High	NVQALEIELQSQLALK	1	1	1	CON_IPI00009865.2		0	6.45763e+07	0	0.09574	1.56975	3	1797.01	0.289304	54.6399	0
	High	GSLGGGFSSGGFSGGSFSR	1	1	1	CON_IPI00009865.2		0	9.77661e+06	0	0.07012	0.899592	3	1707.77	1.54831	33.7714	0
	High	ELTTEIDNNIEqISSYK	3	1	1	CON_IPI00009865.2	Q12(Deamidated)	0	0	0	0.08389	0.782231	3	1997.96	1.32058	45.4443	0
	High	QSVEADINGLR	1	7	1	CON_IPI00009865.2		0	2.01093e+07	0.001	0.1371	0.87977	2	1201.61	-2.20682	27.2593	0
	High	IRLENEIQTYR	1	1	1	CON_IPI00009865.2		0	7.17594e+07	0.002	0.1513	1.92015	3	1434.77	-2.60098	22.3032	1
P42798	Small ribosomal subunit protein uS8z/uS8w OS=Arabidopsis thaliana OX=3702 GN=RPS15AA PE=2 SV=2 - [R15A1_ARATH]	7.84425	45.38	3	5	5	16	1.18541e+08	130	14.7949	9.89111
	A2	Sequence	# PSMs	# Proteins	# Protein Groups	Protein Group Accessions	Modifications	ΔCn	Area	q-Value	PEP	XCorr	Charge	MH+ [Da]	ΔM [ppm]	RT [min]	# Missed Cleavages
	High	HGYIGEFEYVDDHR	3	2	1	P42798		0	1.0725e+08	0	0.002135	2.26583	3	1736.76	-0.972331	24.016	0
	High	QFGYIVLTTSAGIMDHEEAR	1	2	1	P42798		0	1.09661e+08	0	0.01022	2.18203	3	2238.08	-2.04919	46.8542	0
	High	ISVLNDALK	3	1	1	P42798		0	1.38711e+08	0	0.02113	1.79624	2	972.572	0.0257351	28.8199	0
	High	EIEGWTAR	3	2	1	P42798		0	5.36842e+07	0	0.1245	1.49432	2	961.468	-5.92332	22.7886	0
	High	IVVELnGR	3	3	1	P42798	N6(Deamidated)	0	5.31504e+07	0	0.09216	1.43621	2	900.515	-0.357905	25.6442	0
	High	ISVLnDALK	1	1	1	P42798	N5(Deamidated)	0	6.44035e+06	0	0.1161	0.979593	2	973.558	1.33485	30.4796	0
	High	IVVELNGR	2	3	1	P42798		0	1.66571e+07	0.002	0.1657	1.3634	2	899.525	-6.32131	22.2421	0
Q9SZJ5	Serine hydroxymethyltransferase 1, mitochondrial OS=Arabidopsis thaliana OX=3702 GN=SHM1 PE=1 SV=1 - [GLYM1_ARATH]	11.8175	30.17	2	10	10	16	2.90131e+08	517	57.3643	8.1333
	A2	Sequence	# PSMs	# Proteins	# Protein Groups	Protein Group Accessions	Modifications	ΔCn	Area	q-Value	PEP	XCorr	Charge	MH+ [Da]	ΔM [ppm]	RT [min]	# Missed Cleavages
	High	WGVNVqPLSGSPANFHVYTALLKPHER	2	1	1	Q9SZJ5	Q6(Deamidated)	0	43352770	0	0.0005292	3.55577	5	3018.57	3.20591	42.3688	0
	High	DFVSAMESSSTIQSEIAK	1	1	1	Q9SZJ5		0	6.37366e+07	0	0.005257	2.55268	3	1929.91	-1.98485	50.7073	0
	High	KISAVSIFFETMPYR	1	2	1	Q9SZJ5		0	1.2454e+08	0	0.02233	2.29487	3	1788.93	-5.79083	50.7459	1
	High	LIVAGASAYAR	3	2	1	Q9SZJ5		0	392923918	0	0.02904	1.75147	2	1091.62	-0.713237	23.2776	0
	High	GFVEEDFAK	2	1	1	Q9SZJ5		0	2.92662e+08	0	0.06597	1.66275	2	1041.49	2.58416	29.7718	0
	High	NTVPGDVSAMVPGGIR	1	2	1	Q9SZJ5		0	4.45651e+07	0	0.06564	1.51883	3	1569.81	-0.114875	37.323	0
	High	QFPTIGFEK	1	2	1	Q9SZJ5		0	184808278	0	0.1157	1.47719	2	1066.56	-0.239225	34.4679	0
	High	FAQTLMER	1	1	1	Q9SZJ5		0	1.38956e+08	0	0.08999	1.28504	2	995.496	-2.22723	22.0973	0
	High	INQAVFPGLQGGPHNHTITGLAVALK	1	2	1	Q9SZJ5		0	22111443	0	0.1181	1.23435	4	2653.45	-3.02993	55.9465	0
	High	YYGGNEYIDMAETLcQK	1	2	1	Q9SZJ5	C15(Carbamidomethyl)	0	6.80134e+07	0	0.09487	0.948116	3	2054.88	-0.330765	46.06	0
	High	NTVPGDVSAmVPGGIR	2	2	1	Q9SZJ5	M10(Oxidation)	0	4.81658e+07	0.002	0.1804	1.06857	3	1585.8	-0.640523	31.828	0
A4QJT5	Small ribosomal subunit protein uS4c OS=Olimarabidopsis pumila OX=74718 GN=rps4 PE=3 SV=1 - [RR4_OLIPU]	9.24927	25.87	3	5	5	16	1.24332e+08	201	23.2307	10.4038
	A2	Sequence	# PSMs	# Proteins	# Protein Groups	Protein Group Accessions	Modifications	ΔCn	Area	q-Value	PEP	XCorr	Charge	MH+ [Da]	ΔM [ppm]	RT [min]	# Missed Cleavages
	High	LDNILFR	4	3	1	A4QJT5		0	137150390	0	0.1087	1.87494	2	890.509	-0.781209	45.2418	0
	High	INELLVVEYYSR	5	3	1	A4QJT5		0	1.04811e+08	0	0.07408	1.79369	3	1497.79	-4.20252	47.6701	0
	High	LGmALTIPQAR	2	3	1	A4QJT5	M3(Oxidation)	0	5.41448e+07	0	0.07841	1.5635	2	1186.67	3.58032	29.6067	0
	High	LGMALTIPQAR	2	3	1	A4QJT5		0	8.5297e+07	0	0.03893	1.53284	2	1170.67	2.20524	35.6093	0
	High	GSTGQVLLQLLEMR	2	3	1	A4QJT5		0	1.06047e+08	0	0.07312	1.35699	3	1544.85	-0.618892	63.3084	0
	High	IVDIPSYR	1	3	1	A4QJT5		0	1.298e+08	0.004	0.2099	1.72181	2	962.534	3.08	27.9674	0
P92549	ATP synthase subunit alpha, mitochondrial OS=Arabidopsis thaliana OX=3702 GN=ATPA PE=1 SV=3 - [ATPAM_ARATH]	7.19972	21.7	1	8	9	16	1.32118e+08	507	55.0688	6.32861
	A2	Sequence	# PSMs	# Proteins	# Protein Groups	Protein Group Accessions	Modifications	ΔCn	Area	q-Value	PEP	XCorr	Charge	MH+ [Da]	ΔM [ppm]	RT [min]	# Missed Cleavages
	High	NFYANFQVDEIGR	1	1	1	P92549		0	11481431	0	0.001398	3.15633	2	1572.74	-5.04703	43.6798	0
	High	GIRPAINVGLSVSR	1	1	1	P92549		0	9.94759e+07	0	0.006678	2.43573	3	1438.85	1.73247	28.7951	0
	High	EAFPGDVFYLHSR	3	1	1	P92549		0	0	0	0.05481	1.72741	3	1537.74	-3.30671	37.7896	0
	High	AAELTNLFESR	1	1	1	P92549		0	1.15623e+08	0	0.009859	1.60766	2	1250.64	1.87014	51.9211	0
	High	AVDSLVPIGR	2	1	1	P92549		0	100446667	0	0.05057	1.44744	2	1026.59	-1.42244	30.7847	0
	High	AILNSVKPELLQALK	2	1	1	P92549		0	1.80284e+08	0	0.1092	1.36135	3	1637	-2.36932	57.8833	0
	High	QMSLLLR	1	4	2	A4QKR6;P92549		0	41286380	0	0.1172	1.23667	2	860.501	-1.46094	30.727	0
	High	QmSLLLR	3	4	2	A4QKR6;P92549	M2(Oxidation)	0	9.66438e+07	0.001	0.1442	0.747753	2	876.493	-4.54611	23.1338	0
	High	VVDAMGVPIDGK	1	1	1	P92549		0	0	0.005	0.2336	0.933052	2	1200.63	-0.347694	28.9835	0
	High	DNGmHALIIYDDLSK	1	1	1	P92549	M4(Oxidation)	0	0	0.005	0.2333	0.695767	3	1720.82	1.7047	46.6226	0
Q56YW9	Tubulin beta-2 chain OS=Arabidopsis thaliana OX=3702 GN=TUBB2 PE=1 SV=2 - [TBB2_ARATH]	9.40693	15.56	5	2	6	15	1.89961e+08	450	50.701	4.80518
	A2	Sequence	# PSMs	# Proteins	# Protein Groups	Protein Group Accessions	Modifications	ΔCn	Area	q-Value	PEP	XCorr	Charge	MH+ [Da]	ΔM [ppm]	RT [min]	# Missed Cleavages
	High	GHYTEGAELIDSVLDVVR	2	5	2	P29517;Q56YW9		0	5.07436e+07	0	0.003678	2.68338	3	1972.99	-2.35088	57.7238	0
	High	GHYTEGAELIDSVLDVVRK	3	5	2	P29517;Q56YW9		0	4.16811e+07	0	0.01433	2.55489	4	2101.09	-0.499707	50.1212	1
	High	LHFFmVGFAPLTSR	5	8	3	P29517;Q56YW9;P29513	M5(Oxidation)	0	9.37095e+07	0	0.01214	2.10994	3	1638.85	2.52532	46.4109	0
	High	LHFFMVGFAPLTSR	1	8	3	P29517;Q56YW9;P29513		0	2.84787e+07	0	0.01092	1.96141	3	1622.85	-1.78668	52.5447	0
	High	YTGDSDLQLER	2	1	1	Q56YW9		0	3.54527e+07	0	0.06837	1.32375	2	1296.6	-3.34627	22.4567	0
	High	FWEVVcAEHGIDPTGR	1	1	1	Q56YW9	C6(Carbamidomethyl)	0	1.99758e+07	0	0.1077	0.868321	3	1872.87	0.0383899	36.0903	0
	High	VSEQFTAMFR	1	8	3	P29517;Q56YW9;P29513		0	4.25431e+08	0.004	0.2125	1.17553	2	1215.59	3.07842	36.2786	0
Q9LD90	H/ACA ribonucleoprotein complex subunit 4 OS=Arabidopsis thaliana OX=3702 GN=CBF5 PE=1 SV=1 - [CBF5_ARATH]	1.87159	26.73	1	11	11	15	3.84493e+08	565	62.987	9.14404
	A2	Sequence	# PSMs	# Proteins	# Protein Groups	Protein Group Accessions	Modifications	ΔCn	Area	q-Value	PEP	XCorr	Charge	MH+ [Da]	ΔM [ppm]	RT [min]	# Missed Cleavages
	High	VTGNLIVcIDR	2	1	1	Q9LD90	C8(Carbamidomethyl)	0	3.8446e+08	0	0.01553	1.87159	2	1259.67	-3.41982	32.4088	0
	High	NVVLPTGGDAIIAGAAAAPEEIK	1	1	1	Q9LD90		0	4.28801e+07	0	0.0173	1.62595	3	2177.19	3.76036	48.2944	0
	High	VIMPLEMILTSYKR	1	1	1	Q9LD90		0	6.2834e+07	0	0.02907	1.59406	3	1693.94	0.607301	56.4921	1
	High	DSAVNAIcYGAK	2	1	1	Q9LD90	C8(Carbamidomethyl)	0	1.64043e+08	0	0.03391	1.5422	2	1268.59	-0.845183	24.78	0
	High	LLEYDADR	1	1	1	Q9LD90		0	56234422	0	0.1022	1.44526	2	994.48	-4.09688	21.4917	0
	High	LMIPGLLR	3	1	1	Q9LD90		0	9.17847e+07	0	0.1014	1.37912	2	912.569	-1.05633	44.23	0
	High	ALESLTGAVFQRPPLISAVK	1	1	1	Q9LD90		0	6.04975e+08	0	0.03449	1.29556	3	2097.2	-1.25195	46.1971	0
	High	GEAIAVGIAEMTTSVMATcDHGVVAK	1	1	1	Q9LD90	C19(Carbamidomethyl)	0	5.4367e+07	0	0.06653	1.07163	4	2618.26	-1.52076	53.2456	0
	High	FEnDIDVGTEVVLMTTK	1	1	1	Q9LD90	N3(Deamidated)	0	4.04334e+07	0.001	0.1413	1.36703	3	1911.93	3.38702	53.8466	0
	High	EEVIEEVASPK	1	1	1	Q9LD90		0	3.01769e+07	0.004	0.2142	1.06354	2	1229.63	0.87953	24.6764	0
	High	RVIMPLEMILTSYK	1	1	1	Q9LD90		0	4.68564e+07	0.006	0.247	1.48945	3	1693.94	0.174923	55.4814	1
P25858	Glyceraldehyde-3-phosphate dehydrogenase GAPC1, cytosolic OS=Arabidopsis thaliana OX=3702 GN=GAPC1 PE=1 SV=2 - [G3PC1_ARATH]	2.00259	30.77	2	7	7	15	6.70011e+07	338	36.8911	7.12256
	A2	Sequence	# PSMs	# Proteins	# Protein Groups	Protein Group Accessions	Modifications	ΔCn	Area	q-Value	PEP	XCorr	Charge	MH+ [Da]	ΔM [ppm]	RT [min]	# Missed Cleavages
	High	VPTVDVSVVDLTVR	5	2	1	P25858		0	6.56285e+07	0	0.01178	2.00259	2	1498.84	-2.46299	46.9816	0
	High	TLLFGEKPVTVFGIR	2	2	1	P25858		0	7.5967e+07	0	0.0153	1.85389	3	1676.97	-0.586774	45.7644	0
	High	IGInGFGR	3	2	1	P25858	N4(Deamidated)	0	2.57005e+07	0	0.07611	1.16139	2	834.447	0.0103993	32.2267	0
	High	FGIVEGLmTTVHSITATQK	2	2	1	P25858	M8(Oxidation)	0	59407817	0	0.1182	1.13872	3	2049.06	-3.91168	71.3591	0
	High	GILGYTEDDVVSTDFVGDNR	1	2	1	P25858		0	5.23649e+07	0	0.03747	0.925008	3	2172	-3.841	81.6655	0
	High	SDLDIVSNAScTTNcLAPLAK	1	2	1	P25858	C11(Carbamidomethyl); C15(Carbamidomethyl)	0	1.25631e+07	0.003	0.1845	0.597672	3	2250.08	0.8825	43.7503	0
	High	LTGMSFR	1	2	1	P25858		0	8.90621e+06	0.009	0.2623	1.53978	2	811.412	-1.35122	22.9378	0
Q940J9	Probable methyltransferase PMT8 OS=Arabidopsis thaliana OX=3702 GN=At1g04430 PE=2 SV=1 - [PMT8_ARATH]	7.83262	19.1	1	4	10	15	6.53718e+07	623	70.463	6.59521
	A2	Sequence	# PSMs	# Proteins	# Protein Groups	Protein Group Accessions	Modifications	ΔCn	Area	q-Value	PEP	XCorr	Charge	MH+ [Da]	ΔM [ppm]	RT [min]	# Missed Cleavages
	High	GIPAYLGVLGTK	1	2	2	Q940J9;Q8H118		0	41787026	0	0.007043	3.12329	2	1188.7	-2.53639	43.7151	0
	High	GcSAEDLLIEMDR	1	2	2	Q940J9;Q8H118	C2(Carbamidomethyl)	0	3.00803e+07	0	0.00133	2.59473	2	1508.67	-2.18506	45.3902	0
	High	ILRPTGFVIIR	2	1	1	Q940J9		0	5.97049e+07	0	0.06337	2.1146	3	1284.82	0.527884	31.5283	0
	High	DGLLLLELDR	4	4	4	Q93YV7;Q8H118;Q8VZV7;Q940J9		0	9.46236e+07	0	0.04083	1.55718	2	1156.66	0.204902	58.8357	0
	High	LADFGYSTDMFEK	1	1	1	Q940J9		0	3.43921e+07	0	0.08322	1.41208	2	1523.67	-1.47654	44.4481	0
	High	YLQALHWETVASEK	1	1	1	Q940J9		0	3.34985e+07	0	0.09552	1.21797	3	1674.85	0.555986	30.6505	0
	High	LDLSLmEHYER	1	3	3	Q940J9;Q93YV7;Q8H118	M6(Oxidation)	0	0	0	0.1145	1.11876	3	1421.68	1.76828	27.1838	0
	High	KLWLTSESLR	2	3	3	Q940J9;Q93YV7;Q8H118		0	1.502e+07	0.003	0.1878	0.740817	2	1232.7	-0.532994	26.4496	1
	High	TYDLLHAWSIFSDIK	1	1	1	Q940J9		0	2.3825e+07	0.004	0.2266	0.831756	3	1808.92	-1.6385	64.9314	0
	High	GSGLAPWPAR	1	3	3	Q940J9;Q93YV7;Q8H118		0	4.09415e+07	0.004	0.207	0.822675	2	1011.54	-0.427674	29.3724	0
P34788	Small ribosomal subunit protein uS13z/uS13y/uS13x OS=Arabidopsis thaliana OX=3702 GN=RPS18A PE=1 SV=1 - [RS18_ARATH]	5.94613	32.89	1	5	5	15	1.30344e+08	152	17.5345	10.5356
	A2	Sequence	# PSMs	# Proteins	# Protein Groups	Protein Group Accessions	Modifications	ΔCn	Area	q-Value	PEP	XCorr	Charge	MH+ [Da]	ΔM [ppm]	RT [min]	# Missed Cleavages
	High	RAGELSAAEIDNLmTIVANPR	1	1	1	P34788	M14(Oxidation)	0	6.74535e+07	0	0.009104	2.56576	3	2257.14	-9.71596	59.4844	1
	High	IPDWFLNR	5	1	1	P34788		0	1.91582e+08	0	0.03871	1.74842	2	1060.56	1.42968	45.2398	0
	High	ImFALTSIK	2	1	1	P34788	M2(Oxidation)	0	3.38509e+07	0	0.05838	1.37723	2	1039.58	-2.64814	36.4597	0
	High	RAGELSAAEIDNLMTIVANPR	2	1	1	P34788		0	1.14995e+08	0	0.04117	1.37253	3	2241.16	-4.42871	53.5191	1
	High	AGELSAAEIDNLmTIVANPR	2	1	1	P34788	M13(Oxidation)	0	2.3164e+07	0	0.04578	1.17058	3	2101.06	0.0419621	78.5384	0
	High	AGELSAAEIDNLMTIVANPR	1	1	1	P34788		0	2.16168e+07	0.001	0.1304	1.022	3	2085.05	-5.26523	64.0937	0
	High	YSQVVSNALDMK	2	1	1	P34788		0	8.44539e+07	0.002	0.161	1.21167	2	1354.66	-2.53747	28.1523	0
Q8H118	Probable methyltransferase PMT1 OS=Arabidopsis thaliana OX=3702 GN=At3g23300 PE=2 SV=2 - [PMT1_ARATH]	5.71802	16.04	1	2	9	15	6.21631e+07	611	69.3118	6.72705
	A2	Sequence	# PSMs	# Proteins	# Protein Groups	Protein Group Accessions	Modifications	ΔCn	Area	q-Value	PEP	XCorr	Charge	MH+ [Da]	ΔM [ppm]	RT [min]	# Missed Cleavages
	High	GIPAYLGVLGTK	1	2	2	Q940J9;Q8H118		0	41787026	0	0.007043	3.12329	2	1188.7	-2.53639	43.7151	0
	High	GcSAEDLLLEMDR	1	2	2	Q940J9;Q8H118	C2(Carbamidomethyl)	0	3.00803e+07	0	0.00133	2.59473	2	1508.67	-2.18506	45.3902	0
	High	ILRPSGFILIR	3	2	2	Q93YV7;Q8H118		0	4.48375e+07	0	0.1069	1.91985	3	1284.82	1.09794	45.9567	0
	High	DGILLLELDR	4	4	4	Q93YV7;Q8H118;Q8VZV7;Q940J9		0	9.46236e+07	0	0.04083	1.55718	2	1156.66	0.204902	58.8357	0
	High	LADFGYSTDIFEK	1	1	1	Q8H118		0	4.70282e+07	0	0.02669	1.30926	2	1505.71	-1.97453	46.9842	0
	High	LDLSLmEHYER	1	3	3	Q940J9;Q93YV7;Q8H118	M6(Oxidation)	0	0	0	0.1145	1.11876	3	1421.68	1.76828	27.1838	0
	High	QSVVDLVK	1	1	1	Q8H118		0	9.63709e+06	0.002	0.1591	1.37182	2	887.519	-0.894446	26.2754	0
	High	KLWLTSESLR	2	3	3	Q940J9;Q93YV7;Q8H118		0	1.502e+07	0.003	0.1878	0.740817	2	1232.7	-0.532994	26.4496	1
	High	GSGLAPWPAR	1	3	3	Q940J9;Q93YV7;Q8H118		0	4.09415e+07	0.004	0.207	0.822675	2	1011.54	-0.427674	29.3724	0
CON_IPI00009867.3	SWISS-PROT:P13647 Tax_Id=9606 Gene_Symbol=KRT5 Keratin, type II cytoskeletal 5	1.9075	14.58	14	4	9	14	1.26132e+08	590	62.34	7.73779
	A2	Sequence	# PSMs	# Proteins	# Protein Groups	Protein Group Accessions	Modifications	ΔCn	Area	q-Value	PEP	XCorr	Charge	MH+ [Da]	ΔM [ppm]	RT [min]	# Missed Cleavages
	High	LALDVEIATYR	1	16	3	CON_IPI00021304.1;CON_IPI00009867.3;CON_IPI00293665.7		0	30738505	0	0.01573	1.9075	2	1263.69	-4.44176	42.065	0
	High	NLDLDSIIAEVK	3	8	3	CON_IPI00021304.1;CON_IPI00009867.3;CON_IPI00293665.7		0	1.93644e+08	0	0.06907	1.3885	3	1329.72	-1.38713	58.1162	0
	High	ISISTSGGSFR	2	1	1	CON_IPI00009867.3		0	2.30193e+07	0	0.03653	1.27203	2	1111.57	-5.81582	23.7437	0
	High	LALDVEIATYRK	3	14	3	CON_IPI00021304.1;CON_IPI00009867.3;CON_IPI00293665.7		0	1.23507e+08	0	0.08237	1.24641	3	1391.79	0.891451	30.3675	1
	High	WTLLQEQGTK	1	4	2	CON_IPI00009867.3;CON_IPI00293665.7		0	1.95927e+07	0	0.07531	0.960198	2	1203.63	-1.70158	30.039	0
	High	VSLAGAcGVGGYGSR	1	1	1	CON_IPI00009867.3	C7(Carbamidomethyl)	0	1.16813e+07	0.001	0.1495	0.968337	2	1410.68	-1.12801	25.029	0
	High	NmQDLVEDFK	1	2	1	CON_IPI00009867.3	M2(Oxidation)	0	1.65921e+07	0.002	0.1771	0.721838	2	1254.57	-1.03845	32.3627	0
	High	SLYNLGGSK	1	2	1	CON_IPI00009867.3		0	3690393	0.006	0.2462	0.657213	2	938.489	-5.34685	21.809	0
	High	FASFIDK	1	33	3	CON_IPI00021304.1;CON_IPI00009867.3;CON_IPI00293665.7		0	6.12443e+07	0.007	0.2552	1.55874	2	827.432	2.03499	28.1114	0
P25856	Glyceraldehyde-3-phosphate dehydrogenase GAPA1, chloroplastic OS=Arabidopsis thaliana OX=3702 GN=GAPA1 PE=1 SV=3 - [G3PA1_ARATH]	1.78714	27.02	1	1	9	14	9.08561e+07	396	42.463	7.75244
	A2	Sequence	# PSMs	# Proteins	# Protein Groups	Protein Group Accessions	Modifications	ΔCn	Area	q-Value	PEP	XCorr	Charge	MH+ [Da]	ΔM [ppm]	RT [min]	# Missed Cleavages
	High	TFAEEVNAAFR	2	2	2	P25856;Q9LPW0		0	4.8282e+07	0	0.02978	1.78714	2	1254.61	-2.05566	50.3712	0
	High	AVALVLPNLK	2	2	2	P25856;Q9LPW0		0	9.51354e+07	0	0.03255	1.4128	2	1037.67	-0.588937	55.5207	0
	High	VAInGFGR	4	3	3	P25856;Q9LPW0;P25857	N4(Deamidated)	0	2.57005e+07	0	0.1174	1.14574	2	834.447	-0.428468	24.0179	0
	High	YDSTLGIFDADVKPSGETAISVDGK	1	1	1	P25856		0	55629158	0	0.03536	1.02385	3	2585.26	-1.8993	44.4559	0
	High	VVDLADIVANNWK	1	2	2	P25856;Q9LPW0		0	1.29444e+07	0.004	0.2159	1.13097	3	1456.78	0.84711	56.5221	0
	High	AAALNIVPTSTGAAK	1	3	3	P25856;Q9LPW0;P25857		0	1.01224e+08	0.004	0.2241	0.898852	2	1384.78	0.834751	25.975	0
	High	VPTPNVSVVDLVVQVSK	1	2	2	P25856;Q9LPW0		0	4.06333e+07	0.004	0.2087	0.897827	3	1780.02	-0.435497	93.4055	0
	High	VPTPNVSVVDLVVQVSKK	1	2	2	P25856;Q9LPW0		0	7.62093e+07	0.007	0.251	1.07768	3	1908.11	-1.30153	73.5427	1
	High	LnGIALR	1	3	3	P25856;Q9LPW0;P25857	N2(Deamidated)	0	5.13404e+06	0.007	0.2526	1.02192	2	757.457	0.5711	25.7323	0
Q93YV7	Probable methyltransferase PMT3 OS=Arabidopsis thaliana OX=3702 GN=At4g14360 PE=2 SV=1 - [PMT3_ARATH]	0	12.66	1	2	7	14	6.01342e+07	608	69.1925	6.53662
	A2	Sequence	# PSMs	# Proteins	# Protein Groups	Protein Group Accessions	Modifications	ΔCn	Area	q-Value	PEP	XCorr	Charge	MH+ [Da]	ΔM [ppm]	RT [min]	# Missed Cleavages
	High	ILRPSGFIIIR	3	2	2	Q93YV7;Q8H118		0	4.48375e+07	0	0.1069	1.91985	3	1284.82	1.09794	45.9567	0
	High	DGILLLELDR	4	4	4	Q93YV7;Q8H118;Q8VZV7;Q940J9		0	9.46236e+07	0	0.04083	1.55718	2	1156.66	0.204902	58.8357	0
	High	GcSEVDLLLEMDR	1	1	1	Q93YV7	C2(Carbamidomethyl)	0	1.21558e+07	0	0.02935	1.52469	2	1536.7	-0.66844	50.49	0
	High	LDLSLmEHYER	1	3	3	Q940J9;Q93YV7;Q8H118	M6(Oxidation)	0	0	0	0.1145	1.11876	3	1421.68	1.76828	27.1838	0
	High	GIPASLGVLGTK	2	1	1	Q93YV7		0	3.85669e+07	0.001	0.1342	1.2369	2	1112.67	2.04376	34.194	0
	High	KLWLTSESLR	2	3	3	Q940J9;Q93YV7;Q8H118		0	1.502e+07	0.003	0.1878	0.740817	2	1232.7	-0.532994	26.4496	1
	High	GSGLAPWPAR	1	3	3	Q940J9;Q93YV7;Q8H118		0	4.09415e+07	0.004	0.207	0.822675	2	1011.54	-0.427674	29.3724	0
P25819	Catalase-2 OS=Arabidopsis thaliana OX=3702 GN=CAT2 PE=1 SV=3 - [CATA2_ARATH]	9.18572	20.93	2	4	7	14	4.24459e+08	492	56.8953	7.12256
	A2	Sequence	# PSMs	# Proteins	# Protein Groups	Protein Group Accessions	Modifications	ΔCn	Area	q-Value	PEP	XCorr	Charge	MH+ [Da]	ΔM [ppm]	RT [min]	# Missed Cleavages
	High	GFFEVTHDISNLTcADFLR	3	2	2	P25819;Q42547	C14(Carbamidomethyl)	0	5.90149e+08	0	0.001412	2.65969	3	2242.06	-1.56853	58.1084	0
	High	APGVQTPVIVR	5	2	2	P25819;Q42547		0	4.0048e+08	0	0.00167	2.48689	2	1136.68	-0.039443	25.1744	0
	High	LGPNYLQLPVNAPK	2	3	2	P25819;Q42547		0	2.82747e+08	0	0.01389	2.21882	3	1523.86	-0.203155	40.0143	0
	High	SLLEEDAIR	1	1	1	P25819		0	9.96876e+07	0	0.03116	1.82032	2	1045.55	2.28192	27.6753	0
	High	HMDGSGVNTYMLINK	1	1	1	P25819		0	2.01699e+07	0	0.08911	1.40925	3	1679.79	-0.401022	26.9833	0
	High	VGGTNHSHATQDLYDSIAAGNYPEWK	1	1	1	P25819		0	5.61573e+07	0	0.03788	1.1179	4	2831.3	-0.225689	34.3521	0
	High	WIDALSDPR	1	1	1	P25819		0	8.15187e+07	0.009	0.2591	1.05868	2	1072.54	-1.55365	32.2957	0
Q9XF89	Chlorophyll a-b binding protein CP26, chloroplastic OS=Arabidopsis thaliana OX=3702 GN=LHCB5 PE=1 SV=1 - [CB5_ARATH]	2.3907	19.29	1	4	4	14	1.13161e+08	280	30.1377	6.3667
	A2	Sequence	# PSMs	# Proteins	# Protein Groups	Protein Group Accessions	Modifications	ΔCn	Area	q-Value	PEP	XCorr	Charge	MH+ [Da]	ΔM [ppm]	RT [min]	# Missed Cleavages
	High	HLSDPFGNNLLTVIAGTAER	2	1	1	Q9XF89		0	1.72712e+08	0	0.001486	2.3907	3	2125.1	-0.865592	56.2445	0
	High	YQAFELIHAR	3	1	1	Q9XF89		0	2.48492e+07	0	0.01946	1.49532	3	1247.65	-0.220092	30.0003	0
	High	HLSDPFGNnLLTVIAGTAER	2	1	1	Q9XF89	N9(Deamidated)	0	1.19643e+07	0	0.0742	0.921506	3	2126.09	0.423265	62.6518	0
	High	IFLPDGLLDR	3	1	1	Q9XF89		0	1.17582e+08	0.002	0.1648	1.36037	2	1158.65	-2.4407	50.3768	0
	High	LHPGGPFDPLGLAK	4	1	1	Q9XF89		0	4.91886e+07	0.004	0.2259	1.35465	3	1418.78	-1.47951	36.3375	0
Q9LPW0	Glyceraldehyde-3-phosphate dehydrogenase GAPA2, chloroplastic OS=Arabidopsis thaliana OX=3702 GN=GAPA2 PE=2 SV=1 - [G3PA2_ARATH]	1.78714	26.82	1	1	9	14	9.08561e+07	399	42.8201	8.04541
	A2	Sequence	# PSMs	# Proteins	# Protein Groups	Protein Group Accessions	Modifications	ΔCn	Area	q-Value	PEP	XCorr	Charge	MH+ [Da]	ΔM [ppm]	RT [min]	# Missed Cleavages
	High	TFAEEVNAAFR	2	2	2	P25856;Q9LPW0		0	4.8282e+07	0	0.02978	1.78714	2	1254.61	-2.05566	50.3712	0
	High	AVALVLPNLK	2	2	2	P25856;Q9LPW0		0	9.51354e+07	0	0.03255	1.4128	2	1037.67	-0.588937	55.5207	0
	High	YDSTLGIFDADVKPSGDSALSVDGK	1	1	1	Q9LPW0		0	3.58416e+07	0	0.05191	1.39849	3	2557.22	-3.83386	44.7476	0
	High	VAInGFGR	4	3	3	P25856;Q9LPW0;P25857	N4(Deamidated)	0	2.57005e+07	0	0.1174	1.14574	2	834.447	-0.428468	24.0179	0
	High	VVDLADIVANNWK	1	2	2	P25856;Q9LPW0		0	1.29444e+07	0.004	0.2159	1.13097	3	1456.78	0.84711	56.5221	0
	High	AAALNIVPTSTGAAK	1	3	3	P25856;Q9LPW0;P25857		0	1.01224e+08	0.004	0.2241	0.898852	2	1384.78	0.834751	25.975	0
	High	VPTPNVSVVDLVVQVSK	1	2	2	P25856;Q9LPW0		0	4.06333e+07	0.004	0.2087	0.897827	3	1780.02	-0.435497	93.4055	0
	High	VPTPNVSVVDLVVQVSKK	1	2	2	P25856;Q9LPW0		0	7.62093e+07	0.007	0.251	1.07768	3	1908.11	-1.30153	73.5427	1
	High	LnGIALR	1	3	3	P25856;Q9LPW0;P25857	N2(Deamidated)	0	5.13404e+06	0.007	0.2526	1.02192	2	757.457	0.5711	25.7323	0
CON_CASA1	SWISS-PROT:P02662 Alpha-S1-casein - Bos taurus (Bovine).	6.09854	18.59	1	3	3	13	3.30159e+08	199	22.9605	4.94482
	A2	Sequence	# PSMs	# Proteins	# Protein Groups	Protein Group Accessions	Modifications	ΔCn	Area	q-Value	PEP	XCorr	Charge	MH+ [Da]	ΔM [ppm]	RT [min]	# Missed Cleavages
	High	HQGLPQEVLNENLLR	6	1	1	CON_CASA1		0	2.47453e+08	0	0.001674	2.25833	3	1759.94	-1.31207	33.7454	0
	High	YLGYLEQLLR	3	1	1	CON_CASA1		0	1.89473e+08	0	0.01771	1.62573	2	1267.7	-1.36066	55.737	0
	High	FFVAPFPEVFGK	4	1	1	CON_CASA1		0	553552832	0	0.05278	1.36976	2	1384.73	-3.46204	100.981	0
Q9M9S3	Single-stranded DNA-binding protein WHY1, chloroplastic OS=Arabidopsis thaliana OX=3702 GN=WHY1 PE=1 SV=1 - [WHY1_ARATH]	6.88066	36.12	1	7	7	13	2.59185e+08	263	29.04	9.37842
	A2	Sequence	# PSMs	# Proteins	# Protein Groups	Protein Group Accessions	Modifications	ΔCn	Area	q-Value	PEP	XCorr	Charge	MH+ [Da]	ΔM [ppm]	RT [min]	# Missed Cleavages
	High	LVNVDESIYIPITR	3	1	1	Q9M9S3		0	263778087	0	0.002859	2.70282	2	1631.9	-1.82293	46.7158	0
	High	APEFVALDSGAFK	4	1	1	Q9M9S3		0	1.85032e+07	0	0.0007004	2.272	2	1351.68	-4.74399	58.1864	0
	High	VNNASPNYGGDYEWNR	1	1	1	Q9M9S3		0	2.2097e+07	0	0.0146	1.61957	3	1855.8	0.428271	25.5592	0
	High	DGFLLLQFAPSAGVR	2	1	1	Q9M9S3		0	3.42102e+08	0	0.07278	1.38719	2	1590.86	-0.38498	66.5709	0
	High	KQVFSLSVTEIGTLVSLGPR	1	1	1	Q9M9S3		0	171674213	0	0.1048	1.30434	3	2131.21	-1.50749	55.7707	1
	High	QVFSLSVTEIGTLVSLGPR	1	1	1	Q9M9S3		0	2.50109e+07	0	0.1106	0.715259	3	2003.12	-0.019793	118.886	0
	High	FGDSSSSPSPAEGLPAR	1	1	1	Q9M9S3		0	1.22017e+08	0.006	0.2432	0.939382	2	1661.77	-3.14808	23.9408	0
Q9SVR0	Large ribosomal subunit protein uL13x OS=Arabidopsis thaliana OX=3702 GN=RPL13AC PE=2 SV=1 - [R13A3_ARATH]	8.47114	28.64	2	1	5	13	6.12098e+08	206	23.6138	10.3892
	A2	Sequence	# PSMs	# Proteins	# Protein Groups	Protein Group Accessions	Modifications	ΔCn	Area	q-Value	PEP	XCorr	Charge	MH+ [Da]	ΔM [ppm]	RT [min]	# Missed Cleavages
	High	LGSQLDVLAPVKY	1	2	2	Q9SVR0;Q9SFU1		0	229274968	0	0.1231	2.33645	2	1402.79	-4.08018	43.6747	1
	High	cEEIcLSGGLVR	3	4	3	Q9SVR0;Q9LRX8;Q9SFU1	C1(Carbamidomethyl); C5(Carbamidomethyl)	0	4.98651e+08	0	0.01085	2.26466	2	1392.66	-0.796743	32.2426	0
	High	ELLnGQEVVVVR	1	1	1	Q9SVR0	N4(Deamidated)	0	2.75317e+07	0	0.01245	1.58597	2	1355.75	-0.540243	34.5556	0
	High	LSSEVGWnHYDTIK	1	4	3	Q9SVR0;Q9LRX8;Q9SFU1	N8(Deamidated)	0	7.56306e+07	0	0.1018	1.35206	3	1649.78	0.102178	26.65	0
	High	LSSEVGWNHYDTIK	4	4	3	Q9SVR0;Q9LRX8;Q9SFU1		0	1.10837e+09	0	0.06715	1.30808	3	1648.8	1.3282	24.5761	0
	High	ELLNGQEVVVVR	1	1	1	Q9SVR0		0	2.19106e+07	0	0.06467	1.05914	2	1354.77	-1.25615	31.8029	0
	High	MVIPDALK	2	3	2	Q9SVR0;Q9LRX8		0	0	0.002	0.1795	1.26607	2	886.505	-2.14659	30.8757	0
Q66GR6	Single-stranded DNA-binding protein WHY3, chloroplastic OS=Arabidopsis thaliana OX=3702 GN=WHY3 PE=1 SV=1 - [WHY3_ARATH]	9.52344	24.63	1	5	5	13	1.59462e+08	268	29.7094	9.5249
	A2	Sequence	# PSMs	# Proteins	# Protein Groups	Protein Group Accessions	Modifications	ΔCn	Area	q-Value	PEP	XCorr	Charge	MH+ [Da]	ΔM [ppm]	RT [min]	# Missed Cleavages
	High	APEFVALESGAFK	6	1	1	Q66GR6		0	82708080	0	0.003035	2.78773	2	1365.7	-2.92595	59.6489	0
	High	KQVFSLSVTEIGNLVSLGPR	1	1	1	Q66GR6		0	1.60481e+08	0	0.01009	2.17307	3	2144.2	-2.81276	55.2549	1
	High	YGGDYEWSR	4	1	1	Q66GR6		0	7.84479e+07	0	0.007301	1.83852	2	1132.47	-1.64632	23.6154	0
	High	FFNLSVQNK	1	1	1	Q66GR6		0	8.6625e+07	0.001	0.1326	1.2531	2	1096.58	0.713128	36.5856	0
	High	EGFLLLQFAPAAGVR	1	1	1	Q66GR6		0	2.31281e+08	0.004	0.2213	0.482668	2	1588.88	-3.60471	62.6894	0
P29517	Tubulin beta-9 chain OS=Arabidopsis thaliana OX=3702 GN=TUBB9 PE=1 SV=1 - [TBB9_ARATH]	9.40693	12.39	5	1	5	13	1.89961e+08	444	49.6255	4.77979
	A2	Sequence	# PSMs	# Proteins	# Protein Groups	Protein Group Accessions	Modifications	ΔCn	Area	q-Value	PEP	XCorr	Charge	MH+ [Da]	ΔM [ppm]	RT [min]	# Missed Cleavages
	High	GHYTEGAELIDSVLDVVR	2	5	2	P29517;Q56YW9		0	5.07436e+07	0	0.003678	2.68338	3	1972.99	-2.35088	57.7238	0
	High	GHYTEGAELIDSVLDVVRK	3	5	2	P29517;Q56YW9		0	4.16811e+07	0	0.01433	2.55489	4	2101.09	-0.499707	50.1212	1
	High	LHFFmVGFAPLTSR	5	8	3	P29517;Q56YW9;P29513	M5(Oxidation)	0	9.37095e+07	0	0.01214	2.10994	3	1638.85	2.52532	46.4109	0
	High	LHFFMVGFAPLTSR	1	8	3	P29517;Q56YW9;P29513		0	2.84787e+07	0	0.01092	1.96141	3	1622.85	-1.78668	52.5447	0
	High	InVYFNEASGGK	1	1	1	P29517	N2(Deamidated)	0	2.17545e+07	0.001	0.1311	0.634541	2	1299.62	-1.48566	32.6705	0
	High	VSEQFTAMFR	1	8	3	P29517;Q56YW9;P29513		0	4.25431e+08	0.004	0.2125	1.17553	2	1215.59	3.07842	36.2786	0
P57691	Large ribosomal subunit protein uL10x OS=Arabidopsis thaliana OX=3702 GN=RPP0C PE=1 SV=1 - [RLA03_ARATH]	0	23.22	2	2	5	13	2.18583e+09	323	34.369	5.14795
	A2	Sequence	# PSMs	# Proteins	# Protein Groups	Protein Group Accessions	Modifications	ΔCn	Area	q-Value	PEP	XCorr	Charge	MH+ [Da]	ΔM [ppm]	RT [min]	# Missed Cleavages
	High	NALAIAVATDYTFPQAEK	2	1	1	P57691		0	9.80513e+07	0	0.02849	1.75182	3	1922.98	-1.63293	74.1728	0
	High	VGSSEAALLAK	4	3	2	Q42112;P57691		0	899742979	0	0.04057	1.50504	2	1045.58	-6.95377	21.2083	0
	High	GTVEIITPVELIK	5	3	2	Q42112;P57691		0	5.41246e+09	0	0.08546	1.42625	3	1411.84	-0.647689	50.3287	0
	High	FVVAAAAVSADAGGGSAQAGAAAK	1	1	1	P57691		0	9.99014e+07	0	0.0254	1.0722	3	2018.03	-1.0153	27.4194	0
	High	GDSVVLMGK	1	3	2	Q42112;P57691		0	2.45293e+08	0.003	0.1928	1.41809	2	905.473	-3.86371	22.3361	0
O04331	Prohibitin-3, mitochondrial OS=Arabidopsis thaliana OX=3702 GN=PHB3 PE=1 SV=1 - [PHB3_ARATH]	7.16056	32.49	3	6	6	13	2.10335e+08	277	30.381	7.63525
	A2	Sequence	# PSMs	# Proteins	# Protein Groups	Protein Group Accessions	Modifications	ΔCn	Area	q-Value	PEP	XCorr	Charge	MH+ [Da]	ΔM [ppm]	RT [min]	# Missed Cleavages
	High	DLQMVNLTLR	2	3	1	O04331		0	8.49739e+07	0	0.01496	1.93569	2	1202.66	0.461129	46.0522	0
	High	DLQmVNLTLR	1	3	1	O04331	M4(Oxidation)	0	2.76142e+07	0	0.04114	1.83368	2	1218.65	0.520819	46.2887	0
	High	AGMGLIELR	1	2	1	O04331		0	9.39791e+07	0	0.02508	1.70326	2	959.533	-1.31698	35.1409	0
	High	SPNVAYLPGGQSMLFALNR	1	1	1	O04331		0	3.32805e+07	0	0.05034	1.36602	3	2035.03	-4.28267	54.0836	0
	High	VLPSIGNEVLK	4	2	1	O04331		0	3.03277e+08	0	0.108	1.20848	2	1168.69	-3.24668	40.9785	0
	High	AGmGLIELR	1	2	1	O04331	M3(Oxidation)	0	0	0	0.1093	0.932269	2	975.531	1.66479	29.0674	0
	High	AAFGLGTAATVLNTSLFTVDGGER	1	1	1	O04331		0	233749210	0	0.09926	0.698138	3	2368.2	-4.14546	65.5784	0
	High	AEGESEAAQLISDATAK	2	2	1	O04331		0	0	0.002	0.1673	1.34008	3	1690.81	-0.329515	38.0873	0
O23049	Large ribosomal subunit protein uL6c OS=Arabidopsis thaliana OX=3702 GN=RPL6 PE=2 SV=1 - [RK6_ARATH]	8.60749	41.7	1	9	9	13	8.85821e+07	223	24.6903	9.89111
	A2	Sequence	# PSMs	# Proteins	# Protein Groups	Protein Group Accessions	Modifications	ΔCn	Area	q-Value	PEP	XCorr	Charge	MH+ [Da]	ΔM [ppm]	RT [min]	# Missed Cleavages
	High	GPLGELALTYPR	3	1	1	O23049		0	5.83127e+07	0	0.002689	3.02395	2	1286.7	-5.59469	43.2388	0
	High	EVELTKEESGFLR	1	1	1	O23049		0	0	0	0.1086	1.84921	3	1536.79	1.27687	27.0809	1
	High	KLILVGVGYR	1	1	1	O23049		0	23597252	0	0.09794	1.7588	2	1117.71	-0.187282	25.7023	1
	High	LILVGVGYR	1	1	1	O23049		0	5.32463e+07	0	0.05202	1.61707	2	989.614	-0.273909	35.3627	0
	High	SEIGQFAATVR	3	1	1	O23049		0	1.40808e+08	0	0.112	1.30305	3	1178.62	0.843779	31.1787	0
	High	QPIAVPSNVTIALEGQDLK	1	1	1	O23049		0	3.39125e+07	0	0.08689	1.28413	3	1993.1	-0.0615304	46.4642	0
	High	ELVLNLGFSHPVK	1	1	1	O23049		0	6.48976e+07	0	0.1111	1.12895	3	1452.82	1.71987	47.6155	0
	High	IGKQPIAVPSNVTIALEGQDLK	1	1	1	O23049		0	0	0.001	0.1289	0.848944	3	2291.3	0.634909	38.3492	1
	High	TLTDNMVVGVSK	1	1	1	O23049		0	6.00406e+07	0.009	0.2649	0.852754	2	1263.66	-1.02838	27.5877	0
Q9FLN4	Large ribosomal subunit protein bL27c OS=Arabidopsis thaliana OX=3702 GN=RPL27 PE=2 SV=1 - [RK27_ARATH]	4.42778	19.7	1	3	3	13	4.64838e+08	198	21.7235	9.94971
	A2	Sequence	# PSMs	# Proteins	# Protein Groups	Protein Group Accessions	Modifications	ΔCn	Area	q-Value	PEP	XCorr	Charge	MH+ [Da]	ΔM [ppm]	RT [min]	# Missed Cleavages
	High	DHTIFSLIDGLVK	6	1	1	Q9FLN4		0	3.35107e+08	0	0.04153	2.30497	3	1457.8	-2.25464	63.616	0
	High	EIVPENPNSYR	3	1	1	Q9FLN4		0	3.20438e+08	0	0.08428	1.27753	2	1317.64	-4.38699	21.9805	0
	High	IYGDQVAKPGAIIVR	4	1	1	Q9FLN4		0	738967878	0	0.1222	1.18575	3	1599.92	1.56771	26.5374	0
P56785	Protein TIC 214 OS=Arabidopsis thaliana OX=3702 GN=TIC214 PE=1 SV=1 - [TI214_ARATH]	0	3.47	3	6	6	12	3.05772e+07	1786	213.592	9.72998
	A2	Sequence	# PSMs	# Proteins	# Protein Groups	Protein Group Accessions	Modifications	ΔCn	Area	q-Value	PEP	XCorr	Charge	MH+ [Da]	ΔM [ppm]	RT [min]	# Missed Cleavages
	High	IYDPFLHGISR	4	2	1	P56785		0	3.56672e+07	0	0.02058	1.87163	3	1317.7	0.764407	32.6916	0
	High	SNTEAELDLFLTR	1	2	1	P56785		0	1.29824e+07	0	0.02069	1.55938	2	1508.76	0.580652	49.4718	0
	High	NIQNLTTVLHK	3	1	1	P56785		0	1.92303e+07	0	0.1082	1.50373	3	1280.73	-4.33711	24.178	0
	High	DSLVLNPSLTK	1	2	1	P56785		0	2.46333e+07	0	0.07739	1.31225	2	1186.67	0.15594	41.4342	0
	High	GILIIEPVR	1	2	1	P56785		0	7.04067e+06	0	0.1147	1.10553	2	1009.64	-1.4021	37.5766	0
	High	FLFDIVR	2	2	1	P56785		0	3.14311e+07	0.002	0.1704	0.948704	2	909.516	-3.46384	50.5431	0
Q9SIH0	Small ribosomal subunit protein uS11z OS=Arabidopsis thaliana OX=3702 GN=RPS14A PE=1 SV=1 - [RS141_ARATH]	6.00018	33.33	1	1	5	12	1.19528e+08	150	16.2467	10.5942
	A2	Sequence	# PSMs	# Proteins	# Protein Groups	Protein Group Accessions	Modifications	ΔCn	Area	q-Value	PEP	XCorr	Charge	MH+ [Da]	ΔM [ppm]	RT [min]	# Missed Cleavages
	High	IGRIEDVTPIPTDSTR	2	3	3	Q9SIH0;P42036;Q9CAX6		0	8.80074e+07	0	0.05396	2.18704	3	1769.94	1.17974	27.0497	1
	High	VDVVTLGPSVR	4	1	1	Q9SIH0		0	1.11898e+08	0	0.01012	1.97286	2	1141.66	1.95009	29.5568	0
	High	IEDVTPIPTDSTR	2	3	3	Q9SIH0;P42036;Q9CAX6		0	1.58677e+08	0	0.07104	1.50752	2	1443.73	0.479774	26.998	0
	High	ADRDESSPYAAMLAAQDVAQR	1	3	3	Q9SIH0;P42036;Q9CAX6		0	5.98835e+07	0.001	0.1312	0.731042	3	2265.06	-0.241897	35.4718	1
	High	VKADRDESSPYAAmLAAQDVAQR	2	3	3	Q9SIH0;P42036;Q9CAX6	M14(Oxidation)	0	7.28965e+07	0.002	0.168	1.18802	4	2508.2	-7.24836	21.3044	2
	High	ADRDESSPYAAmLAAQDVAQR	1	3	3	Q9SIH0;P42036;Q9CAX6	M12(Oxidation)	0	4.78942e+07	0.005	0.2384	0.544507	3	2281.05	-0.365622	25.1669	1
P42036	Small ribosomal subunit protein uS11x OS=Arabidopsis thaliana OX=3702 GN=RPS14C PE=2 SV=2 - [RS143_ARATH]	4.03066	40	1	2	6	12	1.06527e+08	150	16.2277	10.5942
	A2	Sequence	# PSMs	# Proteins	# Protein Groups	Protein Group Accessions	Modifications	ΔCn	Area	q-Value	PEP	XCorr	Charge	MH+ [Da]	ΔM [ppm]	RT [min]	# Missed Cleavages
	High	IGRIEDVTPIPTDSTR	2	3	3	Q9SIH0;P42036;Q9CAX6		0	8.80074e+07	0	0.05396	2.18704	3	1769.94	1.17974	27.0497	1
	High	VENVTLGPAVR	3	1	1	P42036		0	3.88869e+07	0	0.01036	1.84361	2	1154.65	-1.46421	23.347	0
	High	IEDVTPIPTDSTR	2	3	3	Q9SIH0;P42036;Q9CAX6		0	1.58677e+08	0	0.07104	1.50752	2	1443.73	0.479774	26.998	0
	High	ADRDESSPYAAMLAAQDVAQR	1	3	3	Q9SIH0;P42036;Q9CAX6		0	5.98835e+07	0.001	0.1312	0.731042	3	2265.06	-0.241897	35.4718	1
	High	VKADRDESSPYAAmLAAQDVAQR	2	3	3	Q9SIH0;P42036;Q9CAX6	M14(Oxidation)	0	7.28965e+07	0.002	0.168	1.18802	4	2508.2	-7.24836	21.3044	2
	High	ADRDESSPYAAmLAAQDVAQR	1	3	3	Q9SIH0;P42036;Q9CAX6	M12(Oxidation)	0	4.78942e+07	0.005	0.2384	0.544507	3	2281.05	-0.365622	25.1669	1
	High	ELGITAIHVK	1	1	1	P42036		0	6.40799e+06	0.007	0.254	0.649037	3	1080.64	-0.350757	25.1576	0
CON_IPI00293665.7	SWISS-PROT:P04259 Tax_Id=9606 Gene_Symbol=KRT6B Keratin, type II cytoskeletal 6B	3.5206	11.17	16	2	7	11	1.26132e+08	564	59.9623	8.00146
	A2	Sequence	# PSMs	# Proteins	# Protein Groups	Protein Group Accessions	Modifications	ΔCn	Area	q-Value	PEP	XCorr	Charge	MH+ [Da]	ΔM [ppm]	RT [min]	# Missed Cleavages
	High	LALDVEIATYR	1	16	3	CON_IPI00021304.1;CON_IPI00009867.3;CON_IPI00293665.7		0	30738505	0	0.01573	1.9075	2	1263.69	-4.44176	42.065	0
	High	ADTLTDEINFLR	1	3	1	CON_IPI00293665.7		0	2.85989e+07	0	0.01871	1.61309	2	1407.71	-2.6213	78.7077	0
	High	NLDLDSIIAEVK	3	8	3	CON_IPI00021304.1;CON_IPI00009867.3;CON_IPI00293665.7		0	1.93644e+08	0	0.06907	1.3885	3	1329.72	-1.38713	58.1162	0
	High	LALDVEIATYRK	3	14	3	CON_IPI00021304.1;CON_IPI00009867.3;CON_IPI00293665.7		0	1.23507e+08	0	0.08237	1.24641	3	1391.79	0.891451	30.3675	1
	High	WTLLQEQGTK	1	4	2	CON_IPI00009867.3;CON_IPI00293665.7		0	1.95927e+07	0	0.07531	0.960198	2	1203.63	-1.70158	30.039	0
	High	SGFSSISVSR	1	2	1	CON_IPI00293665.7		0	7.58377e+06	0.002	0.1758	0.958312	2	1026.51	-6.73866	22.9498	0
	High	FASFIDK	1	33	3	CON_IPI00021304.1;CON_IPI00009867.3;CON_IPI00293665.7		0	6.12443e+07	0.007	0.2552	1.55874	2	827.432	2.03499	28.1114	0
P56798	Small ribosomal subunit protein uS3c OS=Arabidopsis thaliana OX=3702 GN=rps3 PE=3 SV=1 - [RR3_ARATH]	0	23.85	2	5	5	11	1.75916e+08	218	25.1725	9.48096
	A2	Sequence	# PSMs	# Proteins	# Protein Groups	Protein Group Accessions	Modifications	ΔCn	Area	q-Value	PEP	XCorr	Charge	MH+ [Da]	ΔM [ppm]	RT [min]	# Missed Cleavages
	High	TIYGVLGIK	1	2	1	P56798		0	1.26679e+08	0	0.08043	1.56827	2	963.588	1.14804	36.7054	0
	High	IDYcSYTVR	4	1	1	P56798	C4(Carbamidomethyl)	0	9.08536e+07	0	0.08706	1.30021	2	1176.53	-0.897503	24.3627	0
	High	ISNPYGDPNILAEFIAGQLK	1	2	1	P56798		0	310215927	0	0.06367	1.23907	3	2160.13	-1.95017	130.723	0
	High	LNIAITR	3	2	1	P56798		0	5.18909e+07	0.001	0.1275	1.492	2	800.499	0.212038	24.5192	0
	High	INPLGFR	2	2	1	P56798		0	3.89559e+07	0.004	0.2053	1.37772	2	816.472	-0.582668	28.4843	0
O04603	Large ribosomal subunit protein uL5c OS=Arabidopsis thaliana OX=3702 GN=RPL5 PE=2 SV=1 - [RK5_ARATH]	7.58221	27.86	1	7	7	11	1.24628e+08	262	28.3261	9.99365
	A2	Sequence	# PSMs	# Proteins	# Protein Groups	Protein Group Accessions	Modifications	ΔCn	Area	q-Value	PEP	XCorr	Charge	MH+ [Da]	ΔM [ppm]	RT [min]	# Missed Cleavages
	High	LINLALPR	2	1	1	O04603		0	150004359	0	0.06538	2.13904	2	909.587	-1.07474	35.2719	0
	High	DQGVFPEIR	1	1	1	O04603		0	8.65019e+07	0	0.1107	1.97769	2	1060.54	-0.305112	34.8722	0
	High	DIALITGQKPIK	4	1	1	O04603		0	5.75645e+07	0	0.01174	1.82007	2	1296.79	-0.195578	25.7352	0
	High	IREDQPLGIAVTLR	1	1	1	O04603		0	1.36366e+08	0	0.07042	1.70089	3	1580.91	-1.77018	32.3804	1
	High	LLALMGMPFR	1	1	1	O04603		0	2.03731e+07	0	0.08225	1.5587	2	1148.63	-1.22802	54.4853	0
	High	GDVmYSFLDR	1	1	1	O04603	M4(Oxidation)	0	8.75144e+07	0.001	0.1294	1.46125	2	1218.55	2.85567	40.6543	0
	High	IIPALKEEFK	1	1	1	O04603		0	3.77614e+07	0.004	0.196	1.17657	3	1187.7	-0.365159	26.4493	1
Q8RXU5	Large ribosomal subunit protein eL43y OS=Arabidopsis thaliana OX=3702 GN=RPL37AC PE=3 SV=1 - [R37A2_ARATH]	5.71987	34.78	2	3	3	11	4.84421e+08	92	10.2344	10.228
	A2	Sequence	# PSMs	# Proteins	# Protein Groups	Protein Group Accessions	Modifications	ΔCn	Area	q-Value	PEP	XCorr	Charge	MH+ [Da]	ΔM [ppm]	RT [min]	# Missed Cleavages
	High	AGGAYTmNTASAVTVR	2	2	1	Q8RXU5	M7(Oxidation)	0	303060244	0	0.02753	2.21102	2	1585.75	-11.5424	21.1455	0
	High	AGGAYTMNTASAVTVR	3	2	1	Q8RXU5		0	4.87869e+08	0	0.01797	1.96695	3	1569.76	-5.26511	23.763	0
	High	YFcEFcGK	4	2	1	Q8RXU5	C3(Carbamidomethyl); C6(Carbamidomethyl)	0	7.64313e+08	0	0.07614	1.00677	2	1110.43	-3.69009	24.6034	0
	High	AVGIWGcK	2	1	1	Q8RXU5	C7(Carbamidomethyl)	0	2.01081e+08	0.006	0.2458	0.965901	2	890.456	1.2726	26.2152	0
Q9FE65	Large ribosomal subunit protein eL34y OS=Arabidopsis thaliana OX=3702 GN=RPL34B PE=3 SV=1 - [RL342_ARATH]	0	16.81	2	1	2	11	9.14439e+08	119	13.6418	11.5903
	A2	Sequence	# PSMs	# Proteins	# Protein Groups	Protein Group Accessions	Modifications	ΔCn	Area	q-Value	PEP	XCorr	Charge	MH+ [Da]	ΔM [ppm]	RT [min]	# Missed Cleavages
	High	AYGGVLSGSAVR	9	2	1	Q9FE65		0	1.02209e+09	0	0.1083	1.50047	2	1136.6	-3.23847	22.4527	0
	High	AFLVEEQK	2	3	2	Q9FE65;Q9LJW6		0	8.06784e+08	0.003	0.1846	0.981623	2	963.512	-3.21646	22.327	0
O80860	ATP-dependent zinc metalloprotease FTSH 2, chloroplastic OS=Arabidopsis thaliana OX=3702 GN=FTSH2 PE=1 SV=1 - [FTSH2_ARATH]	3.71994	11.37	1	4	7	11	6.63203e+07	695	74.1114	6.354
	A2	Sequence	# PSMs	# Proteins	# Protein Groups	Protein Group Accessions	Modifications	ΔCn	Area	q-Value	PEP	XCorr	Charge	MH+ [Da]	ΔM [ppm]	RT [min]	# Missed Cleavages
	High	VQLPGLSQELLQK	1	2	2	O80860;Q8W585		0	21442041	0	0.05602	2.11907	2	1452.83	-5.98808	43.6583	0
	High	LVEVLLEK	2	1	1	O80860		0	5.76882e+07	0	0.06175	1.60087	2	942.586	-1.14175	31.8865	0
	High	GVLLIGPPGTGK	3	1	1	O80860		0	96491141	0	0.1018	1.43643	2	1108.67	-2.53995	33.2745	0
	High	KLSDSAYEIALSHIK	1	1	1	O80860		0	4.47815e+07	0	0.02418	1.2838	3	1674.91	2.61824	29.5938	1
	High	IVAGMEGTVMTDGK	1	2	2	O80860;Q8W585		0	37079960	0	0.04948	1.26321	2	1408.68	0.287399	26.0094	0
	High	ENAPcIVFVDEIDAVGR	2	2	2	O80860;Q8W585	C5(Carbamidomethyl)	0	2.78583e+07	0	0.07329	1.04224	3	1903.92	-1.58981	57.2201	0
	High	LSDSAYEIALSHIK	1	1	1	O80860		0	3.19531e+07	0.002	0.1535	1.095	3	1546.81	-1.50585	33.6001	0
P10896	Ribulose bisphosphate carboxylase/oxygenase activase, chloroplastic OS=Arabidopsis thaliana OX=3702 GN=RCA PE=1 SV=2 - [RCA_ARATH]	15.3626	18.57	1	6	6	11	1.2524e+08	474	51.9479	6.15088
	A2	Sequence	# PSMs	# Proteins	# Protein Groups	Protein Group Accessions	Modifications	ΔCn	Area	q-Value	PEP	XCorr	Charge	MH+ [Da]	ΔM [ppm]	RT [min]	# Missed Cleavages
	High	RVQLAETYLSQAALGDANADAIGR	5	1	1	P10896		0	214748417	0	8.65284e-06	5.11308	3	2503.28	-4.35963	59.4294	1
	High	VPIIcTGNDFSTLYAPLIR	1	1	1	P10896	C5(Carbamidomethyl)	0	7.33543e+07	0	0.004727	2.50889	3	2150.12	-5.28992	60.8326	0
	High	NFLTLPNIK	2	1	1	P10896		0	37347820	0	0.1174	1.93322	2	1059.62	-2.37463	59.8463	0
	High	VPLILGIWGGK	1	1	1	P10896		0	8.76173e+07	0	0.01806	1.6528	2	1152.71	0.445763	56.5247	0
	High	MccLFINDLDAGAGR	1	1	1	P10896	C2(Carbamidomethyl); C3(Carbamidomethyl)	0	2.84031e+07	0	0.09038	0.907078	2	1712.75	-2.70283	45.6266	0
	High	SFQcELVmAK	1	1	1	P10896	C4(Carbamidomethyl); M8(Oxidation)	0	20321120	0.009	0.261	0.833363	2	1228.57	-1.79201	24.0846	0
P38418	Lipoxygenase 2, chloroplastic OS=Arabidopsis thaliana OX=3702 GN=LOX2 PE=1 SV=1 - [LOX2_ARATH]	1.95443	10.71	1	9	9	11	5.56215e+07	896	101.982	5.61768
	A2	Sequence	# PSMs	# Proteins	# Protein Groups	Protein Group Accessions	Modifications	ΔCn	Area	q-Value	PEP	XCorr	Charge	MH+ [Da]	ΔM [ppm]	RT [min]	# Missed Cleavages
	High	DAGLLPLLPR	2	1	1	P38418		0	5.65262e+07	0	0.01494	1.95443	2	1064.65	0.427197	54.6068	0
	High	YGGEFYVPR	1	1	1	P38418		0	7.76147e+06	0	0.04319	1.54612	2	1087.52	0.156615	27.8874	0
	High	GLDDIADIR	1	1	1	P38418		0	2.73089e+07	0	0.1084	1.54353	2	987.508	-2.66239	33.5058	0
	High	SLLVELISAK	1	1	1	P38418		0	6.10371e+07	0	0.03474	1.49547	2	1072.66	1.48984	49.2648	0
	High	ELnNTTLYASR	2	1	1	P38418	N3(Deamidated)	0	1.57885e+07	0	0.02392	1.25507	2	1282.62	-4.21906	23.6012	0
	High	LQYLEGVIDER	1	1	1	P38418		0	36525743	0	0.04829	1.2287	2	1334.69	-1.27694	37	0
	High	ALGEAQDDILQFDAPVLINR	1	1	1	P38418		0	4.93013e+07	0	0.1163	0.881271	3	2198.13	-6.10573	59.1864	0
	High	AIQNLFEEGIQLPK	1	1	1	P38418		0	1.54858e+07	0.001	0.1352	1.57818	3	1599.88	1.80452	51.3574	0
	High	GKLQYLEGVIDER	1	1	1	P38418		0	6.21944e+06	0.004	0.2046	0.946426	3	1519.81	1.79124	31.6119	1
Q9CAX6	Small ribosomal subunit protein uS11y OS=Arabidopsis thaliana OX=3702 GN=RPS14B PE=1 SV=1 - [RS142_ARATH]	6.41558	33.33	1	1	5	11	1.46349e+08	150	16.2627	10.5942
	A2	Sequence	# PSMs	# Proteins	# Protein Groups	Protein Group Accessions	Modifications	ΔCn	Area	q-Value	PEP	XCorr	Charge	MH+ [Da]	ΔM [ppm]	RT [min]	# Missed Cleavages
	High	IGRIEDVTPIPTDSTR	2	3	3	Q9SIH0;P42036;Q9CAX6		0	8.80074e+07	0	0.05396	2.18704	3	1769.94	1.17974	27.0497	1
	High	VETVTLGPSVR	3	1	1	Q9CAX6		0	1.92363e+08	0	0.01289	2.16773	2	1157.65	-0.639487	24.1962	0
	High	IEDVTPIPTDSTR	2	3	3	Q9SIH0;P42036;Q9CAX6		0	1.58677e+08	0	0.07104	1.50752	2	1443.73	0.479774	26.998	0
	High	ADRDESSPYAAMLAAQDVAQR	1	3	3	Q9SIH0;P42036;Q9CAX6		0	5.98835e+07	0.001	0.1312	0.731042	3	2265.06	-0.241897	35.4718	1
	High	VKADRDESSPYAAmLAAQDVAQR	2	3	3	Q9SIH0;P42036;Q9CAX6	M14(Oxidation)	0	7.28965e+07	0.002	0.168	1.18802	4	2508.2	-7.24836	21.3044	2
	High	ADRDESSPYAAmLAAQDVAQR	1	3	3	Q9SIH0;P42036;Q9CAX6	M12(Oxidation)	0	4.78942e+07	0.005	0.2384	0.544507	3	2281.05	-0.365622	25.1669	1
P56777	Photosystem II CP47 reaction center protein OS=Arabidopsis thaliana OX=3702 GN=psbB PE=1 SV=1 - [PSBB_ARATH]	9.31487	14.17	3	5	5	11	8.16728e+07	508	56.0014	6.88818
	A2	Sequence	# PSMs	# Proteins	# Protein Groups	Protein Group Accessions	Modifications	ΔCn	Area	q-Value	PEP	XCorr	Charge	MH+ [Da]	ΔM [ppm]	RT [min]	# Missed Cleavages
	High	RAQLGEIFELDR	3	3	1	P56777		0	3.91645e+07	0	0.05788	2.71615	3	1446.77	0.247501	34.3846	1
	High	AQLGEIFELDR	2	3	1	P56777		0	50749905	0	0.01872	2.29735	2	1290.67	-0.977139	46.2332	0
	High	RVSAGLAENQSLSEAWAK	1	1	1	P56777		0	2.52701e+07	0	0.04067	1.95326	3	1916.98	-0.27779	25.6134	1
	High	AGSMDNGDGIAVGWLGHPVFR	1	3	1	P56777		0	2.72688e+07	0	0.09044	1.23251	3	2156.03	-0.951092	46.609	0
	High	AGSmDNGDGIAVGWLGHPVFR	1	3	1	P56777	M4(Oxidation)	0	9.19303e+06	0	0.08983	0.752638	3	2172.02	-2.25603	44.1331	0
	High	AGSmDnGDGIAVGWLGHPVFR	1	3	1	P56777	M4(Oxidation); N6(Deamidated)	0	14723922	0	0.1246	0.673841	3	2173.01	-1.49995	47.2602	0
	High	AGSMDnGDGIAVGWLGHPVFR	1	3	1	P56777	N6(Deamidated)	0	2.2894e+07	0.001	0.1434	1.05066	3	2157.02	-0.190006	49.8101	0
	High	RmPTFFETFPVVLVDGDGIVR	1	3	1	P56777	M2(Oxidation)	0	1.55104e+08	0.002	0.1606	1.25816	3	2411.23	-5.8063	106.275	1
Q39085	Delta(24)-sterol reductase OS=Arabidopsis thaliana OX=3702 GN=DIM PE=1 SV=2 - [DIM_ARATH]	1.77702	12.83	1	7	7	11	5.53098e+07	561	65.3523	7.97217
	A2	Sequence	# PSMs	# Proteins	# Protein Groups	Protein Group Accessions	Modifications	ΔCn	Area	q-Value	PEP	XCorr	Charge	MH+ [Da]	ΔM [ppm]	RT [min]	# Missed Cleavages
	High	GQFVEYIPTR	1	1	1	Q39085		0	3.04103e+07	0	0.01988	1.77702	2	1209.62	-2.94558	30.838	0
	High	VGDALEWVHR	1	1	1	Q39085		0	2.61894e+07	0	0.1054	1.60508	3	1181.61	0.588968	26.4001	0
	High	HFEVDLGEFR	3	1	1	Q39085		0	4.37253e+07	0	0.07436	1.59891	3	1248.6	0.889832	44.9725	0
	High	KPWIAVGMR	1	1	1	Q39085		0	9.2158e+06	0	0.09095	1.43004	2	1057.6	-1.98064	23.3011	0
	High	GQIYPEPGFEYENR	2	1	1	Q39085		0	5.79452e+07	0	0.1116	0.826158	3	1698.77	-2.2089	39.4725	0
	High	LTYIPVK	2	1	1	Q39085		0	3.39993e+07	0.001	0.1511	1.06622	2	833.513	-0.697643	24.6802	0
	High	VEPLVNMGQISR	1	1	1	Q39085		0	6.42589e+07	0.002	0.1709	1.02434	2	1342.71	-0.947875	32.5814	0
Q8L5U0	COP9 signalosome complex subunit 4 OS=Arabidopsis thaliana OX=3702 GN=CSN4 PE=1 SV=2 - [CSN4_ARATH]	2.15389	16.12	1	5	5	11	3.59372e+07	397	44.9292	4.98291
	A2	Sequence	# PSMs	# Proteins	# Protein Groups	Protein Group Accessions	Modifications	ΔCn	Area	q-Value	PEP	XCorr	Charge	MH+ [Da]	ΔM [ppm]	RT [min]	# Missed Cleavages
	High	VVSFEEQALVIR	3	1	1	Q8L5U0		0	2.63857e+07	0	0.001716	2.15389	2	1389.78	2.64794	39.3732	0
	High	FIDHILSDDVPLVVSR	2	1	1	Q8L5U0		0	3.84743e+07	0	0.01754	1.72075	3	1824.99	-0.135703	46.1853	0
	High	LILSSVLSSNDLLQAQR	4	1	1	Q8L5U0		0	4.29515e+07	0	0.02466	1.46906	3	1857.04	-1.36951	53.4183	0
	High	QLLQSFAQELGR	1	1	1	Q8L5U0		0	1.6776e+07	0	0.09848	1.34589	2	1389.75	-1.73409	44.5561	0
	High	FLEAALR	1	1	1	Q8L5U0		0	1.60331e+07	0.004	0.2209	0.900445	2	819.469	-3.97639	28.6105	0
P56802	Small ribosomal subunit protein uS11c OS=Arabidopsis thaliana OX=3702 GN=rps11 PE=3 SV=1 - [RR11_ARATH]	5.34428	27.54	1	4	4	11	8.62579e+07	138	15.0142	12.2495
	A2	Sequence	# PSMs	# Proteins	# Protein Groups	Protein Group Accessions	Modifications	ΔCn	Area	q-Value	PEP	XCorr	Charge	MH+ [Da]	ΔM [ppm]	RT [min]	# Missed Cleavages
	High	GTPFAAQTAAGNAIR	2	1	1	P56802		0	8.91826e+07	0	0.01048	1.49372	2	1445.75	-1.99177	24.1139	0
	High	VISWSSAGTcGFR	1	1	1	P56802	C10(Carbamidomethyl)	0	1.08963e+08	0	0.07643	1.06332	2	1427.67	-4.81881	32.383	0
	High	SGILLSFVR	7	1	1	P56802		0	6.06284e+07	0.001	0.1395	1.64567	2	991.593	-1.03413	44.3774	0
	High	RSGILLSFVR	1	1	1	P56802		0	6.45807e+06	0.005	0.2399	2.03499	3	1147.69	-0.120783	32.0532	1
A4QJS2	Small ribosomal subunit protein uS2c OS=Olimarabidopsis pumila OX=74718 GN=rps2 PE=3 SV=1 - [RR2_OLIPU]	1.93883	13.98	2	3	3	10	2.70307e+08	236	26.8871	9.65674
	A2	Sequence	# PSMs	# Proteins	# Protein Groups	Protein Group Accessions	Modifications	ΔCn	Area	q-Value	PEP	XCorr	Charge	MH+ [Da]	ΔM [ppm]	RT [min]	# Missed Cleavages
	High	LVFAIcEGR	4	2	1	A4QJS2	C6(Carbamidomethyl)	0	2.8647e+08	0	0.01395	1.93883	2	1064.55	-1.67453	33.5738	0
	High	FLSEAcDLVFDAASR	3	2	1	A4QJS2	C6(Carbamidomethyl)	0	2.67266e+08	0	0.01102	1.70483	3	1700.79	-1.42327	50.8706	0
	High	LETYLGGIK	3	2	1	A4QJS2		0	2.57185e+08	0	0.01714	1.41665	2	993.561	-1.03452	31.1846	0
Q9SRH5	Mitochondrial outer membrane protein porin 1 OS=Arabidopsis thaliana OX=3702 GN=VDAC1 PE=1 SV=3 - [VDAC1_ARATH]	4.91548	25.72	1	4	5	10	4.39848e+07	276	29.4073	8.73389
	A2	Sequence	# PSMs	# Proteins	# Protein Groups	Protein Group Accessions	Modifications	ΔCn	Area	q-Value	PEP	XCorr	Charge	MH+ [Da]	ΔM [ppm]	RT [min]	# Missed Cleavages
	High	KGDLLLGDVAFQSR	4	1	1	Q9SRH5		0	6.27904e+07	0	0.05008	2.90544	3	1518.83	0.581047	34.7396	1
	High	FSITTFSPAGVAITSTGTK	1	1	1	Q9SRH5		0	19539330	0	0.008559	1.69137	3	1885.99	-0.364768	48.2892	0
	High	INAGLSFTK	3	1	1	Q9SRH5		0	34156538	0	0.08589	1.39556	2	950.532	1.37465	25.9573	0
	High	DSTITVGTQHSLDPLTSVK	1	1	1	Q9SRH5		0	3.50074e+07	0	0.08995	1.23024	3	1999.03	-2.45581	33.0217	0
	High	GPGLYTEIGK	1	2	2	Q9SRH5;Q9SMX3		0	1.16788e+07	0.004	0.2268	1.16786	2	1034.55	1.13358	24.4513	0
P59223	Small ribosomal subunit protein uS15z OS=Arabidopsis thaliana OX=3702 GN=RPS13A PE=2 SV=1 - [RS131_ARATH]	2.53312	31.13	2	4	4	10	8.47174e+07	151	17.0845	10.3892
	A2	Sequence	# PSMs	# Proteins	# Protein Groups	Protein Group Accessions	Modifications	ΔCn	Area	q-Value	PEP	XCorr	Charge	MH+ [Da]	ΔM [ppm]	RT [min]	# Missed Cleavages
	High	AHGLAPEIPEDLYHLIK	3	2	1	P59223		0	9.63195e+07	0	0.005656	2.53312	4	1916.03	-0.239513	66.552	0
	High	KGLTPSQIGVILR	2	2	1	P59223		0	41713491	0	0.1021	1.99571	3	1381.85	1.06219	29.6147	1
	High	GISASALPYK	1	2	1	P59223		0	7.84184e+07	0.001	0.151	1.22115	2	1006.56	0.362826	24.518	0
	High	LILVESR	4	2	1	P59223		0	7.94144e+07	0.002	0.1668	1.30351	2	829.515	0.793044	25.1802	0
P25873	Large ribosomal subunit protein uL15c OS=Arabidopsis thaliana OX=3702 GN=RPL15 PE=1 SV=2 - [RK15_ARATH]	3.74387	30.69	1	8	8	10	8.47298e+07	277	29.6889	10.77
	A2	Sequence	# PSMs	# Proteins	# Protein Groups	Protein Group Accessions	Modifications	ΔCn	Area	q-Value	PEP	XCorr	Charge	MH+ [Da]	ΔM [ppm]	RT [min]	# Missed Cleavages
	High	GISAGQGAScGFGMR	1	1	1	P25873	C10(Carbamidomethyl)	0	4.49726e+07	0	0.008031	1.93327	2	1455.64	-2.55646	23.3192	0
	High	GFEGGQTALYR	2	1	1	P25873		0	1.16224e+08	0	0.01671	1.8106	2	1198.58	-1.65514	22.8912	0
	High	FRLDNLGPQPGSR	1	1	1	P25873		0	8.20569e+07	0	0.09789	1.6809	3	1456.77	0.472774	24.7726	1
	High	DIETAGFQEGDEVSLETLK	1	1	1	P25873		0	42514541	0	0.04325	1.67087	3	2080.98	-4.94218	48.7754	0
	High	LEASGcTLTVLPGR	2	1	1	P25873	C6(Carbamidomethyl)	0	2.79133e+07	0	0.02028	1.4348	2	1473.77	1.19596	31.2004	0
	High	ILGTGELSMK	1	1	1	P25873		0	5.59088e+07	0	0.08466	0.945392	2	1048.57	0.772004	27.1649	0
	High	LEASGcTLTVLPGRK	1	1	1	P25873	C6(Carbamidomethyl)	0	3.66985e+07	0.001	0.1408	1.28792	3	1601.87	-1.87963	22.8245	1
	High	EKLEASGcTLTVLPGR	1	1	1	P25873	C8(Carbamidomethyl)	0	2.90071e+07	0.009	0.2637	0.760334	3	1730.91	1.36501	28.1615	1
Q9C5C2	Myrosinase 2 OS=Arabidopsis thaliana OX=3702 GN=TGG2 PE=1 SV=1 - [BGL37_ARATH]	4.70894	18.65	1	9	9	10	7.2286e+07	547	62.6921	7.44482
	A2	Sequence	# PSMs	# Proteins	# Protein Groups	Protein Group Accessions	Modifications	ΔCn	Area	q-Value	PEP	XCorr	Charge	MH+ [Da]	ΔM [ppm]	RT [min]	# Missed Cleavages
	High	DLDVMEELGVK	1	1	1	Q9C5C2		0	8.14588e+07	0	0.009881	2.47036	2	1247.61	-4.92365	53.4455	0
	High	IDYLcSHLcFLR	2	1	1	Q9C5C2	C5(Carbamidomethyl); C9(Carbamidomethyl)	0	7.52543e+07	0	0.008539	2.23858	3	1596.77	0.515182	60.3076	0
	High	HWITINQLFTVPTR	1	1	1	Q9C5C2		0	4.25242e+07	0	0.009281	1.73636	3	1725.94	-2.36047	50.8435	0
	High	IGPVMITR	1	1	1	Q9C5C2		0	4.38619e+07	0	0.03668	1.53921	2	886.517	-0.631366	24.9316	0
	High	GINEDGINYYSGLIDGLIAR	1	1	1	Q9C5C2		0	5.42754e+07	0	0.04163	1.29226	3	2153.08	-5.03422	68.0018	0
	High	DYADLcFER	1	1	1	Q9C5C2	C6(Carbamidomethyl)	0	3.839e+07	0	0.05905	1.26412	2	1188.5	0.637912	35.4207	0
	High	GMLNVMEHFK	1	1	1	Q9C5C2		0	1.48071e+07	0.001	0.1397	1.35075	3	1205.58	1.69582	31.2185	0
	High	ASGLWYQSFLR	1	1	1	Q9C5C2		0	6.01449e+07	0.001	0.1488	1.119	2	1327.67	-3.51071	50.4874	0
	High	FSFAWSR	1	1	1	Q9C5C2		0	51030101	0.004	0.2105	1.12609	2	900.437	0.502913	37.4916	0
Q9ASV6	Small ribosomal subunit protein bS20c OS=Arabidopsis thaliana OX=3702 GN=RPS20 PE=2 SV=1 - [RR20_ARATH]	2.07204	10.89	1	4	4	9	1.82359e+08	202	21.8126	10.1255
	A2	Sequence	# PSMs	# Proteins	# Protein Groups	Protein Group Accessions	Modifications	ΔCn	Area	q-Value	PEP	XCorr	Charge	MH+ [Da]	ΔM [ppm]	RT [min]	# Missed Cleavages
	High	VLEALEGLK	3	1	1	Q9ASV6		0	1.69003e+08	0	0.05318	1.47328	2	971.576	-1.60682	33.3706	0
	High	KVLEALEGLK	3	1	1	Q9ASV6		0	3.94507e+07	0	0.0905	1.25001	2	1099.67	-0.475453	25.2051	1
	High	LIGEAYSAIDK	2	1	1	Q9ASV6		0	3.38624e+08	0	0.04899	1.12653	2	1179.63	-0.0808901	29.324	0
	High	VLEALEGLKK	1	1	1	Q9ASV6		0	1.03941e+07	0.002	0.1583	1.5649	3	1099.67	-1.51449	24.9502	1
Q9S713	Serine/threonine-protein kinase STN7, chloroplastic OS=Arabidopsis thaliana OX=3702 GN=STN7 PE=1 SV=1 - [STT7_ARATH]	1.80146	13.88	1	6	6	9	6.94157e+07	562	63.212	9.31982
	A2	Sequence	# PSMs	# Proteins	# Protein Groups	Protein Group Accessions	Modifications	ΔCn	Area	q-Value	PEP	XCorr	Charge	MH+ [Da]	ΔM [ppm]	RT [min]	# Missed Cleavages
	High	QLLFALDGLHSTGIIHR	2	1	1	Q9S713		0	4.07734e+07	0	0.02849	2.13462	4	1891.05	-1.01641	41.1183	0
	High	QGLLALSVMQNLR	1	1	1	Q9S713		0	1.98665e+07	0	0.005564	1.80146	2	1442.81	-1.18751	53.3119	0
	High	TVTETIDEISDGRK	1	1	1	Q9S713		0	4.31822e+07	0	0.0732	1.5985	3	1563.78	-0.874893	23.2681	1
	High	SDSNLIQFNR	2	1	1	Q9S713		0	3.59767e+07	0	0.1242	1.18011	2	1193.59	-4.8934	30.4093	0
	High	DGGFTETQLQELR	2	1	1	Q9S713		0	4.86864e+07	0	0.02007	1.16854	2	1493.72	-0.531332	35.5879	0
	High	IIDLGAAADLR	1	1	1	Q9S713		0	1.16379e+08	0	0.1103	1.08012	2	1127.64	-0.393928	37.5454	0
Q9STN3	Putative transcription elongation factor SPT5 homolog 1 OS=Arabidopsis thaliana OX=3702 GN=At4g08350 PE=1 SV=2 - [SPT51_ARATH]	2.2255	6.63	2	6	6	9	3.05317e+07	1041	115.334	5.43994
	A2	Sequence	# PSMs	# Proteins	# Protein Groups	Protein Group Accessions	Modifications	ΔCn	Area	q-Value	PEP	XCorr	Charge	MH+ [Da]	ΔM [ppm]	RT [min]	# Missed Cleavages
	High	VDQHVLIILSDTTK	2	1	1	Q9STN3		0	2.38478e+07	0	0.00968	2.2255	3	1581.89	2.33237	35.6389	0
	High	VFADHVVESSEVTTGVTK	2	1	1	Q9STN3		0	3.77372e+07	0	0.01321	1.5704	3	1904.96	-0.589938	24.266	0
	High	VDEENVLIR	2	2	1	Q9STN3		0	29706388	0	0.05783	1.42081	2	1086.58	1.57814	25.5029	0
	High	NFIYVEADK	1	1	1	Q9STN3		0	1.71788e+07	0	0.09898	1.2934	2	1098.55	1.70062	27.3143	0
	High	GVLFIYDR	1	1	1	Q9STN3		0	1.96101e+07	0	0.1134	1.06133	2	982.535	-0.237458	38.5011	0
	High	GLPDPLAVNER	1	1	1	Q9STN3		0	2.41514e+07	0.001	0.1313	0.950096	2	1180.63	1.13426	41.4494	0
Q9STF2	Protein PLASTID TRANSCRIPTIONALLY ACTIVE 16, chloroplastic OS=Arabidopsis thaliana OX=3702 GN=PTAC16 PE=1 SV=1 - [PTA16_ARATH]	7.31665	22.75	1	8	8	9	1.17817e+08	510	54.3254	8.90967
	A2	Sequence	# PSMs	# Proteins	# Protein Groups	Protein Group Accessions	Modifications	ΔCn	Area	q-Value	PEP	XCorr	Charge	MH+ [Da]	ΔM [ppm]	RT [min]	# Missed Cleavages
	High	ADAVGVTVDGLFNK	1	1	1	Q9STF2		0	102540363	0	0.002181	3.05732	2	1405.73	-2.53677	43.808	0
	High	SQPLTISDLIEK	1	1	1	Q9STF2		0	89733430	0	0.01469	2.54348	2	1343.74	-3.89474	43.7802	0
	High	RLNAVQSPFQDAESIAK	2	1	1	Q9STF2		0	1.54104e+08	0	0.05487	1.73888	3	1873.98	-0.565736	28.8541	1
	High	AGVPDLGAAQDLAR	1	1	1	Q9STF2		0	9.6805e+07	0	0.003757	1.71585	2	1353.71	-0.349985	32.6614	0
	High	TSLTEDFSPEK	1	1	1	Q9STF2		0	9.53346e+07	0	0.03059	1.42309	2	1253.59	-1.16381	25.8625	0
	High	SLIPVVTNPSTGLVFGNNR	1	1	1	Q9STF2		0	5.35035e+07	0	0.05413	1.41219	3	1985.08	-0.381665	51.9303	0
	High	KKDPGTIFVAGATGQAGIR	1	1	1	Q9STF2		0	2.16295e+07	0.001	0.1397	1.2216	4	1887.04	-3.47242	21.5935	2
	High	DISSGLSWNK	1	1	1	Q9STF2		0	5.27028e+07	0.002	0.1748	1.17225	2	1106.55	-1.04371	32.7965	0
P56805	Small ribosomal subunit protein uS15c OS=Arabidopsis thaliana OX=3702 GN=rps15 PE=3 SV=1 - [RR15_ARATH]	4.16407	48.86	2	4	4	9	3.14528e+08	88	10.712	10.814
	A2	Sequence	# PSMs	# Proteins	# Protein Groups	Protein Group Accessions	Modifications	ΔCn	Area	q-Value	PEP	XCorr	Charge	MH+ [Da]	ΔM [ppm]	RT [min]	# Missed Cleavages
	High	NIVISFEEQKEESR	3	1	1	P56805		0	3.51264e+08	0	0.003778	2.43527	3	1707.86	0.64987	25.2402	1
	High	ELINQLNIR	2	2	1	P56805		0	417124791	0	0.02935	1.7288	2	1112.64	-1.33613	31.6429	0
	High	GSVEFQVFSFTNK	1	2	1	P56805		0	7.88719e+07	0	0.06558	1.33137	2	1489.72	-5.49409	47.4291	0
	High	LLAYLSK	3	2	1	P56805		0	1.75195e+08	0.004	0.2102	1.30162	2	807.497	-0.16006	26.9832	0
Q93VC7	Small ribosomal subunit protein bS1c OS=Arabidopsis thaliana OX=3702 GN=RPS1 PE=1 SV=1 - [RPS1_ARATH]	3.62509	15.14	1	6	6	9	5.56909e+07	416	45.0823	5.24951
	A2	Sequence	# PSMs	# Proteins	# Protein Groups	Protein Group Accessions	Modifications	ΔCn	Area	q-Value	PEP	XCorr	Charge	MH+ [Da]	ΔM [ppm]	RT [min]	# Missed Cleavages
	High	NIQYELAWER	1	1	1	Q93VC7		0	3.87741e+07	0	0.01304	1.97184	2	1321.65	-0.615699	36.1988	0
	High	GGLVALVEGLR	3	1	1	Q93VC7		0	9.19894e+07	0	0.1152	1.65324	2	1083.65	2.37104	49.504	0
	High	SSAYLSVEQAcIHR	2	1	1	Q93VC7	C11(Carbamidomethyl)	0	3.47818e+07	0	0.09591	1.23977	3	1620.77	-4.12629	22.2934	0
	High	AAAEELLEK	1	1	1	Q93VC7		0	3.63094e+07	0.001	0.1304	1.09012	2	973.518	-1.98893	21.3018	0
	High	MFEDAYER	1	1	1	Q93VC7		0	9015632	0.002	0.1642	0.903512	2	1060.44	-0.915258	23.4996	0
	High	GFVPFSQISSK	1	1	1	Q93VC7		0	0	0.005	0.2353	0.763256	2	1196.63	-0.936705	45.6309	0
P21218	Protochlorophyllide reductase B, chloroplastic OS=Arabidopsis thaliana OX=3702 GN=PORB PE=1 SV=3 - [PORB_ARATH]	6.3423	26.68	2	6	7	9	1.05087e+08	401	43.3323	9.15869
	A2	Sequence	# PSMs	# Proteins	# Protein Groups	Protein Group Accessions	Modifications	ΔCn	Area	q-Value	PEP	XCorr	Charge	MH+ [Da]	ΔM [ppm]	RT [min]	# Missed Cleavages
	High	DSYTVMHLDLASLDSVR	1	2	1	P21218		0	52085223	0	0.001199	2.33348	3	1921.93	-2.0075	50.5164	0
	High	GNVVVTGASSGLGLATAK	1	2	1	P21218		0	5.26331e+07	0	0.002932	2.25982	3	1601.89	2.34674	29.882	0
	High	LAQVVSDPSLTK	1	1	1	P21218		0	2.44202e+07	0	0.05657	1.749	2	1257.7	-2.77306	23.4332	0
	High	EPTYSAEGFELSVATNHLGHFLLAR	1	1	1	P21218		0	1.39463e+08	0	0.01466	1.56301	4	2759.38	-0.108921	52.337	0
	High	RTETPLDVLVcNAAVYFPTAK	1	1	1	P21218	C11(Carbamidomethyl)	0	7.43166e+07	0	0.07687	1.08793	3	2365.22	-1.67913	63.4826	1
	High	QFVDNFR	2	2	1	P21218		0	20436784	0.002	0.1578	1.22669	2	925.454	0.992535	24.9869	0
	High	LLLDDLK	1	3	2	P21218;O48741		0	3.29416e+07	0.004	0.2293	1.14988	2	829.503	-0.311216	36.1716	0
	High	DSYTVmHLDLASLDSVR	1	2	1	P21218	M6(Oxidation)	0	1.0148e+08	0.004	0.2143	0.704708	3	1937.92	-3.65034	61.1471	0
Q9SZX9	Large ribosomal subunit protein uL6x OS=Arabidopsis thaliana OX=3702 GN=RPL9D PE=2 SV=1 - [RL92_ARATH]	0	42.27	1	3	6	9	3.30198e+08	194	21.9599	9.49561
	A2	Sequence	# PSMs	# Proteins	# Protein Groups	Protein Group Accessions	Modifications	ΔCn	Area	q-Value	PEP	XCorr	Charge	MH+ [Da]	ΔM [ppm]	RT [min]	# Missed Cleavages
	High	FVYAHFPINASIDGNNK	1	1	1	Q9SZX9		0	2.51532e+07	0	0.05739	1.30586	3	1906.95	1.75196	33.8854	0
	High	VKDEIILEGNDIELVSR	1	1	1	Q9SZX9		0	7.15841e+06	0	0.09475	1.20695	3	1942.05	-0.0431744	54.5877	1
	High	FLDGIYVSEK	3	2	2	P49209;Q9SZX9		0	8.07139e+08	0.001	0.1433	1.10625	2	1170.61	1.9918	47.4878	0
	High	VIEVEGPR	2	2	2	P49209;Q9SZX9		0	135923636	0.002	0.1632	1.14642	2	898.491	-8.82668	21.2939	0
	High	HLNLDFQLIK	1	2	2	P49209;Q9SZX9		0	2.85363e+06	0.002	0.1686	0.904073	3	1240.71	0.80109	36.7776	0
	High	TALSHVDNLIAGVTQGFLYR	1	1	1	Q9SZX9		0	4.75324e+07	0.003	0.1931	0.915498	3	2175.15	-4.61405	60.0395	0
Q9C6B3	Gamma carbonic anhydrase 2, mitochondrial OS=Arabidopsis thaliana OX=3702 GN=GAMMACA2 PE=1 SV=1 - [GCA2_ARATH]	0	32.37	1	5	8	9	8.63663e+07	278	30.0465	7.23975
	A2	Sequence	# PSMs	# Proteins	# Protein Groups	Protein Group Accessions	Modifications	ΔCn	Area	q-Value	PEP	XCorr	Charge	MH+ [Da]	ΔM [ppm]	RT [min]	# Missed Cleavages
	High	KDEDYDSMLGITR	1	1	1	Q9C6B3		0	8.89681e+06	0	0.03101	1.70482	3	1542.71	1.71621	29.6015	1
	High	SFEQIEVER	2	1	1	Q9C6B3		0	4.34433e+07	0	0.05481	1.41297	2	1136.56	0.424192	24.6061	0
	High	KLTDEEIVYISQSAK	1	1	1	Q9C6B3		0	0	0	0.03713	1.28217	3	1723.91	-1.75357	28.4086	1
	High	IPSGEVWGGNPAK	1	2	2	Q9C6B3;Q94AU7		0	9.18365e+07	0.001	0.1419	0.693871	2	1311.67	0.454461	24.1688	0
	High	ETPPELILPDNVLPGGKPVAK	1	1	1	Q9C6B3		0	7.9178e+06	0.002	0.1711	1.81934	3	2184.21	-6.20264	42.7226	0
	High	TLMNVFDK	1	3	3	Q9C6B3;Q94AU7;Q9FWR5		0	6.67443e+07	0.002	0.1795	1.21158	2	967.49	-1.67588	33.5502	0
	High	LTDEEIVYISQSAK	1	1	1	Q9C6B3		0	1.00957e+07	0.002	0.1646	1.14449	3	1595.82	2.15941	35.6467	0
	High	GSSIWYGcVLR	1	3	3	Q9C6B3;Q94AU7;Q9FWR5	C8(Carbamidomethyl)	0	1.00518e+08	0.005	0.2355	0.943505	2	1297.63	-1.61888	37.7536	0
P25857	Glyceraldehyde-3-phosphate dehydrogenase GAPB, chloroplastic OS=Arabidopsis thaliana OX=3702 GN=GAPB PE=1 SV=2 - [G3PB_ARATH]	0	11.41	1	2	5	9	4.7232e+07	447	47.6296	6.80029
	A2	Sequence	# PSMs	# Proteins	# Protein Groups	Protein Group Accessions	Modifications	ΔCn	Area	q-Value	PEP	XCorr	Charge	MH+ [Da]	ΔM [ppm]	RT [min]	# Missed Cleavages
	High	VAInGFGR	4	3	3	P25856;Q9LPW0;P25857	N4(Deamidated)	0	2.57005e+07	0	0.1174	1.14574	2	834.447	-0.428468	24.0179	0
	High	VVDLAHLVASK	2	1	1	P25857		0	8.12239e+06	0	0.124	0.898248	3	1151.68	-0.62983	29.7653	0
	High	VLDEEFGIVK	1	1	1	P25857		0	1.47718e+07	0.002	0.1681	1.11851	2	1148.62	-3.9607	35.2165	0
	High	AAALNIVPTSTGAAK	1	3	3	P25856;Q9LPW0;P25857		0	1.01224e+08	0.004	0.2241	0.898852	2	1384.78	0.834751	25.975	0
	High	LnGIALR	1	3	3	P25856;Q9LPW0;P25857	N2(Deamidated)	0	5.13404e+06	0.007	0.2526	1.02192	2	757.457	0.5711	25.7323	0
O65396	Aminomethyltransferase, mitochondrial OS=Arabidopsis thaliana OX=3702 GN=GDCST PE=2 SV=1 - [GCST_ARATH]	2.19475	19.12	1	7	7	9	1.36085e+08	408	44.4168	8.36768
	A2	Sequence	# PSMs	# Proteins	# Protein Groups	Protein Group Accessions	Modifications	ΔCn	Area	q-Value	PEP	XCorr	Charge	MH+ [Da]	ΔM [ppm]	RT [min]	# Missed Cleavages
	High	VTDEHIYLVVNAGcR	2	1	1	O65396	C14(Carbamidomethyl)	0	7.01539e+07	0	0.005379	2.19475	3	1745.87	1.00896	27.226	0
	High	IGEITSGGFSPNLKK	1	1	1	O65396		0	7.49911e+07	0	0.0348	1.62067	3	1547.84	-0.941646	23.4575	1
	High	IGEITSGGFSPNLK	1	1	1	O65396		0	65999042	0	0.0678	1.48106	2	1419.75	-0.630717	32.0129	0
	High	SLLALQGPLAAPVLQHLTK	1	1	1	O65396		0	2.63111e+08	0	0.01507	1.45425	3	1970.17	-3.13838	50.9288	0
	High	VGFFSSGPPAR	2	1	1	O65396		0	66759067	0	0.03679	1.27999	2	1121.57	-1.18043	28.5125	0
	High	MPFVATK	1	1	1	O65396		0	9.76885e+06	0.004	0.2016	1.07124	2	793.425	-2.92365	22.4897	0
	High	DSIMDSTVNcR	1	1	1	O65396	C10(Carbamidomethyl)	0	1.88265e+07	0.004	0.2151	0.8184	2	1297.55	-1.20778	24.205	0
O65502	Protein HIGH CHLOROPHYLL FLUORESCENCE PHENOTYPE 244, chloroplastic OS=Arabidopsis thaliana OX=3702 GN=HCF244 PE=1 SV=1 - [HC244_ARATH]	5.26673	9.37	1	4	4	9	2.74268e+07	395	43.6957	8.42627
	A2	Sequence	# PSMs	# Proteins	# Protein Groups	Protein Group Accessions	Modifications	ΔCn	Area	q-Value	PEP	XCorr	Charge	MH+ [Da]	ΔM [ppm]	RT [min]	# Missed Cleavages
	High	LLTFAGPR	3	1	1	O65502		0	2.87917e+07	0	0.0797	1.61846	2	874.515	0.433242	28.0241	0
	High	FFQWTNDVADR	1	1	1	O65502		0	2.75364e+07	0	0.113	1.21313	2	1398.64	0.766234	38.4421	0
	High	LTLIALR	4	1	1	O65502		0	2.59524e+07	0	0.1118	1.15487	2	799.54	-0.248617	44.6791	0
	High	VAYMDTQDIAR	1	1	1	O65502		0	1.62331e+07	0.001	0.1485	0.714258	2	1282.61	0.377138	25.1331	0
Q42525	Hexokinase-1 OS=Arabidopsis thaliana OX=3702 GN=HXK1 PE=1 SV=2 - [HXK1_ARATH]	6.27593	16.33	3	6	6	9	4.31286e+07	496	53.6727	6.1001
	A2	Sequence	# PSMs	# Proteins	# Protein Groups	Protein Group Accessions	Modifications	ΔCn	Area	q-Value	PEP	XCorr	Charge	MH+ [Da]	ΔM [ppm]	RT [min]	# Missed Cleavages
	High	GFSIEEAVGQDVVGALNK	1	1	1	Q42525		0	30868844	0	0.004192	2.25071	3	1832.94	-1.18366	55.889	0
	High	FVATEcEDFHLPEGR	3	1	1	Q42525	C6(Carbamidomethyl)	0	4.4231e+07	0	0.009596	2.20921	3	1806.81	1.33646	29.5306	0
	High	VVISLcNIIATR	1	1	1	Q42525	C6(Carbamidomethyl)	0	3.51066e+07	0	0.01521	1.81601	2	1358.78	-4.0258	47.5314	0
	High	IISGMYLGEILR	1	2	1	Q42525		0	3.46058e+07	0	0.1061	1.55413	2	1364.76	-1.63461	51.6548	0
	High	ELGFTFSFPVK	1	3	1	Q42525		0	5.00481e+07	0	0.07863	1.193	2	1271.67	-0.920168	55.6561	0
	High	IKDILEVPTTSLK	2	1	1	Q42525		0	23920234	0	0.1115	1.17067	3	1456.86	-2.16106	37.6412	1
P41376	Eukaryotic initiation factor 4A-1 OS=Arabidopsis thaliana OX=3702 GN=EIF4A1 PE=1 SV=1 - [IF4A1_ARATH]	1.64804	17.23	3	6	6	9	4.52564e+07	412	46.675	5.68115
	A2	Sequence	# PSMs	# Proteins	# Protein Groups	Protein Group Accessions	Modifications	ΔCn	Area	q-Value	PEP	XCorr	Charge	MH+ [Da]	ΔM [ppm]	RT [min]	# Missed Cleavages
	High	VLITTDLLAR	1	3	1	P41376		0	4.36891e+07	0	0.02336	1.64804	2	1114.68	-3.12042	40.734	0
	High	GLDVIQQAQSGTGK	1	3	1	P41376		0	57271375	0	0.09819	1.35839	2	1401.73	-3.11891	25.3627	0
	High	GIYAYGFEKPSAIQQR	1	3	1	P41376		0	2.47577e+07	0	0.08091	1.32718	3	1827.94	-1.16558	26.2231	0
	High	ILQAGVHVVVGTPGR	4	2	1	P41376		0	3.48087e+07	0	0.05298	1.28527	3	1502.88	-1.11593	22.9081	0
	High	GVAINFVTR	1	1	1	P41376		0	8.14514e+06	0.002	0.1781	1.13824	2	976.555	-2.38487	29.3262	0
	High	GIVPFcK	1	2	1	P41376	C6(Carbamidomethyl)	0	1.04131e+07	0.007	0.2544	0.811672	2	820.437	-1.97092	29.39	0
Q9M2Y6	Probable pectin methylesterase CGR2 OS=Arabidopsis thaliana OX=3702 GN=CGR2 PE=2 SV=1 - [CGR2_ARATH]	5.58389	35.63	2	6	6	9	8.26228e+07	261	28.5139	9.27588
	A2	Sequence	# PSMs	# Proteins	# Protein Groups	Protein Group Accessions	Modifications	ΔCn	Area	q-Value	PEP	XCorr	Charge	MH+ [Da]	ΔM [ppm]	RT [min]	# Missed Cleavages
	High	VLHVGPDTcSVVSSLLK	2	1	1	Q9M2Y6	C9(Carbamidomethyl)	0	8.70526e+07	0	0.01103	2.98343	3	1810.96	-5.92379	42.1219	0
	High	FFVQTNLEENDAPSK	3	1	1	Q9M2Y6		0	3.38314e+07	0	0.06815	1.43968	3	1738.82	-6.24177	31.7358	0
	High	VADIKFPLPYR	1	2	1	Q9M2Y6		0	4.47949e+07	0	0.1195	1.41797	3	1318.75	0.480953	34.2346	1
	High	VGDGGSFPFAGALHSK	1	1	1	Q9M2Y6		0	2.87571e+07	0	0.09304	1.26208	3	1546.77	1.52305	31.0405	0
	High	VASDGVVLFAGLPGQQR	1	1	1	Q9M2Y6		0	1.16021e+08	0	0.06402	0.989439	2	1713.93	-0.611232	46.6167	0
	High	SFSLVIVSDALDYLSPK	1	1	1	Q9M2Y6		0	3.34538e+07	0.001	0.1388	0.822873	3	1853.98	-2.88851	75.7173	0
A4QJX1	Small ribosomal subunit protein uS19c OS=Olimarabidopsis pumila OX=74718 GN=rps19 PE=3 SV=1 - [RR19_OLIPU]	6.02233	57.61	1	4	4	9	9.68858e+07	92	10.6018	10.77
	A2	Sequence	# PSMs	# Proteins	# Protein Groups	Protein Group Accessions	Modifications	ΔCn	Area	q-Value	PEP	XCorr	Charge	MH+ [Da]	ΔM [ppm]	RT [min]	# Missed Cleavages
	High	EHLPVYIIDLMVGHK	4	1	1	A4QJX1		0	5.25173e+07	0	0.01916	2.4255	3	1763.95	-0.572445	49.6774	0
	High	LGEFSPTINFR	1	1	1	A4QJX1		0	135087890	0	0.004615	1.94728	2	1280.66	-5.8485	39.6757	0
	High	ASTIIPTMIGHTIAIHnGR	1	1	1	A4QJX1	N17(Deamidated)	0	3.62501e+07	0	0.1168	1.75192	4	2004.07	0.367206	34.5504	0
	High	ASTIIPTMIGHTIAIHNGR	1	1	1	A4QJX1		0	1.08884e+07	0	0.01482	1.71962	4	2003.08	-0.48219	30.9639	0
	High	EIIITWSR	1	1	1	A4QJX1		0	1.03052e+08	0.002	0.1819	1.64955	2	1017.57	1.91959	36.6473	0
	High	ASTIIPTmIGHTIAIHNGR	1	1	1	A4QJX1	M8(Oxidation)	0	21674680	0.004	0.2099	1.09724	4	2019.08	1.61689	27.1855	0
O23255	Adenosylhomocysteinase 1 OS=Arabidopsis thaliana OX=3702 GN=SAHH1 PE=1 SV=1 - [SAHH1_ARATH]	1.60784	8.45	2	4	4	9	2.87433e+07	485	53.3441	5.97314
	A2	Sequence	# PSMs	# Proteins	# Protein Groups	Protein Group Accessions	Modifications	ΔCn	Area	q-Value	PEP	XCorr	Charge	MH+ [Da]	ΔM [ppm]	RT [min]	# Missed Cleavages
	High	VAVIcGYGDVGK	3	2	1	O23255	C5(Carbamidomethyl)	0	3.68429e+07	0	0.02897	1.60784	2	1237.62	-5.158	25.8928	0
	High	AGIIVLAEGR	4	1	1	O23255		0	3.34776e+07	0	0.05733	1.53064	2	998.598	-1.36419	35.7509	0
	High	DSAAVFAWK	1	2	1	O23255		0	1.54886e+07	0.002	0.1772	1.15403	2	994.499	-0.60983	37.5221	0
	High	TEFGPSQPFK	1	1	1	O23255		0	1.59093e+07	0.007	0.2498	1.00127	2	1137.55	-4.29993	25.0553	0
P56804	Small ribosomal subunit protein uS14c OS=Arabidopsis thaliana OX=3702 GN=rps14 PE=2 SV=2 - [RR14_ARATH]	0	27	3	3	3	9	5.73201e+07	100	11.7775	11.2241
	A2	Sequence	# PSMs	# Proteins	# Protein Groups	Protein Group Accessions	Modifications	ΔCn	Area	q-Value	PEP	XCorr	Charge	MH+ [Da]	ΔM [ppm]	RT [min]	# Missed Cleavages
	High	DFGLSGHILR	3	3	1	P56804		0	4.23014e+07	0	0.0308	1.76338	3	1114.6	1.54734	31.0686	0
	High	ANYRDFGLSGHILR	3	3	1	P56804		0	2.8577e+07	0	0.09152	1.44849	4	1618.84	-1.0062	28.9957	1
	High	EMVQAcLLPGATR	3	1	1	P56804	C6(Carbamidomethyl)	0	1.01082e+08	0	0.0983	1.4154	2	1445.72	-1.3293	32.8317	0
Q9FF90	Large ribosomal subunit protein eL13x OS=Arabidopsis thaliana OX=3702 GN=RPL13D PE=1 SV=1 - [RL133_ARATH]	1.84727	15.05	2	2	3	8	7.38043e+08	206	23.4709	11.0044
	A2	Sequence	# PSMs	# Proteins	# Protein Groups	Protein Group Accessions	Modifications	ΔCn	Area	q-Value	PEP	XCorr	Charge	MH+ [Da]	ΔM [ppm]	RT [min]	# Missed Cleavages
	High	LAPTIGISVDHR	4	1	1	Q9FF90		0	3.78988e+07	0	0.005242	1.97805	3	1278.71	-3.19447	24.2936	0
	High	GFTLEELK	3	3	2	Q9FF90;P41127		0	1.43819e+09	0	0.1171	1.84727	2	936.503	-0.598939	32.8709	0
	High	SLEGLQSNVQR	1	1	1	Q9FF90		0	0	0.002	0.1552	1.4426	2	1230.64	-5.46937	21.3062	0
Q8LPR9	Protein TIC110, chloroplastic OS=Arabidopsis thaliana OX=3702 GN=TIC110 PE=1 SV=1 - [TI110_ARATH]	6.43456	8.96	1	7	7	8	2.79538e+07	1016	112.051	5.97314
	A2	Sequence	# PSMs	# Proteins	# Protein Groups	Protein Group Accessions	Modifications	ΔCn	Area	q-Value	PEP	XCorr	Charge	MH+ [Da]	ΔM [ppm]	RT [min]	# Missed Cleavages
	High	SLASVVEELEK	1	1	1	Q8LPR9		0	4.27421e+07	0	0.009197	2.21239	2	1203.65	-0.198834	47.0316	0
	High	VTDAQVEIAIR	1	1	1	Q8LPR9		0	15808168	0	0.003318	2.13969	2	1214.67	-1.70309	26.9807	0
	High	LSDELAEDLFR	2	1	1	Q8LPR9		0	2.32533e+07	0	0.00496	2.08248	2	1307.64	-8.28273	48.8284	0
	High	DINVENLVDLRK	1	1	1	Q8LPR9		0	1.78659e+07	0	0.08539	1.3058	3	1427.79	0.663779	38.8142	1
	High	EIVNIHVGLAEQAFR	1	1	1	Q8LPR9		0	1.43886e+07	0.001	0.1315	1.42315	3	1695.92	-1.11717	36.7649	0
	High	LQQcVTDGELSDDNVAALLR	1	1	1	Q8LPR9	C4(Carbamidomethyl)	0	3517241	0.004	0.1967	0.815318	3	2217.06	-8.78023	47.6752	0
	High	ELTGLQPIVEK	1	1	1	Q8LPR9		0	1.65478e+07	0.009	0.2598	1.09692	2	1226.7	0.20145	30.4506	0
P29513	Tubulin beta-5 chain OS=Arabidopsis thaliana OX=3702 GN=TUBB5 PE=2 SV=1 - [TBB5_ARATH]	4.16866	7.35	3	1	3	8	1.76874e+08	449	50.31	4.76709
	A2	Sequence	# PSMs	# Proteins	# Protein Groups	Protein Group Accessions	Modifications	ΔCn	Area	q-Value	PEP	XCorr	Charge	MH+ [Da]	ΔM [ppm]	RT [min]	# Missed Cleavages
	High	LHFFmVGFAPLTSR	5	8	3	P29517;Q56YW9;P29513	M5(Oxidation)	0	9.37095e+07	0	0.01214	2.10994	3	1638.85	2.52532	46.4109	0
	High	LHFFMVGFAPLTSR	1	8	3	P29517;Q56YW9;P29513		0	2.84787e+07	0	0.01092	1.96141	3	1622.85	-1.78668	52.5447	0
	High	YLTASAIFR	1	1	1	P29513		0	1.14826e+07	0.002	0.1612	0.850999	2	1041.57	0.595788	35.0602	0
	High	VSEQFTAMFR	1	8	3	P29517;Q56YW9;P29513		0	4.25431e+08	0.004	0.2125	1.17553	2	1215.59	3.07842	36.2786	0
Q93Y07	Galactolipid galactosyltransferase SFR2, chloroplastic OS=Arabidopsis thaliana OX=3702 GN=SFR2 PE=1 SV=1 - [SFR2_ARATH]	1.89444	7.56	2	4	4	8	2.77164e+07	622	70.7334	8.71924
	A2	Sequence	# PSMs	# Proteins	# Protein Groups	Protein Group Accessions	Modifications	ΔCn	Area	q-Value	PEP	XCorr	Charge	MH+ [Da]	ΔM [ppm]	RT [min]	# Missed Cleavages
	High	FGLVAVDR	4	2	1	Q93Y07		0	1.65049e+07	0	0.04647	1.89444	2	876.494	0.0590397	28.8237	0
	High	FGHYQMDGLQDPLSR	1	1	1	Q93Y07		0	1.93273e+07	0	0.09416	1.2347	3	1763.82	1.14162	31.7899	0
	High	FGHYQmDGLQDPLSR	1	1	1	Q93Y07	M6(Oxidation)	0	3.30482e+07	0	0.07972	0.725338	3	1779.81	1.17638	28.213	0
	High	EVLADFNSIEHEEGK	1	1	1	Q93Y07		0	2.74217e+07	0.001	0.1326	0.805337	3	1716.8	-1.67733	35.2521	0
	High	SLAWNELQK	1	1	1	Q93Y07		0	2.26793e+07	0.002	0.1523	1.14546	2	1088.57	0.226689	28.2727	0
P56801	Small ribosomal subunit protein uS8c OS=Arabidopsis thaliana OX=3702 GN=rps8 PE=3 SV=1 - [RR8_ARATH]	6.00384	47.01	2	5	5	8	2.65181e+08	134	15.4696	10.9312
	A2	Sequence	# PSMs	# Proteins	# Protein Groups	Protein Group Accessions	Modifications	ΔCn	Area	q-Value	PEP	XCorr	Charge	MH+ [Da]	ΔM [ppm]	RT [min]	# Missed Cleavages
	High	ILGGIGIVILSTSQGIMTDR	1	2	1	P56801		0	182893764	0	0.003267	2.55951	3	2044.14	-2.90185	68.3175	0
	High	DTIADIITSIR	1	2	1	P56801		0	73739168	0	0.04005	1.83704	2	1217.67	-2.22167	61.6354	0
	High	EGFIENVR	2	2	1	P56801		0	6.10469e+07	0	0.03818	1.60729	2	963.488	-1.37579	23.9837	0
	High	IGSTNITESIVK	1	2	1	P56801		0	3.49318e+08	0	0.01739	1.47677	2	1261.7	0.205707	26.0153	0
	High	ENNQYFLILTLR	2	1	1	P56801		0	3.99783e+07	0	0.04531	1.05855	2	1523.82	-1.20059	57.1615	0
	High	ILGGIGIVILSTSQGImTDR	1	2	1	P56801	M17(Oxidation)	0	3.72487e+08	0.003	0.1932	0.978266	3	2060.14	-2.66267	103.187	0
Q9SHI1	Translation initiation factor IF-2, chloroplastic OS=Arabidopsis thaliana OX=3702 GN=At1g17220 PE=2 SV=2 - [IF2C_ARATH]	0	5.65	1	5	5	8	2.98347e+07	1026	109.679	7.44482
	A2	Sequence	# PSMs	# Proteins	# Protein Groups	Protein Group Accessions	Modifications	ΔCn	Area	q-Value	PEP	XCorr	Charge	MH+ [Da]	ΔM [ppm]	RT [min]	# Missed Cleavages
	High	TVHVGVLDSLK	1	1	1	Q9SHI1		0	1.49704e+07	0	0.09218	1.79145	3	1167.67	-0.391495	25.3682	0
	High	VDVQGSIEAVR	2	1	1	Q9SHI1		0	2.23229e+07	0	0.1058	1.32802	2	1172.63	1.00639	25.0166	0
	High	TTLLDYIR	3	1	1	Q9SHI1		0	3.69561e+07	0	0.08974	0.730168	2	994.557	-0.0523259	68.5367	0
	High	VAASEAGGITQGIGAYK	1	1	1	Q9SHI1		0	30225084	0	0.1247	0.716337	2	1592.83	-0.467887	26.1756	0
	High	VIESLGEVLDK	1	1	1	Q9SHI1		0	1.47093e+07	0.002	0.1607	1.28853	2	1201.67	-1.00189	36.1691	0
P42732	Small ribosomal subunit protein uS13c OS=Arabidopsis thaliana OX=3702 GN=RPS13 PE=2 SV=1 - [RR13_ARATH]	7.13047	12.43	1	3	3	8	4.51316e+07	169	19.0843	10.2573
	A2	Sequence	# PSMs	# Proteins	# Protein Groups	Protein Group Accessions	Modifications	ΔCn	Area	q-Value	PEP	XCorr	Charge	MH+ [Da]	ΔM [ppm]	RT [min]	# Missed Cleavages
	High	RIEYSLQYIHGIGR	6	1	1	P42732		0	9.31452e+07	0	0.0005697	2.79528	3	1704.92	0.108945	26.5259	1
	High	IEYSLQYIHGIGR	1	1	1	P42732		0	1.59086e+07	0	0.03878	1.28862	3	1548.82	0.858821	32.1018	0
	High	FNALAIK	1	1	1	P42732		0	2.63411e+07	0.007	0.2551	1.20471	2	776.465	-1.65331	26.0992	0
O48741	Protochlorophyllide reductase C, chloroplastic OS=Arabidopsis thaliana OX=3702 GN=PORC PE=1 SV=1 - [PORC_ARATH]	3.85266	15.46	1	4	5	8	3.37386e+07	401	43.8556	9.11475
	A2	Sequence	# PSMs	# Proteins	# Protein Groups	Protein Group Accessions	Modifications	ΔCn	Area	q-Value	PEP	XCorr	Charge	MH+ [Da]	ΔM [ppm]	RT [min]	# Missed Cleavages
	High	KGTAVITGASSGLGLATAK	2	1	1	O48741		0	4.18277e+07	0	0.01799	2.15117	3	1702.97	-1.85696	23.04	1
	High	LAQVVSDPSLGK	2	1	1	O48741		0	17855303	0	0.02274	1.70149	2	1213.68	-0.991587	23.25	0
	High	GTAVITGASSGLGLATAK	2	1	1	O48741		0	1.41202e+07	0	0.04363	1.22953	3	1574.87	-0.923288	36.2416	0
	High	LLLDDLK	1	3	2	P21218;O48741		0	3.29416e+07	0.004	0.2293	1.14988	2	829.503	-0.311216	36.1716	0
	High	YHEETGVTFASLYPGcIATTGLFR	1	1	1	O48741	C16(Carbamidomethyl)	0	2.64464e+07	0.004	0.227	0.64567	3	2690.29	-1.05848	54.6373	0
[truncated: 1,508 more rows]
