# Supplementary material for: Assembly of two functionally-distinct protein import complexes in the outer membrane of plant chloroplasts
Source: Nat Commun. 2026 Apr 20;17:5433. doi: 10.1038/s41467-026-71676-6 (PMC13279931; doi:10.1038/s41467-026-71676-6)
Supplement: Supplementary file 5 — Supplementary Data 3 [file 41467_2026_71676_MOESM5_ESM.xlsx]

## Sheet: All proteins
					WT1	WT2	WT3	TOC75_1	TOC75_2	TOC75_3	WT1				WT2				WT3				TOC75_1				TOC75_2				TOC75_3
Accession	# AAs	MW [kDa]	calc. pI	Description	A5: Area	B5: Area	C5: Area	D5: Area	E5: Area	F5: Area	Score A2	Coverage A2	# Peptides A2	# PSM A2	Score B2	Coverage B2	# Peptides B2	# PSM B2	Score C2	Coverage C2	# Peptides C2	# PSM C2	Score D2	Coverage D2	# Peptides D2	# PSM D2	Score E2	Coverage E2	# Peptides E2	# PSM E2	Score F2	Coverage F2	# Peptides F2	# PSM F2
P32961	346	38.128	6.27783	Nitrilase 1 OS=Arabidopsis thaliana OX=3702 GN=NIT1 PE=1 SV=2 - [NRL1_ARATH]	3.00394e+08	6.50541e+08	1.72088e+09	2.26865e+09	1.79027e+09	1.82062e+09	32.2695	45.95	10	20	53.1914	65.61	12	26	116.417	61.56	12	55	180.13	85.84	19	96	168.006	83.82	19	92	159.575	78.9	18	73
P51407	115	11.4449	4.61475	Large ribosomal subunit protein P2z OS=Arabidopsis thaliana OX=3702 GN=RPP2A PE=3 SV=2 - [RLA21_ARATH]	5.17341e+07	1.11112e+08	2.11118e+08	7.261e+08	6.38342e+08	2.2106e+08	10.8968	45.22	4	5	15.0838	39.13	4	8	17.5741	50.43	4	7	41.0699	75.65	6	18	42.8191	75.65	5	18	17.3066	50.43	4	9
O23680	297	32.9044	9.05615	Translocase of chloroplast 33, chloroplastic OS=Arabidopsis thaliana OX=3702 GN=TOC33 PE=1 SV=1 - [TOC33_ARATH]	0	0	2.96229e+07	7.31886e+08	6.37219e+08	1.30709e+08									1.79885	4.71	1	1	75.298	67.68	16	37	54.303	67	15	32	21.2029	42.76	8	11
Q9SLF7	115	11.4369	4.67822	Large ribosomal subunit protein P2y OS=Arabidopsis thaliana OX=3702 GN=RPP2B PE=1 SV=1 - [RLA22_ARATH]	7.20571e+07	1.20376e+08	2.62951e+08	8.83485e+08	8.0342e+08	2.80592e+08	4.16799	20	2	3	9.90051	39.13	4	8	18.0724	39.13	4	8	45.4904	67.83	5	19	47.3383	67.83	5	20	23.698	39.13	4	10
O81283	1503	160.721	4.55127	Translocase of chloroplast 159, chloroplastic OS=Arabidopsis thaliana OX=3702 GN=TOC159 PE=1 SV=1 - [TC159_ARATH]	0	0	3.61123e+07	1.06715e+09	9.18902e+08	2.39291e+08									17.0281	6.65	7	9	233.494	55.82	54	125	195.959	57.68	58	127	66.3044	26.48	27	39
Q0WPT7	352	39.2054	6.58057	Uncharacterized methyltransferase At2g41040, chloroplastic OS=Arabidopsis thaliana OX=3702 GN=At2g41040 PE=1 SV=1 - [Y2104_ARATH]	1.12676e+08	2.13968e+08	6.30948e+08	3.3372e+08	2.76379e+08	4.9305e+08	13.943	24.72	6	8	24.2737	28.13	9	12	58.8259	50.28	13	30	50.2218	51.99	13	25	39.6571	40.91	11	19	67.5872	60.8	15	29
DEF-USER_HA-TOC75	827	90.2168	8.6167	DEF-USER_HA-TOC75	1.38815e+07	2.31472e+07	1.01039e+08	2.26048e+09	2.00669e+09	7.00729e+08	0	3.02	2	2	5.49782	4.96	3	3	37.6104	35.19	16	17	368.752	61.43	41	184	351.656	59.13	41	186	153.29	49.7	31	71
Q38906	313	34.6855	9.39307	Translocase of chloroplast 34, chloroplastic OS=Arabidopsis thaliana OX=3702 GN=TOC34 PE=1 SV=2 - [TOC34_ARATH]	0	4.78591e+06	8.22227e+06	3.4601e+08	3.02786e+08	6.67802e+07					0	6.07	1	1	0	5.43	2	2	49.9098	58.79	13	26	40.7091	58.79	14	24	7.39246	16.61	4	5
Q9SIH0	150	16.2467	10.5942	Small ribosomal subunit protein uS11z OS=Arabidopsis thaliana OX=3702 GN=RPS14A PE=1 SV=1 - [RS141_ARATH]	2.33114e+06	4.39722e+06	5.16203e+06	5.80711e+07	2.47895e+07	1.2166e+07	0	7.33	1	1	0	7.33	1	1	0	8.67	1	1	13.1499	57.33	6	6	5.74166	41.33	3	3	2.12779	29.33	2	2
Q9CAX6	150	16.2627	10.5942	Small ribosomal subunit protein uS11y OS=Arabidopsis thaliana OX=3702 GN=RPS14B PE=1 SV=1 - [RS142_ARATH]	0	0	5.16203e+06	6.49739e+07	4.64448e+07	1.84985e+07									0	8.67	1	1	13.3119	57.33	6	6	8.10997	48.67	4	4	4.25114	36.67	3	3
Q42112	320	34.1118	5.07178	Large ribosomal subunit protein uL10y OS=Arabidopsis thaliana OX=3702 GN=RPP0B PE=1 SV=2 - [RLA02_ARATH]	1.38559e+07	5.1877e+07	1.56474e+08	7.49319e+08	6.2412e+08	2.2348e+08	0	9.06	1	1	15.7482	33.13	4	8	19.3597	40.94	7	10	78.0283	55.94	9	33	48.7437	53.75	9	24	31.2488	41.88	7	14
Q9LFH5	166	17.9588	8.96826	Large ribosomal subunit protein uL11y OS=Arabidopsis thaliana OX=3702 GN=RPL12B PE=1 SV=1 - [RL122_ARATH]	7.41525e+07	8.66085e+07	1.87105e+08	5.3966e+08	5.18531e+08	80199635	2.12576	7.83	1	1	4.21755	16.87	2	2	7.42652	14.46	2	4	19.9498	31.33	4	8	24.3168	52.41	6	11	13.9517	18.07	2	6
O23095	113	11.2995	4.32275	Large ribosomal subunit protein P1z OS=Arabidopsis thaliana OX=3702 GN=RPP1B PE=1 SV=2 - [RLA12_ARATH]	0	0	6.25165e+07	179421156	1.07391e+08	4.41156e+07									2.14383	14.16	1	1	2.13015	14.16	1	1	1.86181	51.33	2	2	4.94632	51.33	2	2
Q9SIM4	134	15.4967	10.1255	Large ribosomal subunit protein eL14z OS=Arabidopsis thaliana OX=3702 GN=RPL14A PE=2 SV=1 - [RL141_ARATH]	1.47157e+07	3.36082e+07	5.5597e+07	4.08565e+08	3.39446e+08	1.4403e+08	2.3259	16.42	2	2	6.62204	27.61	3	3	8.24273	33.58	4	5	19.6749	50.75	8	13	22.2797	50.75	8	11	6.50561	50.75	7	8
P10795	180	20.203	7.7085	Ribulose bisphosphate carboxylase small subunit 1A, chloroplastic OS=Arabidopsis thaliana OX=3702 GN=RBCS-1A PE=1 SV=2 - [RBS1A_ARATH]	0	7.85307e+07	2.08898e+08	3.53804e+07	3.67121e+07	2.68268e+08					2.57851	21.11	3	3	8.38952	40	7	8	0	8.89	2	2	0	8.89	2	2	13.7641	38.89	7	8
Q8LEQ0	113	11.2396	4.36084	Large ribosomal subunit protein P1y OS=Arabidopsis thaliana OX=3702 GN=RPP1C PE=1 SV=2 - [RLA13_ARATH]	0	0	4.9609e+07	2.80807e+08	2.68897e+08	1.09777e+08									2.81408	36.28	1	2	12.1458	50.44	2	5	10.7659	50.44	2	6	8.96892	50.44	2	4
P46010	346	37.9981	5.94775	Nitrilase 3 OS=Arabidopsis thaliana OX=3702 GN=NIT3 PE=1 SV=1 - [NRL3_ARATH]	1.6701e+08	3.03813e+08	1.11677e+09	1.31785e+09	1.10661e+09	1.25757e+09	10.1541	15.03	4	6	13.2826	15.03	3	5	48.5213	21.1	5	22	68.1904	50.29	11	32	60.2623	46.82	10	32	52.5912	30.35	7	23
P10896	474	51.9479	6.15088	Ribulose bisphosphate carboxylase/oxygenase activase, chloroplastic OS=Arabidopsis thaliana OX=3702 GN=RCA PE=1 SV=2 - [RCA_ARATH]	9.01842e+07	2.55316e+08	5.88632e+08	2.285e+08	2.22859e+08	7.23704e+08	15.9334	20.46	7	11	32.7768	31.86	11	16	97.6038	48.31	16	40	39.5955	38.4	12	18	46.5743	43.46	14	21	91.7765	48.52	17	39
Q8LCW9	112	11.1545	4.36084	Large ribosomal subunit protein P1w OS=Arabidopsis thaliana OX=3702 GN=RPP1A PE=3 SV=2 - [RLA11_ARATH]	0	0	74446078	4.0456e+08	4.03361e+08	1.71814e+08									6.97763	35.71	1	2	17.1197	50	2	6	14.1997	50	2	6	13.0229	50	2	4
P60039	242	27.9224	9.93506	Large ribosomal subunit protein uL30x OS=Arabidopsis thaliana OX=3702 GN=RPL7C PE=2 SV=1 - [RL73_ARATH]	11583511	2.1376e+07	7.62801e+07	3.29137e+08	2.76578e+08	1.4564e+08	0	6.2	1	1	1.67683	6.2	1	1	4.19243	27.69	5	5	12.0734	45.87	8	8	13.1359	44.63	8	10	9.0986	29.34	5	5
Q9LSA3	112	12.2715	9.68604	Large ribosomal subunit protein eL30x OS=Arabidopsis thaliana OX=3702 GN=RPL30C PE=3 SV=1 - [RL303_ARATH]	4.16884e+07	0	0	9.13048e+07	2.01336e+08	0	0	14.29	1	1									6.79015	33.93	4	6	7.09224	25	2	3
P60040	242	28.1535	9.93506	Large ribosomal subunit protein uL30y OS=Arabidopsis thaliana OX=3702 GN=RPL7B PE=1 SV=1 - [RL72_ARATH]	8.40967e+06	2.5547e+07	9.28677e+07	3.63629e+08	3.06981e+08	1.71275e+08	0	8.68	1	1	2.25689	20.66	3	3	10.6835	33.47	6	7	17.2226	44.21	9	10	18.4371	42.98	10	13	14.9228	29.34	6	7
Q944G9	398	42.9611	7.23975	Fructose-bisphosphate aldolase 2, chloroplastic OS=Arabidopsis thaliana OX=3702 GN=FBA2 PE=1 SV=2 - [ALFP2_ARATH]	0	1.19067e+07	3.15042e+07	0	0	6.192e+07					2.08303	5.78	1	1	9.11932	16.08	4	5									21.3776	44.47	9	14
P49209	194	22.0039	9.45166	Large ribosomal subunit protein uL6z/uL6y OS=Arabidopsis thaliana OX=3702 GN=RPL9B PE=1 SV=3 - [RL91_ARATH]	0	17385799	0	1.09478e+08	6.68619e+07	92428135					2.85319	8.76	1	1					20.4485	44.33	6	9	17.4326	44.33	6	8	16.1039	44.33	6	8
P49690	140	15.0171	10.4771	Large ribosomal subunit protein uL14x/uL14z/uL14y OS=Arabidopsis thaliana OX=3702 GN=RPL23A PE=2 SV=3 - [RL23_ARATH]	4.04216e+06	5.32315e+06	6281814	5.32563e+07	6.68313e+07	5.24741e+07	1.66039	5.71	1	1	0	5.71	1	1	1.77317	5.71	1	1	4.64551	38.57	4	4	1.80649	44.29	5	5	4.04814	24.29	3	3
O03042	479	52.9216	6.29053	Ribulose bisphosphate carboxylase large chain OS=Arabidopsis thaliana OX=3702 GN=rbcL PE=1 SV=1 - [RBL_ARATH]	3.96045e+07	8.064e+07	2.59563e+08	3.21143e+07	3.90853e+07	3.90314e+08	1.97854	4.38	2	2	7.90092	22.55	6	6	21.0306	20.88	9	13	7.73837	13.15	5	5	3.78992	10.86	4	4	51.4966	40.92	14	31
Q9FN48	387	41.2598	9.39307	Calcium sensing receptor, chloroplastic OS=Arabidopsis thaliana OX=3702 GN=CAS PE=1 SV=1 - [CAS_ARATH]	2.85847e+07	4.02537e+07	2.62701e+08	5.57209e+08	4.62229e+08	7.88688e+08	6.80025	14.21	4	4	4.5851	7.75	2	2	18.2598	27.65	8	9	47.5482	42.89	13	24	45.9293	39.02	12	24	64.8474	40.31	14	27
Q8H0Y1	213	23.3959	9.20264	Outer envelope pore protein 24B, chloroplastic OS=Arabidopsis thaliana OX=3702 GN=OEP24B PE=2 SV=1 - [OP24B_ARATH]	0	0	1.11054e+07	1.11926e+08	9.52363e+07	3.29211e+07									1.69256	5.63	1	1	11.1845	43.19	8	11	9.50657	43.19	8	10	6.89104	33.33	6	6
Q9FF52	166	17.8317	8.92432	Large ribosomal subunit protein uL11x OS=Arabidopsis thaliana OX=3702 GN=RPL12C PE=2 SV=1 - [RL123_ARATH]	7.41525e+07	1.69101e+08	3.3922e+08	5.09148e+08	5.18531e+08	122558209	2.12576	7.83	1	1	2.14234	7.83	1	1	1.88144	5.42	1	2	6.52586	31.33	4	5	6.83641	33.73	4	5	1.93299	9.04	1	1
P51418	178	21.2934	10.4771	Large ribosomal subunit protein eL20y OS=Arabidopsis thaliana OX=3702 GN=RPL18AB PE=1 SV=2 - [R18A2_ARATH]	0	1.13956e+07	5.78034e+07	3.76525e+08	2.44679e+08	1.30601e+08					0	11.8	1	1	9.65819	24.72	5	6	20.3727	41.57	11	23	21.7545	39.33	10	18	10.6776	38.2	8	11
Q9SA52	378	42.593	8.1626	Chloroplast stem-loop binding protein of 41 kDa b, chloroplastic OS=Arabidopsis thaliana OX=3702 GN=CSP41B PE=1 SV=1 - [CP41B_ARATH]	0	2.34263e+07	9.31588e+07	0	0	4.5073e+07					0	3.97	1	1	12.2704	35.98	9	12									7.2505	30.16	8	8
Q9T043	134	15.4956	10.0376	Large ribosomal subunit protein eL14y OS=Arabidopsis thaliana OX=3702 GN=RPL14B PE=1 SV=1 - [RL142_ARATH]	1.13737e+07	3.36082e+07	7.01511e+07	4.08565e+08	3.39446e+08	1.4403e+08	2.3259	22.39	3	3	6.62204	27.61	3	3	4.61154	32.09	4	4	23.6804	41.79	7	13	20.2909	41.79	7	10	6.50561	35.82	5	5
Q9SR37	524	59.6827	6.91748	Beta-glucosidase 23 OS=Arabidopsis thaliana OX=3702 GN=BGLU23 PE=1 SV=1 - [BGL23_ARATH]	1.22816e+07	1.03401e+07	8.52933e+07	2.00397e+07	9.92213e+06	4.1476e+07	0	5.53	1	1	2.08726	3.05	1	1	20.2808	36.07	13	13	2.59157	10.69	3	3	2.30235	4.01	1	1	8.05265	21.76	6	7
P10797	181	20.3371	7.7085	Ribulose bisphosphate carboxylase small subunit 2B, chloroplastic OS=Arabidopsis thaliana OX=3702 GN=RBCS-2B PE=2 SV=2 - [RBS2B_ARATH]	0	7.85307e+07	2.08898e+08	4.9676e+07	5.26988e+07	2.55506e+08					2.57851	20.99	3	3	5.70534	39.23	6	7	0	4.42	1	1	0	4.42	1	1	10.3797	24.31	4	5
P56799	201	23.2257	10.3306	Small ribosomal subunit protein uS4c OS=Arabidopsis thaliana OX=3702 GN=rps4 PE=3 SV=1 - [RR4_ARATH]	0	8.93146e+06	2.8061e+07	3.53803e+07	3.40945e+07	1.55203e+07					2.49045	5.97	1	1	5.12804	9.45	2	2	12.6454	40.3	5	6	6.89323	16.42	3	3	2.99302	9.45	2	2
Q9M9S3	263	29.04	9.37842	Single-stranded DNA-binding protein WHY1, chloroplastic OS=Arabidopsis thaliana OX=3702 GN=WHY1 PE=1 SV=1 - [WHY1_ARATH]	4.98387e+07	1.21471e+08	2.10693e+08	1.66349e+08	1.10496e+08	8.53572e+07	2.13214	10.65	2	2	3.9678	15.97	3	3	18.4189	32.7	6	8	14.5801	35.74	6	6	12.0492	28.52	5	5	14.4672	27.76	5	6
Q940B0	187	20.9537	10.9604	Large ribosomal subunit protein eL18x OS=Arabidopsis thaliana OX=3702 GN=RPL18C PE=2 SV=1 - [RL183_ARATH]	6.70642e+07	6.22714e+07	2.03814e+08	6.40431e+08	5.33818e+08	1.82268e+08	2.06067	13.37	2	3	4.20502	20.32	3	3	7.47725	20.32	3	3	11.2369	33.69	6	10	14.7147	32.09	7	11	4.56586	17.11	3	4
Q9LZH9	256	29.0163	10.1548	Large ribosomal subunit protein eL8y OS=Arabidopsis thaliana OX=3702 GN=RPL7AB PE=1 SV=1 - [RL7A2_ARATH]	2.14439e+07	1.71215e+07	1.40789e+08	4.81581e+08	4.24948e+08	1.89876e+08	0	7.42	2	2	1.88067	4.3	1	1	7.3115	15.63	4	6	22.2529	28.13	9	17	20.5885	37.5	9	17	9.97292	24.61	7	10
P49692	257	29.1113	10.1255	Large ribosomal subunit protein eL8z OS=Arabidopsis thaliana OX=3702 GN=RPL7AA PE=2 SV=2 - [RL7A1_ARATH]	2.34667e+07	0	1.32891e+08	4.62565e+08	4.03496e+08	1.8179e+08	0	3.11	1	1					7.49664	19.84	5	8	19.8562	28.02	9	16	18.7235	37.35	9	16	9.52463	24.51	7	11
Q9SZJ5	517	57.3643	8.1333	Serine hydroxymethyltransferase 1, mitochondrial OS=Arabidopsis thaliana OX=3702 GN=SHM1 PE=1 SV=1 - [GLYM1_ARATH]	1.13471e+07	2.582e+07	1.01507e+08	0	0	1.54192e+08	0	5.22	2	2	1.87679	3.48	2	2	12.3382	23.4	9	11									20.4879	37.33	13	16
Q42290	531	59.1233	6.78564	Probable mitochondrial-processing peptidase subunit beta, mitochondrial OS=Arabidopsis thaliana OX=3702 GN=MPPbeta PE=1 SV=2 - [MPPB_ARATH]	9.41388e+06	2.34113e+07	8.11661e+07	7.85658e+07	7.21625e+07	1.54357e+08	0	5.46	1	1	2.62632	6.97	2	2	11.3716	24.29	10	10	12.7861	15.25	6	9	6.83554	21.85	8	10	25.0077	30.89	11	16
CON_IPI00220327.3	644	65.978	8.11865	SWISS-PROT:P04264 Tax_Id=9606 Gene_Symbol=KRT1 Keratin, type II cytoskeletal 1	2.85936e+07	1.16265e+08	3.78445e+08	4.75728e+08	1.21757e+08	2.35173e+08	4.97802	8.7	5	6	10.915	12.73	7	9	62.6112	33.85	20	30	83.5074	34.32	21	41	25.4688	23.76	14	15	41.0145	27.64	17	24
P25856	396	42.463	7.75244	Glyceraldehyde-3-phosphate dehydrogenase GAPA1, chloroplastic OS=Arabidopsis thaliana OX=3702 GN=GAPA1 PE=1 SV=3 - [G3PA1_ARATH]	6119035	3.75907e+07	1.26249e+08	2.71161e+07	1.64901e+07	115926724	0	3.54	1	1	9.55201	20.71	6	6	19.718	27.02	8	10	2.75606	5.81	2	2	3.96701	9.34	3	4	19.4365	31.57	8	10
Q8L7S8	748	81.1068	7.79639	DEAD-box ATP-dependent RNA helicase 3, chloroplastic OS=Arabidopsis thaliana OX=3702 GN=RH3 PE=1 SV=2 - [RH3_ARATH]	1.31428e+07	2.80755e+07	7.11033e+07	1.22226e+08	1.01401e+08	6.05088e+07	2.02676	6.95	4	4	3.76348	5.35	4	4	20.0186	16.44	11	12	38.1359	29.41	17	22	31.6161	34.89	19	20	15.1512	14.57	9	9
CON_IPI00009865.2	593	59.4749	5.21143	SWISS-PROT:P13645 Tax_Id=9606 Gene_Symbol=KRT10 Keratin, type I cytoskeletal 10	1.1417e+07	2.11097e+07	1.48988e+08	1.39816e+08	4.39947e+07	1.23565e+08	0	3.54	1	1	7.49777	6.75	3	4	21.3814	20.4	7	9	25.7728	28.16	10	13	0	3.04	2	2	30.6547	31.87	11	14
P42798	130	14.7949	9.89111	Small ribosomal subunit protein uS8z/uS8w OS=Arabidopsis thaliana OX=3702 GN=RPS15AA PE=2 SV=2 - [R15A1_ARATH]	0	0	0	4.39437e+07	1.23267e+07	1.23696e+07									0	6.92	1	1	1.95698	24.62	4	4	1.99565	30	4	4	0	6.15	1	1
P49691	407	44.6939	10.3013	Large ribosomal subunit protein uL4y OS=Arabidopsis thaliana OX=3702 GN=RPL4D PE=1 SV=2 - [RL4B_ARATH]	6.88182e+06	1.67672e+07	1.13572e+08	3.55816e+08	3.00162e+08	1.68181e+08	0	10.57	3	3	6.78224	12.78	4	4	12.8043	19.9	6	6	41.5792	34.89	13	22	38.5674	32.19	12	18	23.291	31.7	9	12
Q8VZ19	112	12.2825	9.5835	Large ribosomal subunit protein eL30y OS=Arabidopsis thaliana OX=3702 GN=RPL30B PE=3 SV=1 - [RL302_ARATH]	4.16884e+07	0	0	5.97774e+07	2.18778e+08	0	0	14.29	1	1									4.2048	20.54	2	2	4.76275	25	2	2
Q8RXU5	92	10.2344	10.228	Large ribosomal subunit protein eL43y OS=Arabidopsis thaliana OX=3702 GN=RPL37AC PE=3 SV=1 - [R37A2_ARATH]	0	0	4.11394e+07	1.53778e+08	1.20748e+08	9.54375e+07									2.57742	34.78	3	3	3.135	34.78	3	4	4.64744	26.09	2	5	3.11233	26.09	2	3
CON_IPI00710250.3	401	43.8725	5.35107	ENSEMBL:ENSBTAP00000024466 (Bos taurus) 44 kDa protein	4.33856e+07	0	6.11712e+07	0	3.67614e+07	7.53448e+07	2.15132	6.48	1	1					5.87237	23.44	3	3					2.68729	16.96	3	3	2.57326	23.44	3	3
P56805	88	10.712	10.814	Small ribosomal subunit protein uS15c OS=Arabidopsis thaliana OX=3702 GN=rps15 PE=3 SV=1 - [RR15_ARATH]	0	4.34895e+07	8.40165e+07	1.12195e+08	8.72922e+07	50910317					1.82362	10.23	1	1	2.2203	18.18	2	2	6.27066	34.09	3	4	4.50896	34.09	3	3	1.78732	18.18	2	2
P25864	197	22.12	9.67139	Large ribosomal subunit protein bL9c OS=Arabidopsis thaliana OX=3702 GN=RPL9 PE=2 SV=1 - [RK9_ARATH]	0	0	3.77449e+07	3.04307e+07	2.01169e+07	28496502									6.19126	34.01	6	7	5.72313	28.93	4	4	1.92547	14.21	2	2	2.11012	8.12	1	1
Q9SF40	406	44.674	10.3452	Large ribosomal subunit protein uL4z OS=Arabidopsis thaliana OX=3702 GN=RPL4A PE=1 SV=1 - [RL4A_ARATH]	9.04538e+06	2.16073e+07	7.68231e+07	2.74851e+08	2.2918e+08	1.32396e+08	0	7.64	2	2	4.97113	7.64	2	2	7.79841	13.3	4	4	35.7912	30.05	12	19	40.2855	31.28	12	18	19.1566	24.14	7	9
P59259	103	11.4024	11.4731	Histone H4 OS=Arabidopsis thaliana OX=3702 GN=At1g07660 PE=1 SV=2 - [H4_ARATH]	2.19331e+07	5.22812e+07	1.3278e+08	2.90495e+07	2.74817e+07	8.53179e+07	2.77766	9.71	1	1	2.82044	9.71	1	1	5.18034	30.1	3	3	0	7.77	1	1	0	7.77	1	1	2.98001	33.98	4	4
P49211	133	15.4935	10.8872	Large ribosomal subunit protein eL32z OS=Arabidopsis thaliana OX=3702 GN=RPL32A PE=2 SV=2 - [RL321_ARATH]	0	9.85143e+06	0	4.01565e+07	3.19373e+07	5.06094e+07					0	8.27	1	1					6.44541	33.83	5	5	6.32743	32.33	4	4	6.50699	32.33	4	4
Q66GR6	268	29.7094	9.5249	Single-stranded DNA-binding protein WHY3, chloroplastic OS=Arabidopsis thaliana OX=3702 GN=WHY3 PE=1 SV=1 - [WHY3_ARATH]	5.54273e+07	1.42116e+08	268078478	1.66189e+08	1.38717e+08	1.61504e+08	8.59634	20.9	4	4	17.1072	26.12	5	8	21.1141	33.58	7	9	17.2025	24.63	5	7	17.5781	29.48	6	7	20.6747	33.58	7	8
CON_IPI00708398.1	607	69.2484	6.17627	SWISS-PROT:P02769 (Bos taurus) Bovine serum albumin precursor	1.4004e+07	5.04881e+08	6.69565e+06	6.11692e+06	2.94822e+06	3.63923e+06	2.3827	8.24	4	4	50.5345	26.52	13	23	1.65167	3.95	2	2	1.98915	3.95	2	2	1.7087	5.44	3	3	1.61395	3.13	2	2
P62090	81	9.03219	7.07861	Photosystem I iron-sulfur center OS=Arabidopsis thaliana OX=3702 GN=psaC PE=1 SV=2 - [PSAC_ARATH]	0	0	1.22568e+07	1.9261e+07	1.66868e+07	2.47288e+07									2.16514	33.33	2	2	6.38131	33.33	2	3	2.26993	33.33	2	2	5.21458	33.33	2	2
O23049	223	24.6903	9.89111	Large ribosomal subunit protein uL6c OS=Arabidopsis thaliana OX=3702 GN=RPL6 PE=2 SV=1 - [RK6_ARATH]	5.91786e+06	1.52662e+07	2.56553e+07	2.43796e+07	1.53574e+07	1.48802e+07	1.6726	10.31	2	2	4.00849	10.31	2	2	1.94815	21.97	5	5	1.76298	24.22	5	5	2.00595	14.35	2	2	0	14.35	3	3
Q8LBI1	301	34.3368	9.30518	Large ribosomal subunit protein uL18z OS=Arabidopsis thaliana OX=3702 GN=RPL5A PE=1 SV=2 - [RL51_ARATH]	4.38718e+06	15371123	3.5531e+07	1.24974e+08	1.09841e+08	4.26298e+07	0	5.65	1	1	2.07632	5.65	1	1	4.00255	8.64	2	3	13.5144	27.57	5	7	11.6355	27.91	5	7	4.20543	13.29	3	4
P49227	301	34.4157	9.17334	Large ribosomal subunit protein uL18y OS=Arabidopsis thaliana OX=3702 GN=RPL5B PE=2 SV=3 - [RL52_ARATH]	4.38718e+06	15371123	3.5531e+07	1.24849e+08	9.79746e+07	6.12689e+07	0	5.65	1	1	2.07632	5.65	1	1	4.00255	8.64	2	3	11.3182	23.59	4	6	11.6355	28.24	6	8	4.20543	8.64	2	3
P32962	339	37.1296	5.5542	Nitrilase 2 OS=Arabidopsis thaliana OX=3702 GN=NIT2 PE=1 SV=1 - [NRL2_ARATH]	1.38072e+08	2.96852e+08	9.67973e+08	1.41486e+09	1.08331e+09	1.06169e+09	7.89183	15.34	4	6	14.2559	25.96	6	9	34.4903	32.15	7	18	49.5428	32.15	7	28	41.4579	32.15	7	24	34.365	32.15	7	18
P56791	274	29.8461	10.8433	Large ribosomal subunit protein uL2cz/uL2cy OS=Arabidopsis thaliana OX=3702 GN=rpl2-A PE=3 SV=1 - [RK2_ARATH]	3.6124e+06	7.55508e+06	2.06909e+07	5.26487e+07	4.34582e+07	4.95595e+07	0	2.92	1	1	0	2.92	1	1	4.5355	17.88	3	4	6.32076	24.09	4	5	4.59185	29.2	5	5	1.9104	6.2	1	1
P42791	187	20.9127	10.9751	Large ribosomal subunit protein eL18y OS=Arabidopsis thaliana OX=3702 GN=RPL18B PE=1 SV=2 - [RL182_ARATH]	6.70642e+07	6.22714e+07	2.03814e+08	6.40431e+08	5.33818e+08	1.82268e+08	2.06067	13.37	2	3	4.20502	20.32	3	3	7.47725	20.32	3	3	11.2369	27.81	5	10	13.0749	26.2	6	10	4.56586	17.11	3	4
P42036	150	16.2277	10.5942	Small ribosomal subunit protein uS11x OS=Arabidopsis thaliana OX=3702 GN=RPS14C PE=2 SV=2 - [RS143_ARATH]	0	0	5.16203e+06	3.53487e+07	1.97243e+07	1.83122e+07									0	8.67	1	1	10.1388	32	4	4	5.08974	30	3	3	2.12779	10.67	1	1
Q9LPW0	399	42.8201	8.04541	Glyceraldehyde-3-phosphate dehydrogenase GAPA2, chloroplastic OS=Arabidopsis thaliana OX=3702 GN=GAPA2 PE=2 SV=1 - [G3PA2_ARATH]	6119035	3.75907e+07	1.26249e+08	2.71161e+07	1.64901e+07	1.11802e+08	0	3.51	1	1	9.55201	16.54	5	5	17.7197	29.07	8	10	2.75606	5.76	2	2	3.96701	9.27	3	4	14.8173	27.32	7	9
Q9SF53	123	14.2764	10.9165	Large ribosomal subunit protein uL29z OS=Arabidopsis thaliana OX=3702 GN=RPL35A PE=2 SV=1 - [RL351_ARATH]	1.50815e+07	2.6529e+07	3.6658e+07	1.36066e+08	1.03258e+08	7.27403e+07	2.03931	9.76	1	1	2.46215	9.76	1	1	4.61266	15.45	2	2	6.88797	29.27	4	6	6.7008	25.2	4	5	4.42759	15.45	2	2
O80626	123	14.2224	10.9165	Large ribosomal subunit protein uL29y OS=Arabidopsis thaliana OX=3702 GN=RPL35B PE=2 SV=1 - [RL352_ARATH]	0	1.50247e+07	2.5782e+07	9.9694e+07	7.68752e+07	4.56546e+07					1.922	9.76	1	1	3.79456	15.45	2	2	6.52403	29.27	4	6	6.27299	25.2	4	5	3.68706	15.45	2	2
P56757	507	55.294	5.24951	ATP synthase subunit alpha, chloroplastic OS=Arabidopsis thaliana OX=3702 GN=atpA PE=1 SV=1 - [ATPA_ARATH]	2.30575e+07	2.13574e+07	1.34469e+08	1.05658e+08	9.87369e+07	1.21578e+08	1.99924	12.23	5	5	8.05058	12.03	4	4	23.1145	28.6	12	13	17.4673	25.64	11	12	17.4268	26.23	11	11	17.6345	27.61	11	11
P56793	135	15.2843	11.6196	Large ribosomal subunit protein uL16c OS=Arabidopsis thaliana OX=3702 GN=rpl16 PE=3 SV=1 - [RK16_ARATH]	23167701	1.50462e+07	1.05219e+08	2.09715e+08	1.0839e+08	5.38827e+07	0	10.37	1	1	1.77689	10.37	1	1	4.17163	20.74	2	4	6.88109	31.11	3	6	6.3415	20.74	2	4	2.6119	20.74	2	2
P17094	389	44.5307	10.1694	Large ribosomal subunit protein uL3z OS=Arabidopsis thaliana OX=3702 GN=ARP1 PE=1 SV=5 - [RL31_ARATH]	3.2973e+07	6.28301e+07	1.22787e+08	4.43346e+08	3.63682e+08	1.60773e+08	0	11.83	4	4	4.38945	9.51	3	4	14.445	24.16	7	9	26.9307	31.11	12	19	21.1226	29.31	12	19	12.4059	26.48	8	9
P17745	476	51.5976	6.18896	Elongation factor Tu, chloroplastic OS=Arabidopsis thaliana OX=3702 GN=TUFA PE=1 SV=1 - [EFTU_ARATH]	4.04562e+07	8.35835e+07	2.12459e+08	4.68922e+07	3.52905e+07	1.55162e+08	7.79212	12.18	4	4	14.1531	22.9	7	11	32.7718	28.36	9	15	10.3629	14.71	5	5	9.05915	12.82	4	4	23.8507	26.89	9	11
Q8LC83	133	15.4095	10.521	Small ribosomal subunit protein eS24y OS=Arabidopsis thaliana OX=3702 GN=RPS24B PE=2 SV=2 - [RS242_ARATH]	0	0	0	41282535	3.50514e+07	0													2.35827	30.83	4	4	2.40459	30.83	4	4
Q9LD57	481	50.0807	6.23975	Phosphoglycerate kinase 1, chloroplastic OS=Arabidopsis thaliana OX=3702 GN=PGK1 PE=1 SV=1 - [PGKH1_ARATH]	0	1.70186e+07	6.01372e+07	0	0	5.08095e+07					1.96362	5.61	2	2	15.1062	24.32	9	11									15.0359	23.91	9	10
CON_LysC	653	68.0834	7.23975	SWISS-PROT:P15636 Protease I precursor Lysyl endopeptidase Achromobacter lyticus.	181308723	2.41914e+08	8.729e+08	5.93792e+08	5.36854e+08	7.64175e+08	2.74595	2.14	1	1	2.44602	2.14	1	1	27.8326	24.81	7	20	19.0572	15.16	5	8	11.38	17.92	6	10	23.1879	18.22	6	16
P19366	498	53.9001	5.50342	ATP synthase subunit beta, chloroplastic OS=Arabidopsis thaliana OX=3702 GN=atpB PE=1 SV=2 - [ATPB_ARATH]	7.77584e+06	1.89937e+07	4.947e+07	5.08236e+07	3.81335e+07	5.13372e+07	0	5.42	2	2	8.81629	10.84	4	4	11.9395	18.27	7	7	15.6926	21.89	8	8	15.6789	24.5	8	8	14.9667	22.89	8	10
P59230	216	24.4092	9.87646	Large ribosomal subunit protein uL1y OS=Arabidopsis thaliana OX=3702 GN=RPL10AB PE=1 SV=1 - [R10A2_ARATH]	0	1.80896e+07	6.97521e+07	1.93778e+08	1.23414e+08	1.00319e+08					0	6.94	1	1	1.98575	16.67	3	3	7.8848	30.09	5	7	9.45502	30.09	5	7	6.52135	22.69	4	4
CON_IPI00019359.3	623	62.0919	5.30029	SWISS-PROT:P35527 Tax_Id=9606 Gene_Symbol=KRT9 Keratin, type I cytoskeletal 9	2.59725e+07	2.60903e+07	1.44988e+08	1.94629e+08	4.67609e+07	5.13615e+07	0	1.44	1	1	2.37912	4.33	3	4	18.1858	19.26	9	11	36.3583	30.02	15	20	6.16693	10.75	5	5	8.38471	12.36	6	6
P27202	140	14.5766	9.62744	Photosystem II 10 kDa polypeptide, chloroplastic OS=Arabidopsis thaliana OX=3702 GN=PSBR PE=1 SV=1 - [PSBR_ARATH]	0	0	1.97144e+07	4.74816e+07	5.30977e+07	2.19515e+07									2.10471	11.43	2	2	2.2066	11.43	2	4	2.14308	10	1	3	2.07706	29.29	3	4
P25857	447	47.6296	6.80029	Glyceraldehyde-3-phosphate dehydrogenase GAPB, chloroplastic OS=Arabidopsis thaliana OX=3702 GN=GAPB PE=1 SV=2 - [G3PB_ARATH]	0	3.85124e+07	1.57911e+08	2.61277e+07	2.14673e+07	1.07818e+08					3.66427	11.41	4	4	26.8148	26.4	10	13	4.57332	9.62	4	4	4.17807	10.96	4	5	11.8881	23.04	8	9
P56797	236	26.8871	9.65674	Small ribosomal subunit protein uS2c OS=Arabidopsis thaliana OX=3702 GN=rps2 PE=3 SV=1 - [RR2_ARATH]	1.05182e+07	2.02586e+07	7.21747e+07	1.31299e+08	1.0361e+08	4.7325e+07	0	10.17	2	2	4.42329	14.83	3	3	12.3162	21.19	5	6	14.9949	25	7	9	12.6378	21.19	5	6	9.61864	20.76	4	5
P51414	146	16.9342	10.7847	Large ribosomal subunit protein uL24z OS=Arabidopsis thaliana OX=3702 GN=RPL26A PE=2 SV=2 - [RL261_ARATH]	0	0	1.68658e+07	6.01863e+07	8.4385e+07	4.69453e+07									1.80133	15.07	2	2	14.0463	23.97	4	8	11.8837	28.77	5	10	9.96238	28.77	5	6
P27140	347	37.4261	5.98584	Beta carbonic anhydrase 1, chloroplastic OS=Arabidopsis thaliana OX=3702 GN=BCA1 PE=1 SV=2 - [BCA1_ARATH]	7.05872e+06	2.52507e+07	7.19179e+07	0	5.50615e+06	3.80113e+07	1.60484	4.9	1	2	3.45979	9.51	2	2	14.1528	24.21	6	8	0	4.32	1	1	0	9.51	2	2	7.38767	16.43	4	4
P51419	135	15.5977	10.2573	Large ribosomal subunit protein eL27x OS=Arabidopsis thaliana OX=3702 GN=RPL27C PE=2 SV=2 - [RL273_ARATH]	1.32401e+07	3.8788e+07	1.15953e+08	3.58402e+08	3.03862e+08	1.38643e+08	2.30288	16.3	2	2	2.22301	8.15	1	1	0	11.85	2	4	6.5231	28.15	4	10	5.12162	28.15	4	9	2.48319	28.15	4	6
CON_CASA1	199	22.9605	4.94482	SWISS-PROT:P02662 Alpha-S1-casein - Bos taurus (Bovine).	5.82147e+07	4.30661e+07	2.64849e+07	2.71256e+07	22828078	4.44642e+07	9.07264	20.6	3	8	7.00451	23.12	3	3	5.27946	11.06	2	3	9.47857	18.59	3	6	3.46378	13.57	2	4	5.13876	18.59	3	4
Q9SN86	403	42.3793	8.51416	Malate dehydrogenase, chloroplastic OS=Arabidopsis thaliana OX=3702 GN=At3g47520 PE=1 SV=1 - [MDHP_ARATH]	0	0	1.2538e+07	4.44523e+07	3.17811e+07	3.86289e+07									0	4.47	1	1	13.4827	28.04	7	7	9.38489	23.33	6	6	9.15416	28.04	7	7
Q9FZH0	111	12.7908	10.6821	Large ribosomal subunit protein eL33z OS=Arabidopsis thaliana OX=3702 GN=RPL35AB PE=3 SV=1 - [R35A2_ARATH]	0	0	4.1895e+07	8.03412e+07	8.89899e+07	7.02431e+07									0	5.41	1	1	0	27.93	2	2	3.92003	22.52	1	2	2.08397	27.93	2	2
P51422	111	12.7768	10.6821	Large ribosomal subunit protein eL33x OS=Arabidopsis thaliana OX=3702 GN=RPL35AD PE=3 SV=2 - [R35A4_ARATH]	0	0	3.57412e+07	7.65447e+07	8.26573e+07	5.20673e+07									0	27.93	2	2	0	27.93	2	2	3.59313	22.52	1	1	0	5.41	1	1
Q9FZ76	233	26.1365	10.0962	Large ribosomal subunit protein eL6z OS=Arabidopsis thaliana OX=3702 GN=RPL6A PE=2 SV=1 - [RL61_ARATH]	2.56772e+06	3.93999e+06	3.49788e+07	1.05607e+08	9.17164e+07	3.20268e+07	0	3	1	1	0	6.44	1	1	7.13058	19.31	4	4	11.4646	27.9	7	7	9.41952	24.46	6	7	0	12.88	3	3
P04778	267	28.2232	5.65576	Chlorophyll a-b binding protein 1, chloroplastic OS=Arabidopsis thaliana OX=3702 GN=LHCB1.3 PE=1 SV=1 - [CB1C_ARATH]	0	1.54701e+07	8.75423e+07	5.48066e+08	4.35084e+08	1.97946e+08					1.93867	10.86	2	2	1.89212	7.49	2	3	19.5294	27.72	4	8	14.2097	27.72	4	8	12.705	27.72	4	5
Q8VZT0	202	20.9696	11.4146	Putative H/ACA ribonucleoprotein complex subunit 1-like protein 1 OS=Arabidopsis thaliana OX=3702 GN=At3g03920 PE=2 SV=1 - [NLAL1_ARATH]	0	0	2.22781e+07	2.58783e+07	4.19107e+07	1.65568e+07									2.37448	13.86	2	2	5.02903	17.82	2	2	3.4392	16.83	2	2	0	6.44	1	1
Q0WL56	449	49.4708	9.11475	Elongation factor 1-alpha 3 OS=Arabidopsis thaliana OX=3702 GN=A3 PE=1 SV=2 - [EF1A3_ARATH]	0	3.31133e+07	2.20434e+08	1.66177e+08	1.43355e+08	2.34601e+08					0	4.45	1	1	10.9938	14.03	5	6	9.87955	19.38	6	7	13.0124	21.38	7	8	12.7918	21.38	7	8
P49201	142	15.7257	10.3745	Small ribosomal subunit protein uS12y OS=Arabidopsis thaliana OX=3702 GN=RPS23B PE=2 SV=2 - [RS232_ARATH]	0	0	1.62762e+07	8.97775e+07	7.23574e+07	1.82969e+07									2.0816	7.75	1	1	2.26923	27.46	2	2	5.21305	27.46	2	3	1.6509	7.75	1	1
P25819	492	56.8953	7.12256	Catalase-2 OS=Arabidopsis thaliana OX=3702 GN=CAT2 PE=1 SV=3 - [CATA2_ARATH]	9.23642e+06	1.98444e+07	8.1302e+07	4.33159e+07	2.97044e+07	8.20959e+07	1.77313	1.83	1	1	4.36887	11.59	4	4	7.88144	17.07	5	5	8.00096	19.51	5	5	4.37955	19.51	5	5	8.49643	23.98	7	7
P56804	100	11.7775	11.2241	Small ribosomal subunit protein uS14c OS=Arabidopsis thaliana OX=3702 GN=rps14 PE=2 SV=2 - [RR14_ARATH]	0	0	1.59523e+07	3.17149e+07	2.75765e+07	1.36622e+07									5.7753	27	3	3	3.96872	23	2	2	1.94432	27	2	2	1.97338	27	2	2
P56802	138	15.0142	12.2495	Small ribosomal subunit protein uS11c OS=Arabidopsis thaliana OX=3702 GN=rps11 PE=3 SV=1 - [RR11_ARATH]	8.91801e+06	1.73237e+07	6.20774e+07	9.36526e+07	83732229	3.92976e+07	0	9.42	1	1	1.62514	9.42	1	1	4.90211	20.29	2	2	4.7596	26.81	3	4	4.24086	26.81	3	4	4.97456	26.81	3	3
P46286	258	27.8418	10.9019	Large ribosomal subunit protein uL2z OS=Arabidopsis thaliana OX=3702 GN=RPL8A PE=1 SV=2 - [RL81_ARATH]	1.58624e+07	1.93131e+07	5.23798e+07	2.20514e+08	1.90248e+08	1.12002e+08	1.87539	9.3	2	2	0	17.05	3	4	11.7239	26.74	5	6	14.965	24.03	5	10	19.3096	24.03	5	10	17.1497	26.74	5	9
Q42064	258	27.9308	10.8286	Large ribosomal subunit protein uL2x OS=Arabidopsis thaliana OX=3702 GN=RPL8C PE=2 SV=2 - [RL83_ARATH]	1.58624e+07	1.42853e+07	3.10948e+07	1.74591e+08	1.52102e+08	6.22399e+07	1.87539	9.3	2	2	0	9.69	2	3	6.93049	19.77	4	5	14.4261	24.03	5	7	12.713	16.67	4	6	10.3243	26.74	5	7
Q9SFU1	206	23.4508	10.4038	Large ribosomal subunit protein uL13z OS=Arabidopsis thaliana OX=3702 GN=RPL13AA PE=2 SV=1 - [R13A1_ARATH]	1.47192e+07	2.68083e+07	7.95815e+07	2.78536e+08	2.11147e+08	1.225e+08	1.79389	17.96	3	3	2.38192	23.79	4	4	9.2549	26.7	5	6	17.0043	23.79	4	8	11.745	23.79	4	9	8.15018	23.79	4	5
O23515	204	24.2242	11.4438	Large ribosomal subunit protein eL15z OS=Arabidopsis thaliana OX=3702 GN=RPL15A PE=2 SV=1 - [RL151_ARATH]	3.01471e+07	70583511	1.45542e+08	5.02829e+08	4.28177e+08	2.3183e+08	2.3728	10.78	2	2	3.08273	7.35	1	1	4.80604	17.65	3	3	18.3382	25.98	5	13	10.605	22.55	4	10	7.39781	22.55	4	9
Q9LUD4	178	21.2952	10.3452	Large ribosomal subunit protein eL20x OS=Arabidopsis thaliana OX=3702 GN=RPL18AC PE=2 SV=1 - [R18A3_ARATH]	0	0	4.30511e+07	1.60983e+08	1.00917e+08	6.82628e+07									1.67579	8.99	3	3	1.67328	12.92	5	6	1.6404	25.84	6	6	0	21.91	5	5
P59223	151	17.0845	10.3892	Small ribosomal subunit protein uS15z OS=Arabidopsis thaliana OX=3702 GN=RPS13A PE=2 SV=1 - [RS131_ARATH]	0	0	0	7.39078e+07	8.22257e+07	0													3.62787	25.83	3	3	2.05786	14.57	2	2
P56807	101	12.0528	12.1616	Small ribosomal subunit protein bS18c OS=Arabidopsis thaliana OX=3702 GN=rps18 PE=3 SV=1 - [RR18_ARATH]	0	0	5.55661e+07	9.38801e+07	1.40056e+08	2.32184e+07									4.25944	18.81	2	3	6.40244	25.74	3	4	4.03716	11.88	1	2	2.15685	25.74	3	3
Q9FKC0	206	23.575	10.3745	Large ribosomal subunit protein uL13w OS=Arabidopsis thaliana OX=3702 GN=RPL13AD PE=2 SV=1 - [R13A4_ARATH]	1.34613e+07	2.53347e+07	72551284	2.06054e+08	1.42117e+08	9.50235e+07	1.79389	12.62	2	2	0	12.62	2	2	7.19417	21.84	4	4	10.5537	22.82	4	7	5.27445	22.82	4	6	6.46258	18.93	3	4
P51413	175	19.8415	10.1108	Large ribosomal subunit protein uL22y OS=Arabidopsis thaliana OX=3702 GN=RPL17B PE=2 SV=2 - [RL172_ARATH]	4.01965e+07	7.33764e+07	5.98086e+07	2.14193e+08	1.77432e+08	1.64356e+08	0	5.71	1	1	0	5.71	1	1	0	16.57	2	3	4.11337	25.71	4	6	1.65081	20.57	3	5	4.38218	16.57	2	3
P56779	83	9.3807	4.94482	Cytochrome b559 subunit alpha OS=Arabidopsis thaliana OX=3702 GN=psbE PE=1 SV=4 - [PSBE_ARATH]	0	2.2349e+07	0	7.83098e+07	6.06784e+07	1.88673e+07					2.51393	14.46	1	1					4.57312	25.3	2	2	2.83441	25.3	2	2	0	10.84	1	1
Q9SVR0	206	23.6138	10.3892	Large ribosomal subunit protein uL13x OS=Arabidopsis thaliana OX=3702 GN=RPL13AC PE=2 SV=1 - [R13A3_ARATH]	1.34613e+07	2.53347e+07	72551284	2.06054e+08	1.40519e+08	1.29273e+08	1.79389	12.62	2	2	0	12.62	2	2	5.06152	15.53	3	3	7.95977	22.33	4	7	2.47254	16.5	3	5	4.09778	12.62	2	3
Q9LRX8	206	23.4438	10.3452	Large ribosomal subunit protein uL13y OS=Arabidopsis thaliana OX=3702 GN=RPL13AB PE=2 SV=1 - [R13A2_ARATH]	1.34613e+07	2.56762e+07	7.76697e+07	2.55437e+08	1.81589e+08	1.18407e+08	1.79389	12.62	2	2	1.6377	18.45	3	3	11.6653	21.36	4	7	15.4663	22.33	4	10	9.48952	22.33	4	10	10.4336	18.45	3	8
Q93Y08	761	85.9705	9.24658	Protein ACTIVITY OF BC1 COMPLEX KINASE 8, chloroplastic OS=Arabidopsis thaliana OX=3702 GN=ABC1K8 PE=2 SV=1 - [AB1K8_ARATH]	8594122	4.59381e+06	3.76263e+07	8.70287e+07	6.49256e+07	6.72092e+07	0	1.58	1	1	0	3.29	2	2	13.5319	14.06	9	9	29.3013	23.52	15	17	20.7535	17.35	11	13	16.3122	18.13	12	12
Q9CA67	467	51.8047	8.90967	Geranylgeranyl diphosphate reductase, chloroplastic OS=Arabidopsis thaliana OX=3702 GN=CHLP PE=1 SV=1 - [CHLP_ARATH]	8.57237e+06	1.11709e+07	3.50455e+07	5.50623e+07	5.11215e+07	4.19647e+07	0	2.36	1	1	3.37049	8.57	3	3	6.36796	14.35	5	5	12.534	17.13	6	7	11.9258	17.13	6	7	6.17104	15.42	6	6
P34788	152	17.5345	10.5356	Small ribosomal subunit protein uS13z/uS13y/uS13x OS=Arabidopsis thaliana OX=3702 GN=RPS18A PE=1 SV=1 - [RS18_ARATH]	4.20376e+06	8.40624e+06	26814396	7.9116e+07	6.03655e+07	2.38201e+07	0	5.26	1	1	0	5.26	1	1	0	5.26	1	1	10.1139	25	4	6	6.4628	25	3	4	1.62054	5.26	1	1
P59271	156	17.6605	9.75928	Ubiquitin-ribosomal protein eS31z fusion protein OS=Arabidopsis thaliana OX=3702 GN=RPS27AA PE=2 SV=2 - [R27AA_ARATH]	0	0	0	2.18205e+07	2.55121e+07	1.5877e+07													3.45313	10.9	2	2	3.24452	25	4	4	0	9.62	2	2
P31167	381	41.4494	9.83252	ADP,ATP carrier protein 1, mitochondrial OS=Arabidopsis thaliana OX=3702 GN=AAC1 PE=1 SV=2 - [ADT1_ARATH]	0	1.5604e+07	3.68574e+07	2.49871e+08	2.12005e+08	1.23629e+08					1.86477	3.15	1	1	3.8776	7.35	3	3	18.8703	23.1	9	13	18.4895	23.1	9	15	14.2429	20.21	7	10
P42794	182	20.848	9.92041	Large ribosomal subunit protein uL5y/uL5x/uL5w OS=Arabidopsis thaliana OX=3702 GN=RPL11B PE=2 SV=2 - [RL112_ARATH]	9.26725e+06	1.74696e+07	7.42857e+06	1.86342e+08	1.63367e+08	8.87237e+07	0	7.14	1	1	3.42766	12.64	2	2	1.94221	17.58	3	3	15.233	24.73	4	11	10.67	24.73	4	7	12.7649	20.33	3	6
Q8LD46	154	17.4298	10.1987	Large ribosomal subunit protein uL23z OS=Arabidopsis thaliana OX=3702 GN=RPL23AA PE=2 SV=2 - [R23A1_ARATH]	57577929	87827978	280457268	3.68858e+08	3.23153e+08	1.57025e+08	0	8.44	1	1	1.70673	8.44	1	1	2.35226	8.44	1	1	20.488	24.68	3	9	13.6792	24.68	3	6	8.73548	24.68	3	4
P62117	37	4.45755	11.9126	Large ribosomal subunit protein bL36c OS=Arabidopsis thaliana OX=3702 GN=rpl36 PE=3 SV=1 - [RK36_ARATH]	0	2.06915e+07	0	1.199e+08	7.22345e+07	0					1.79879	24.32	1	1					1.73701	24.32	1	1	1.7929	24.32	1	1
Q9SJU4	399	42.9039	6.58057	Fructose-bisphosphate aldolase 1, chloroplastic OS=Arabidopsis thaliana OX=3702 GN=FBA1 PE=1 SV=2 - [ALFP1_ARATH]	0	0	3.27115e+07	0	0	6.13702e+07									5.9899	10.53	4	4									9.38546	21.05	7	8
O80565	343	38.8109	9.11475	Outer envelope pore protein 37, chloroplastic OS=Arabidopsis thaliana OX=3702 GN=OEP37 PE=2 SV=2 - [OEP37_ARATH]	0	0	0	9.05542e+07	8.46171e+07	3.63058e+07													12.5884	22.16	5	5	8.40091	17.49	4	4	6.47063	13.7	3	3
Q8VZB9	216	24.4532	9.87646	Large ribosomal subunit protein uL1z OS=Arabidopsis thaliana OX=3702 GN=RPL10AA PE=1 SV=1 - [R10A1_ARATH]	0	1.80896e+07	1.1812e+08	1.79672e+08	1.13107e+08	1.30756e+08					0	6.94	1	1	1.98575	10.65	2	2	8.18407	24.07	4	6	7.58558	24.07	4	6	1.74441	10.65	2	2
P49637	146	16.445	10.5942	Large ribosomal subunit protein uL15x OS=Arabidopsis thaliana OX=3702 GN=RPL27AC PE=2 SV=2 - [R27A3_ARATH]	3.85786e+07	6.79559e+07	1.28916e+08	4.4267e+08	3.69004e+08	2.23594e+08	0	13.7	2	2	2.2955	17.12	2	2	5.26358	17.12	2	3	7.48521	23.97	3	6	6.26307	23.97	3	6	8.56196	17.12	2	4
P29402	530	60.4484	4.90674	Calnexin homolog 1 OS=Arabidopsis thaliana OX=3702 GN=CNX1 PE=1 SV=1 - [CALX1_ARATH]	1.71283e+07	5.09286e+07	1.39091e+08	1.41489e+08	1.28381e+08	9.88872e+07	3.74628	7.55	3	3	4.03283	4.53	2	2	19.9964	23.96	10	12	19.4843	22.26	9	11	21.7858	22.26	9	12	19.0695	20.38	7	8
Q43291	164	18.6411	10.4624	Large ribosomal subunit protein eL21z/eL21y OS=Arabidopsis thaliana OX=3702 GN=RPL21A PE=2 SV=2 - [RL211_ARATH]	0	0	0	2.35741e+08	1.9921e+08	1.56198e+08									4.36195	17.07	1	1	10.6016	23.78	3	5	9.37351	23.78	3	4	6.25762	23.17	2	2
Q93XX8	64	7.38687	9.49561	H/ACA ribonucleoprotein complex subunit 3-like protein OS=Arabidopsis thaliana OX=3702 GN=At2g20490 PE=3 SV=2 - [NOP10_ARATH]	0	0	1.57882e+07	2.67569e+07	1.44532e+07	0									0	23.44	1	1	0	23.44	1	1	0	23.44	1	1
Q9XF91	265	27.9903	9.26123	Photosystem II 22 kDa protein, chloroplastic OS=Arabidopsis thaliana OX=3702 GN=PSBS PE=2 SV=1 - [PSBS_ARATH]	1.77336e+07	1.07008e+08	268239575	3.30512e+08	2.53392e+08	4.17529e+08	1.86685	6.04	1	1	3.28675	16.6	3	4	11.8473	23.02	5	6	15.5669	23.02	6	8	14.4397	23.02	6	7	14.6494	23.02	6	7
Q9SRX2	214	24.5907	11.356	Large ribosomal subunit protein eL19x OS=Arabidopsis thaliana OX=3702 GN=RPL19A PE=2 SV=1 - [RL191_ARATH]	0	0	6.02541e+07	2.16358e+08	1.89987e+08	1.04001e+08									6.52753	22.9	3	3	11.7618	20.09	2	4	11.7336	20.09	2	5	6.49546	22.9	3	3
Q84MC2	216	23.816	5.59229	Cytokinin riboside 5'-monophosphate phosphoribohydrolase LOG8 OS=Arabidopsis thaliana OX=3702 GN=LOG8 PE=1 SV=1 - [LOG8_ARATH]	0	0	0	2.28585e+07	1.53389e+07	0													2.43099	7.41	1	1	1.85249	22.69	2	2
Q42340	146	16.6069	10.1987	Small ribosomal subunit protein uS9x OS=Arabidopsis thaliana OX=3702 GN=RPS16C PE=2 SV=1 - [RS163_ARATH]	0	0	0	5.33454e+07	4.36805e+07	0													6.68068	22.6	3	5	3.93006	17.12	2	2
P59231	217	24.5162	9.81787	Large ribosomal subunit protein uL1x OS=Arabidopsis thaliana OX=3702 GN=RPL10AC PE=1 SV=1 - [R10A3_ARATH]	0	1.80896e+07	1.1812e+08	1.77458e+08	1.09203e+08	1.30756e+08					0	6.91	1	1	1.98575	10.6	2	2	7.53301	22.58	4	6	5.52912	22.58	4	6	1.74441	10.6	2	2
Q9FYC2	537	60.7174	7.48877	Pheophorbide a oxygenase, chloroplastic OS=Arabidopsis thaliana OX=3702 GN=PAO PE=1 SV=1 - [PAO_ARATH]	0	3.79105e+07	2.10993e+08	0	0	0					4.14437	2.98	2	2	24.2652	22.53	9	14
P41127	206	23.7522	11.019	Large ribosomal subunit protein eL13z OS=Arabidopsis thaliana OX=3702 GN=RPL13B PE=1 SV=1 - [RL131_ARATH]	1.75821e+07	25209505	1.50354e+08	2.33644e+08	2.79357e+08	1.75604e+08	2.32076	17.48	2	2	2.56338	11.65	1	1	4.9643	15.53	2	2	11.9076	22.33	4	6	15.3688	22.33	4	7	9.1986	15.53	2	5
Q8RWV0	741	79.9182	6.3667	Transketolase-1, chloroplastic OS=Arabidopsis thaliana OX=3702 GN=TKL-1 PE=1 SV=1 - [TKTC1_ARATH]	1.26358e+07	1.38633e+07	1.2241e+08	0	0	3.3401e+07	0	1.21	1	1	1.64841	2.97	2	2	10.8494	20.51	10	11									4.4688	3.78	2	2
Q8GYL5	108	12.0106	10.6968	Small ribosomal subunit protein eS25x OS=Arabidopsis thaliana OX=3702 GN=RPS25D PE=3 SV=2 - [RS253_ARATH]	0	0	3.18985e+07	188823718	8.34034e+07	3.22849e+07									0	9.26	1	1	3.52781	9.26	1	2	3.81297	22.22	2	3	1.77359	9.26	1	1
P62126	123	13.7557	11.5757	Small ribosomal subunit protein uS12cz/uS12cy OS=Arabidopsis thaliana OX=3702 GN=rps12-A PE=2 SV=2 - [RR12_ARATH]	0	2.30882e+07	4.70638e+07	8.32928e+07	25209209	3.93384e+07					0	21.95	1	1	2.46877	21.95	1	1	2.65266	21.95	1	1	2.46785	21.95	1	1	0	21.95	1	1
Q9LVH5	589	63.9854	8.36768	Outer envelope protein 64, chloroplastic OS=Arabidopsis thaliana OX=3702 GN=OEP64 PE=1 SV=1 - [OE64C_ARATH]	0	0	0	3.56671e+07	3.24332e+07	0													14.9669	21.56	9	9	5.94178	18	7	7
Q9FH02	704	75.1849	5.49072	ATP-dependent zinc metalloprotease FTSH 5, chloroplastic OS=Arabidopsis thaliana OX=3702 GN=FTSH5 PE=1 SV=1 - [FTSH5_ARATH]	0	2.47197e+06	2.4671e+07	4.07479e+07	3.37858e+07	3.74874e+07					0	2.13	1	1	15.7184	12.36	6	6	17.9167	16.05	8	9	19.4875	19.32	9	10	11.7022	15.77	9	10
Q9FHG2	133	15.4655	10.7847	Large ribosomal subunit protein eL32y OS=Arabidopsis thaliana OX=3702 GN=RPL32B PE=2 SV=1 - [RL322_ARATH]	0	0	0	3.00445e+07	2.58654e+07	2.66519e+07													4.57762	21.05	4	4	3.98753	19.55	3	3	6.07169	19.55	3	3
Q9C9C5	233	26.0905	10.1694	Large ribosomal subunit protein eL6x OS=Arabidopsis thaliana OX=3702 GN=RPL6C PE=2 SV=1 - [RL63_ARATH]	2.56772e+06	1.60278e+07	36147752	1.17074e+08	8.33885e+07	4.16037e+07	0	3	1	1	0	12.45	2	2	3.02912	15.45	4	4	9.85979	20.6	5	6	9.35936	20.6	5	6	1.96823	9.01	3	3
P62095	39	4.42135	10.7407	Cytochrome b559 subunit beta OS=Arabidopsis thaliana OX=3702 GN=psbF PE=1 SV=1 - [PSBF_ARATH]	0	0	0	1.44199e+07	9.58619e+06	0													0	20.51	1	1	0	20.51	1	1
Q9SS17	133	15.3626	10.6968	Small ribosomal subunit protein eS24z OS=Arabidopsis thaliana OX=3702 GN=RPS24A PE=2 SV=1 - [RS241_ARATH]	0	0	0	3.23824e+07	2.81207e+07	0													2.38811	20.3	3	3	2.59265	20.3	3	3
P38666	163	18.6204	10.7847	Large ribosomal subunit protein eL24y OS=Arabidopsis thaliana OX=3702 GN=RPL24B PE=1 SV=2 - [RL242_ARATH]	1.92963e+07	0	6.06764e+07	3.73687e+08	3.34849e+08	1.56784e+08	2.199	15.34	2	2					4.88136	20.25	3	4	22.6353	20.25	4	12	13.6592	20.25	4	10	9.41791	20.25	4	6
P49200	124	13.8696	9.71533	Small ribosomal subunit protein uS10z/uS10x OS=Arabidopsis thaliana OX=3702 GN=RPS20A PE=2 SV=2 - [RS201_ARATH]	0	0	0	2.18866e+07	1.78323e+07	0													2.12894	20.16	3	3	4.25141	20.16	3	4
Q42347	164	18.8384	10.6968	Large ribosomal subunit protein eL24z OS=Arabidopsis thaliana OX=3702 GN=RPL24A PE=1 SV=2 - [RL241_ARATH]	1.92963e+07	0	5.72422e+07	3.71679e+08	3.33368e+08	1.52191e+08	2.199	15.24	2	2					4.88136	20.12	3	4	22.6353	20.12	4	11	13.6592	20.12	4	10	9.41791	20.12	4	6
P25858	338	36.8911	7.12256	Glyceraldehyde-3-phosphate dehydrogenase GAPC1, cytosolic OS=Arabidopsis thaliana OX=3702 GN=GAPC1 PE=1 SV=2 - [G3PC1_ARATH]	0	6.73387e+06	8.45714e+06	1.2743e+07	9.56419e+06	2.53249e+07					0	2.37	1	1	2.50515	8.88	3	4	1.98638	8.88	3	5	2.22069	8.88	3	5	5.17974	19.82	5	6
Q93VG5	222	24.9783	10.3159	Small ribosomal subunit protein eS8z OS=Arabidopsis thaliana OX=3702 GN=RPS8A PE=1 SV=1 - [RS81_ARATH]	0	0	0	1.62363e+07	1.5008e+07	0													1.74264	19.82	3	3	4.55355	19.82	3	3
P56798	218	25.1725	9.48096	Small ribosomal subunit protein uS3c OS=Arabidopsis thaliana OX=3702 GN=rps3 PE=3 SV=1 - [RR3_ARATH]	0	7.90772e+06	3.48627e+07	2.28274e+07	1.26165e+07	29462102					0	4.13	1	1	6.43989	16.51	3	4	1.99922	10.55	3	3	1.66983	7.34	2	2	3.37788	7.34	2	3
Q9FLN4	198	21.7235	9.94971	Large ribosomal subunit protein bL27c OS=Arabidopsis thaliana OX=3702 GN=RPL27 PE=2 SV=1 - [RK27_ARATH]	0	0	50029614	1.55502e+08	1.20834e+08	5.36815e+07									7.70786	12.12	2	4	11.5368	19.7	3	7	6.65434	19.7	3	5	1.69948	13.13	2	2
Q93VH9	261	29.7842	10.1694	Small ribosomal subunit protein eS4z OS=Arabidopsis thaliana OX=3702 GN=RPS4A PE=2 SV=1 - [RS41_ARATH]	0	0	3.53119e+06	2.75009e+07	3.3464e+07	2.77954e+06									0	3.07	1	1	5.51723	16.09	5	5	7.04009	19.54	5	6	0	3.07	1	1
Q56YW9	450	50.701	4.80518	Tubulin beta-2 chain OS=Arabidopsis thaliana OX=3702 GN=TUBB2 PE=1 SV=2 - [TBB2_ARATH]	0	0	9.34751e+06	3.30234e+07	2.03065e+07	1.59676e+07									1.72389	2.22	1	1	9.37718	16.67	6	6	2.44637	6.89	3	3	4.50524	7.33	3	3
Q9M2Y6	261	28.5139	9.27588	Probable pectin methylesterase CGR2 OS=Arabidopsis thaliana OX=3702 GN=CGR2 PE=2 SV=1 - [CGR2_ARATH]	0	0	0	1.86034e+07	1.87939e+07	0													2.12521	14.94	3	3	2.10621	19.16	4	4
Q9CAV0	262	29.8318	9.75928	Small ribosomal subunit protein eS1z OS=Arabidopsis thaliana OX=3702 GN=RPS3AA PE=1 SV=3 - [RS3A1_ARATH]	0	1.10756e+06	0	5.95819e+07	4.90777e+07	0					0	3.05	1	1					4.90757	11.83	4	4	4.52612	16.03	4	4
Q9SL05	133	14.2837	10.6528	Protein PROTON GRADIENT REGULATION 5, chloroplastic OS=Arabidopsis thaliana OX=3702 GN=PGR5 PE=1 SV=1 - [PGR5_ARATH]	1.79887e+07	4.32946e+07	112796191	9.34541e+07	7.8867e+07	1.10607e+08	1.66645	8.27	1	1	2.25289	8.27	1	1	2.24092	8.27	1	1	3.98983	18.8	2	3	2.17472	18.8	2	2	2.27652	18.8	2	2
Q93VT9	220	24.9012	10.4917	Large ribosomal subunit protein uL16z OS=Arabidopsis thaliana OX=3702 GN=RPL10A PE=1 SV=1 - [RL101_ARATH]	6.59228e+07	1.17888e+08	1.10532e+08	4.30118e+08	445258824	1.71036e+08	2.03353	5	1	1	2.14481	5	1	1	8.77814	17.73	3	4	6.85774	18.64	4	5	6.53358	10.45	2	4	7.14556	17.73	3	4
CON_IPI00021304.1	645	65.8254	8.00146	SWISS-PROT:P35908 Tax_Id=9606 Gene_Symbol=KRT2 Keratin, type II cytoskeletal 2 epidermal	0	2.67631e+07	1.9124e+08	2.07712e+08	5.18191e+07	6.1103e+07					1.93315	5.89	4	4	7.82176	11.47	7	7	4.9292	7.91	5	6	9.47427	7.91	5	5	6.76938	10.23	8	8
Q9LYK9	130	14.6187	11.0923	Small ribosomal subunit protein eS26x OS=Arabidopsis thaliana OX=3702 GN=RPS26C PE=2 SV=1 - [RS263_ARATH]	0	0	0	2.79849e+07	0	0													1.98469	18.46	2	2
P25873	277	29.6889	10.77	Large ribosomal subunit protein uL15c OS=Arabidopsis thaliana OX=3702 GN=RPL15 PE=1 SV=2 - [RK15_ARATH]	4.89992e+06	9.43255e+06	3.12993e+07	4.79058e+07	4.85813e+07	2.19064e+07	0	3.97	1	1	0	3.97	1	1	2.14252	13	3	3	2.27264	13	3	3	5.41853	18.41	4	4	2.16355	13	3	3
Q9LZ45	132	14.5351	10.0669	Histone H2B.9 OS=Arabidopsis thaliana OX=3702 GN=At5g02570 PE=1 SV=3 - [H2B9_ARATH]	0	70037705	1.4954e+08	2.61345e+07	2.24536e+07	9.3975e+07					0	6.82	1	1	2.39063	18.18	2	2	1.87162	18.18	2	2	2.03336	11.36	1	1	2.19638	18.18	2	2
P56796	66	7.68706	9.72998	Large ribosomal subunit protein bL33c OS=Arabidopsis thaliana OX=3702 GN=rpl33 PE=3 SV=1 - [RK33_ARATH]	0	0	1.08321e+07	1.4105e+07	1.09574e+07	4.21893e+06									0	18.18	1	2	1.84464	18.18	1	1	0	18.18	1	1	0	18.18	1	1
Q9SA56	204	22.2927	9.77393	Photosystem I reaction center subunit II-2, chloroplastic OS=Arabidopsis thaliana OX=3702 GN=PSAD2 PE=1 SV=1 - [PSAD2_ARATH]	0	0	2.54183e+07	37253053	1.87841e+07	6.31825e+06									0	3.43	1	1	0	3.43	1	1	2.20995	18.14	2	3	2.63945	18.14	2	3
Q9SKX4	271	29.3449	10.4331	Large ribosomal subunit protein uL3c OS=Arabidopsis thaliana OX=3702 GN=RPL3A PE=2 SV=1 - [RK3A_ARATH]	0	0	1.13418e+07	7.81779e+06	0	0									0	8.12	1	1	2.65132	18.08	3	3	1.68051	4.43	1	1
A0A2L0WUE7	155	17.6379	6.81494	RxLR effector protein 24 OS=Phytophthora brassicae OX=187813 GN=RxLR24 PE=1 SV=1 - [RLR24_PHYBB]	0	0	0	0	0	41869656																					2.58536	18.06	1	1
P56759	184	21.0439	8.1333	ATP synthase subunit b, chloroplastic OS=Arabidopsis thaliana OX=3702 GN=atpF PE=3 SV=1 - [ATPF_ARATH]	0	0	0	1.41524e+07	0	1.61975e+07													2.5897	13.04	1	1					2.02031	4.89	1	1
P56801	134	15.4696	10.9312	Small ribosomal subunit protein uS8c OS=Arabidopsis thaliana OX=3702 GN=rps8 PE=3 SV=1 - [RR8_ARATH]	0	2.08255e+07	1.11806e+08	1.15203e+08	1.55399e+08	8.55828e+07					1.68767	17.91	2	2	1.76289	8.96	1	1	4.32584	17.91	2	2	1.68186	8.96	1	1	2.13448	8.96	1	1
Q8RXX5	229	25.4529	10.0669	Large ribosomal subunit protein bL19cy OS=Arabidopsis thaliana OX=3702 GN=At5g47190 PE=2 SV=1 - [RK192_ARATH]	0	0	5.29745e+06	3.25894e+07	7.36939e+06	0									0	4.8	1	1	0	17.9	3	3	0	4.8	1	1
P42732	169	19.0843	10.2573	Small ribosomal subunit protein uS13c OS=Arabidopsis thaliana OX=3702 GN=RPS13 PE=2 SV=1 - [RR13_ARATH]	0	0	0	0	1.0301e+07	8329515																	0	9.47	1	1	2.34793	8.28	1	1
O22795	143	16.0228	11.1802	Large ribosomal subunit protein bL28c OS=Arabidopsis thaliana OX=3702 GN=RPL28 PE=2 SV=2 - [RK28_ARATH]	0	0	25550065	2.19627e+07	6.9019e+06	0									1.96782	6.29	1	1	1.84851	17.48	4	4	0	6.99	1	1
O22860	69	8.11649	9.93506	Large ribosomal subunit protein eL38z/eL38y OS=Arabidopsis thaliana OX=3702 GN=RPL38A PE=3 SV=1 - [RL38_ARATH]	0	0	0	3.67862e+07	2.75504e+07	5.55101e+07													0	17.39	1	1	1.99717	17.39	1	1	2.00062	17.39	1	1
Q9SHE8	221	24.1578	9.53955	Photosystem I reaction center subunit III, chloroplastic OS=Arabidopsis thaliana OX=3702 GN=PSAF PE=1 SV=1 - [PSAF_ARATH]	3.66288e+07	8.69659e+07	9.75738e+07	1.13813e+08	7.67206e+07	1.22273e+08	2.40388	8.14	1	1	4.94494	12.67	2	2	6.81035	17.19	3	3	2.0713	12.67	2	2	6.04383	17.19	3	3	6.4259	17.19	3	3
Q9LXG1	198	23.0222	10.1694	Small ribosomal subunit protein uS4z OS=Arabidopsis thaliana OX=3702 GN=RPS9B PE=1 SV=1 - [RS91_ARATH]	0	0	0	2.03559e+07	2.86324e+07	0													1.60333	9.09	2	2	0	13.64	3	3
Q9M9W1	124	14.0094	9.5542	Large ribosomal subunit protein eL22z OS=Arabidopsis thaliana OX=3702 GN=RPL22B PE=2 SV=1 - [RL222_ARATH]	0	0	9.50728e+06	3.29442e+07	2.60868e+07	1.36236e+07									1.93307	9.68	1	1	2.00002	16.94	2	2	2.13113	16.94	2	2	0	7.26	1	1
Q9FE58	124	14.0384	9.5542	Large ribosomal subunit protein eL22y OS=Arabidopsis thaliana OX=3702 GN=RPL22C PE=2 SV=1 - [RL223_ARATH]	0	0	0	2.4029e+07	1.61349e+07	1.80063e+07													0	16.94	2	2	0	7.26	1	1	1.7393	16.94	2	2
O65686	113	12.6908	9.80322	Small ribosomal subunit protein bS16cy OS=Arabidopsis thaliana OX=3702 GN=RPS16-1 PE=2 SV=1 - [RS16A_ARATH]	0	9.38378e+06	0	0	0	0					0	16.81	1	1
Q9FE65	119	13.6418	11.5903	Large ribosomal subunit protein eL34y OS=Arabidopsis thaliana OX=3702 GN=RPL34B PE=3 SV=1 - [RL342_ARATH]	0	0	1.73401e+08	5.76395e+08	5.00946e+08	272395333									2.37368	16.81	2	2	4.34027	16.81	2	3	4.17479	10.08	1	2	2.00675	16.81	2	2
P61841	155	17.3465	11.2827	Small ribosomal subunit protein uS7cz/uS7cy OS=Arabidopsis thaliana OX=3702 GN=rps7-A PE=1 SV=1 - [RR7_ARATH]	0	0	0	7.52471e+06	0	0													0	16.77	3	3
Q9LJW6	120	13.6417	11.3706	Large ribosomal subunit protein eL34x OS=Arabidopsis thaliana OX=3702 GN=RPL34C PE=2 SV=1 - [RL343_ARATH]	0	0	8.44318e+07	5.00175e+08	0	1.34703e+08									2.05284	16.67	2	2	0	6.67	1	1					2.5359	16.67	2	2
P93031	373	41.9351	6.11279	GDP-mannose 4,6 dehydratase 2 OS=Arabidopsis thaliana OX=3702 GN=MUR1 PE=1 SV=3 - [GMD2_ARATH]	0	0	8.65579e+06	2.55821e+07	1.85185e+07	1.12881e+07									5.87729	9.92	3	3	1.80843	6.17	2	2	4.03805	10.46	3	3	3.51279	8.85	3	3
Q9ZR03	229	24.3504	8.54346	Cytochrome b6-f complex iron-sulfur subunit, chloroplastic OS=Arabidopsis thaliana OX=3702 GN=petC PE=1 SV=1 - [UCRIA_ARATH]	0	0	1.87945e+07	2.36731e+07	2.09541e+07	1.96452e+07									4.39134	11.35	2	2	6.30809	16.59	3	3	4.27811	16.59	3	3	4.25671	11.35	2	2
Q07473	290	31.12	6.13818	Chlorophyll a-b binding protein CP29.1, chloroplastic OS=Arabidopsis thaliana OX=3702 GN=LHCB4.1 PE=1 SV=1 - [CB4A_ARATH]	0	0	1.8066e+07	7.25236e+07	7.56442e+07	3.14563e+07									3.84807	9.66	2	2	6.91822	13.1	3	4	8.33625	16.55	4	5	4.22384	7.93	2	2
P49107	171	18.4172	8.92432	Photosystem I reaction center subunit N, chloroplastic OS=Arabidopsis thaliana OX=3702 GN=PSAN PE=1 SV=2 - [PSAN_ARATH]	7.04605e+06	1.33413e+07	3.53223e+07	3.70484e+07	1.94196e+07	2.16255e+07	0	5.85	1	1	0	5.85	1	1	1.61993	5.85	1	1	1.8189	5.85	1	1	1.80349	16.37	3	3	2.02904	16.37	3	3
P49689	62	6.88293	12.2349	Small ribosomal subunit protein eS30z/eS30y/eS30x OS=Arabidopsis thaliana OX=3702 GN=RPS30A PE=3 SV=3 - [RS30_ARATH]	0	4.76481e+06	0	6.17892e+07	62149325	17085731					0	16.13	1	1					2.009	16.13	1	1	1.60062	16.13	1	1	1.82138	16.13	1	1
Q9LY74	338	37.9026	9.1001	2-methyl-6-phytyl-1,4-hydroquinone methyltransferase, chloroplastic OS=Arabidopsis thaliana OX=3702 GN=VTE3 PE=1 SV=1 - [BQMT_ARATH]	0	0	2.21033e+07	1.51874e+07	1.39653e+07	2.8312e+07									4.97948	15.98	4	4	4.29982	11.54	3	3	2.06488	5.03	1	1	4.22398	11.54	3	3
P22953	651	71.3131	5.12256	Heat shock 70 kDa protein 1 OS=Arabidopsis thaliana OX=3702 GN=HSP70-1 PE=1 SV=3 - [HS701_ARATH]	0	0	0	4.23878e+07	3.63559e+07	2.24729e+07													10.0458	9.68	4	4	9.69166	12.44	5	6	4.74406	4.15	2	2
Q9SK50	539	60.5691	8.68994	Protein TIC 55, chloroplastic OS=Arabidopsis thaliana OX=3702 GN=TIC55 PE=1 SV=1 - [TIC55_ARATH]	0	0	2.31693e+07	0	0	1.38337e+07									6.81761	9.65	4	4									7.03914	9.65	4	4
Q9FI56	929	103.388	6.771	Chaperone protein ClpC1, chloroplastic OS=Arabidopsis thaliana OX=3702 GN=CLPC1 PE=1 SV=1 - [CLPC1_ARATH]	4.25523e+06	1.23984e+07	4.89955e+07	2.81343e+07	2.71119e+07	3.80673e+07	1.77483	3.23	3	3	8.33368	4.31	3	4	17.7813	13.89	10	11	4.47966	5.71	4	4	10.1487	10.23	8	8	9.80479	7.21	6	7
Q9SLF3	1206	132.196	4.85596	Translocase of chloroplast 132, chloroplastic OS=Arabidopsis thaliana OX=3702 GN=TOC132 PE=1 SV=1 - [TC132_ARATH]	0	0	0	1.46506e+08	1.24224e+08	1.29695e+07													28.91	14.01	15	17	24.3017	15.59	15	18	2.82387	3.32	3	3
Q9FPG2	167	19.4398	9.45166	Outer envelope pore protein 21B, chloroplastic OS=Arabidopsis thaliana OX=3702 GN=OEP21B PE=2 SV=1 - [OP21B_ARATH]	0	0	3.56592e+06	3.10043e+07	2.49599e+07	2.24307e+07									0	4.19	1	1	3.06603	15.57	2	2	2.86201	15.57	2	2	2.85485	15.57	2	2
Q8L8Y0	284	30.7223	10.2573	Small ribosomal subunit protein uS5z OS=Arabidopsis thaliana OX=3702 GN=RPS2A PE=2 SV=2 - [RS21_ARATH]	0	0	0	8.17417e+07	3.09218e+07	0													1.66099	9.86	2	2	4.94954	11.62	2	3
P61847	52	6.05746	12.0444	Large ribosomal subunit protein bL32c OS=Arabidopsis thaliana OX=3702 GN=rpl32 PE=3 SV=2 - [RK32_ARATH]	0	0	1.80513e+07	1.98655e+07	0	0									0	15.38	1	1	0	15.38	1	1
Q9LU86	216	23.6633	9.51025	Peroxiredoxin Q, chloroplastic OS=Arabidopsis thaliana OX=3702 GN=PRXQ PE=1 SV=1 - [PRXQ_ARATH]	0	0	1.77375e+07	1.23434e+07	9.36171e+06	1.84103e+07									2.14537	15.28	2	2	0	8.8	1	1	0	6.48	1	1	0	15.28	2	2
Q9LUS2	1089	119.844	5.09717	Translocase of chloroplast 120, chloroplastic OS=Arabidopsis thaliana OX=3702 GN=TOC120 PE=1 SV=1 - [TC120_ARATH]	0	0	0	1.46506e+08	1.24224e+08	2.39482e+07													19.3767	14.05	13	14	18.3561	12.21	12	14	2.82387	1.47	1	1
Q9LER7	148	16.3512	10.8579	Large ribosomal subunit protein cL37 OS=Arabidopsis thaliana OX=3702 GN=PSRP5 PE=1 SV=1 - [PSRP5_ARATH]	0	0	3.19118e+07	1.03394e+08	9.44767e+07	10805725									2.0766	14.86	2	2	0	10.81	1	1	2.12716	10.81	1	1	0	4.05	1	1
Q8LPR9	1016	112.051	5.97314	Protein TIC110, chloroplastic OS=Arabidopsis thaliana OX=3702 GN=TIC110 PE=1 SV=1 - [TI110_ARATH]	0	0	0	2.60736e+07	2.46409e+07	0													11.9573	9.55	7	7	18.2063	12.8	10	10
P42737	331	36.5915	7.40088	Beta carbonic anhydrase 2, chloroplastic OS=Arabidopsis thaliana OX=3702 GN=BCA2 PE=1 SV=3 - [BCA2_ARATH]	7.05872e+06	2.89259e+07	6.60628e+07	0	6.26098e+06	2.06422e+07	1.60484	5.14	1	2	3.45979	5.14	1	1	6.52591	5.14	1	2	0	4.53	1	1	0	5.14	1	1	7.04755	14.5	3	3
Q9XF89	280	30.1377	6.3667	Chlorophyll a-b binding protein CP26, chloroplastic OS=Arabidopsis thaliana OX=3702 GN=LHCB5 PE=1 SV=1 - [CB5_ARATH]	0	9.60121e+06	1.23962e+07	1.97e+07	1.51028e+07	0					2.2544	7.14	1	1	1.86437	7.14	2	2	5.14721	10.71	2	2	0	3.57	1	1
Q9SJ54	210	23.2483	9.75928	NDR1/HIN1-like protein 12 OS=Arabidopsis thaliana OX=3702 GN=NHL12 PE=2 SV=1 - [NHL12_ARATH]	0	0	0	0	0	10622857216																					4.68617	14.29	1	2
Q9FPJ5	218	24.0824	6.01123	Leucine-rich repeat protein 1 OS=Arabidopsis thaliana OX=3702 GN=LRR1 PE=1 SV=1 - [LRR1_ARATH]	0	0	0	0	0	1.09994e+07																					0	14.22	1	1
P93014	303	32.6248	8.96826	Small ribosomal subunit protein uS5c OS=Arabidopsis thaliana OX=3702 GN=rps5 PE=2 SV=1 - [RR5_ARATH]	0	0	3.49477e+07	2.13661e+07	1.84081e+07	3.60365e+07									8.34549	7.92	2	4	6.10799	14.19	3	5	2.63195	7.92	2	3	6.80232	7.92	2	4
Q9C944	134	14.2629	10.2866	Probable histone H2A variant 3 OS=Arabidopsis thaliana OX=3702 GN=At1g52740 PE=1 SV=1 - [H2AV3_ARATH]	0	5.3927e+07	8.98474e+07	4.25306e+07	3.85336e+07	1.36901e+08					0	6.72	1	1	0	14.18	2	4	1.63298	6.72	1	1	0	6.72	1	1	0	6.72	1	1
O65719	649	71.1032	5.07178	Heat shock 70 kDa protein 3 OS=Arabidopsis thaliana OX=3702 GN=HSP70-3 PE=1 SV=1 - [HSP7C_ARATH]	0	0	0	4.23878e+07	3.63559e+07	2.24729e+07													10.0458	9.71	4	4	9.69166	10.63	5	6	4.74406	4.16	2	2
P56777	508	56.0014	6.88818	Photosystem II CP47 reaction center protein OS=Arabidopsis thaliana OX=3702 GN=psbB PE=1 SV=1 - [PSBB_ARATH]	0	7.04699e+06	1.20298e+07	2.40449e+07	1.89165e+07	2.09014e+07					0	2.17	1	1	4.23349	2.36	2	2	6.91477	9.84	4	4	7.57016	10.63	4	4	9.79746	13.98	5	5
O80860	695	74.1114	6.354	ATP-dependent zinc metalloprotease FTSH 2, chloroplastic OS=Arabidopsis thaliana OX=3702 GN=FTSH2 PE=1 SV=1 - [FTSH2_ARATH]	0	1.57703e+07	3.80667e+07	2.97663e+07	3.25817e+07	3.50622e+07					1.68311	1.73	1	1	9.66912	12.66	6	6	3.39859	7.48	5	5	8.41523	13.81	7	7	8.82755	9.06	4	5
Q9M7X9	183	20.6567	5.93506	Thioredoxin-like protein CITRX, chloroplastic OS=Arabidopsis thaliana OX=3702 GN=CITRX PE=1 SV=1 - [CITRX_ARATH]	7.90365e+06	0	2.63157e+07	1.55848e+07	1.24103e+07	2.43674e+07	0	7.65	1	1					2.24492	7.65	1	1	4.65898	13.66	2	2	4.14575	13.66	2	2	4.6918	13.66	2	2
O81788	268	29.6544	5.61768	WUSCHEL-related homeobox 13 OS=Arabidopsis thaliana OX=3702 GN=WOX13 PE=2 SV=1 - [WOX13_ARATH]	0	0	0	0	1.65571e+07	0																	0	13.43	1	6
Q9M352	112	12.6683	11.7515	Large ribosomal subunit protein eL36y OS=Arabidopsis thaliana OX=3702 GN=RPL36B PE=3 SV=1 - [RL362_ARATH]	0	0	94692255	1.6284e+08	2.73211e+08	1.19023e+08									0	8.04	1	1	0	13.39	2	2	1.60227	8.04	1	1	0	8.04	1	1
O82204	143	15.8857	10.5796	Large ribosomal subunit protein eL28z OS=Arabidopsis thaliana OX=3702 GN=RPL28A PE=1 SV=1 - [RL281_ARATH]	0	8.0207e+06	0	0	1.38928e+07	3.86842e+07					0	13.29	1	1									0	13.29	1	1	4.53494	13.29	1	2
CON_IPI00697412.1	113	11.7487	6.55127	ENSEMBL:ENSBTAP00000014147 (Bos taurus) 12 kDa protein	0	0	2.31455e+07	2.55744e+07	1.89924e+07	3.21716e+07									0	13.27	1	1	0	13.27	1	2	0	13.27	1	1	1.60296	13.27	1	1
P51430	249	28.1445	10.8286	Small ribosomal subunit protein eS6y OS=Arabidopsis thaliana OX=3702 GN=RPS6B PE=1 SV=3 - [RS62_ARATH]	0	0	0	4.98799e+07	1.60338e+07	0													2.43632	6.83	1	1	3.42155	13.25	2	2
CON_IPI00384444.5	472	51.5894	5.16064	SWISS-PROT:P02533 Tax_Id=9606 Gene_Symbol=KRT14 Keratin, type I cytoskeletal 14	7.87606e+06	1.51161e+07	3.52737e+07	3.08385e+07	7.23051e+06	0	1.60639	1.91	1	1	2.2227	5.93	2	2	2.28755	4.45	2	2	4.85511	9.11	3	3	0	2.54	1	1
Q9XF88	287	31.174	6.23975	Chlorophyll a-b binding protein CP29.2, chloroplastic OS=Arabidopsis thaliana OX=3702 GN=LHCB4.2 PE=1 SV=1 - [CB4B_ARATH]	0	0	1.71624e+07	5.27631e+07	3.23668e+07	0									1.86171	5.23	1	1	6.31439	8.36	2	3	6.19016	12.89	3	4
CON_IPI00009867.3	590	62.34	7.73779	SWISS-PROT:P13647 Tax_Id=9606 Gene_Symbol=KRT5 Keratin, type II cytoskeletal 5	1.71545e+06	8.25518e+06	5.75328e+07	4.33683e+07	18059683	4.76378e+07	0	1.86	1	1	3.62873	3.73	2	2	8.47947	10.34	6	6	4.75041	6.61	4	4	3.87689	4.75	3	3	8.64714	12.88	8	8
Q8RWI0	391	42.8172	9.18799	FLUCTUATING-LIGHT-ACCLIMATION protein 1, chloroplastic OS=Arabidopsis thaliana OX=3702 GN=FLAP1 PE=1 SV=1 - [FLAP1_ARATH]	0	0	0	2.53523e+07	1.97308e+07	2.04494e+07													2.75556	12.53	3	3	4.94107	7.16	3	3	2.07264	6.91	2	2
CON_IPI00293665.7	564	59.9623	8.00146	SWISS-PROT:P04259 Tax_Id=9606 Gene_Symbol=KRT6B Keratin, type II cytoskeletal 6B	0	6.32658e+06	5.75328e+07	4.44179e+07	18059683	4.76378e+07					3.78833	5.85	3	3	6.42424	8.87	5	5	4.5567	7.09	4	4	3.87689	6.74	4	4	8.57281	12.77	8	8
P92959	198	21.9629	9.68604	Large ribosomal subunit protein uL24c OS=Arabidopsis thaliana OX=3702 GN=RPL24 PE=2 SV=2 - [RK24_ARATH]	0	0	88558448	1.06967e+08	4.98782e+07	1.69042e+07									1.65414	5.05	1	1	1.69233	12.63	2	2	0	7.58	1	1	0	7.58	1	1
P56761	353	39.5219	5.74463	Photosystem II D2 protein OS=Arabidopsis thaliana OX=3702 GN=psbD PE=1 SV=3 - [PSBD_ARATH]	9.71013e+06	0	51426310	79860889	6.96526e+07	6.83861e+07	0	2.55	1	1					4.83902	9.92	2	3	6.5103	12.46	3	3	4.85867	12.46	3	3	5.67171	12.46	3	3
CON_CASB	209	23.5683	5.18604	SWISS-PROT:P02666 Beta-casein - Bos taurus (Bovine).	0	7.09782e+06	2.38143e+06	0	0	0					2.1517	9.09	1	1	0	3.35	1	1
P36212	187	19.6705	5.64307	Large ribosomal subunit protein bL12cx OS=Arabidopsis thaliana OX=3702 GN=RPL12C PE=2 SV=2 - [RK123_ARATH]	5.26264e+06	1.18674e+07	3.96371e+07	2.25077e+07	2.1586e+07	3.77595e+07	0	7.49	1	1	1.77124	12.3	2	2	5.06521	12.3	2	2	5.02707	12.3	2	2	0	4.81	1	1	3.50489	12.3	2	2
Q9FL48	274	32.0194	4.53857	Protein LNK4 OS=Arabidopsis thaliana OX=3702 GN=LNK4 PE=1 SV=1 - [LNK4_ARATH]	0	0	0	0	0	0									0	12.04	1	4
Q9LSE4	267	30.0821	9.77393	Protein COFACTOR ASSEMBLY OF COMPLEX C SUBUNIT B CCB1, chloroplastic OS=Arabidopsis thaliana OX=3702 GN=CCB1 PE=1 SV=1 - [CCB1_ARATH]	0	0	1.25008e+07	1.14608e+07	0	22587794									2.54034	11.99	2	2	2.10221	4.49	1	1					5.22614	11.99	2	2
P56808	92	10.6018	10.77	Small ribosomal subunit protein uS19c OS=Arabidopsis thaliana OX=3702 GN=rps19 PE=3 SV=1 - [RR19_ARATH]	0	0	0	0	2.80881e+07	0																	2.13989	11.96	1	1
P24636	444	49.7907	4.85596	Tubulin beta-4 chain OS=Arabidopsis thaliana OX=3702 GN=TUBB4 PE=2 SV=2 - [TBB4_ARATH]	0	0	9.34751e+06	3.25962e+07	2.6839e+07	2.42085e+07									1.72389	2.25	1	1	9.21734	11.71	4	4	4.08402	4.28	2	2	2.53524	2.25	1	1
Q9FZ84	155	15.95	9.89111	Small ribosomal subunit protein mS86 OS=Arabidopsis thaliana OX=3702 GN=RBG6 PE=2 SV=1 - [RBG6_ARATH]	0	0	0	4.96294e+06	0	0													0	11.61	2	2
Q9T0G2	112	12.2312	9.31982	Cytochrome c-2 OS=Arabidopsis thaliana OX=3702 GN=CYTC-2 PE=1 SV=1 - [CYC2_ARATH]	0	0	0	0	0	0																	0	11.61	1	1
Q8W463	225	25.5027	10.0229	Large ribosomal subunit protein bL19cz OS=Arabidopsis thaliana OX=3702 GN=At4g17560 PE=2 SV=1 - [RK191_ARATH]	0	0	10383936	3.96016e+07	1.28778e+07	0									0	4.89	1	1	0	6.67	1	1	0	4.89	1	1
Q9FZA2	359	38.4642	10.1694	Non-classical arabinogalactan protein 31 OS=Arabidopsis thaliana OX=3702 GN=AGP31 PE=1 SV=1 - [AGP31_ARATH]	0	0	3.02463e+07	9.66569e+06	0	2.72664e+07									0	5.29	1	1	0	2.23	1	1					0	11.42	3	3
P41376	412	46.675	5.68115	Eukaryotic initiation factor 4A-1 OS=Arabidopsis thaliana OX=3702 GN=EIF4A1 PE=1 SV=1 - [IF4A1_ARATH]	0	0	2.01876e+07	2.88688e+07	2.08946e+07	2.37561e+07									4.59317	8.98	3	3	6.91243	11.17	4	4	6.80138	8.98	3	3	6.68322	8.98	3	3
P27521	251	27.7161	6.69775	Chlorophyll a-b binding protein 4, chloroplastic OS=Arabidopsis thaliana OX=3702 GN=LHCA4 PE=1 SV=1 - [CA4_ARATH]	0	0	0	1.078e+07	1.14601e+07	0													2.06747	4.38	1	1	0	11.16	2	2
P49693	208	24.1865	11.3853	Large ribosomal subunit protein eL19y OS=Arabidopsis thaliana OX=3702 GN=RPL19C PE=2 SV=3 - [RL193_ARATH]	0	0	2.28059e+07	46096534	36477023	3.01899e+07									0	2.88	1	1	3.04615	8.17	1	1	2.97304	8.17	1	1	0	2.88	1	1
Q9SAJ3	1008	115.033	6.93213	ATP-dependent zinc metalloprotease FTSH 12, chloroplastic OS=Arabidopsis thaliana OX=3702 GN=FTSH12 PE=1 SV=2 - [FTSHC_ARATH]	0	0	0	1.72012e+07	1.44468e+07	1.53685e+07													6.21764	6.15	5	5	6.05846	6.85	6	6	4.08381	7.04	6	6
Q6ID99	167	19.7691	9.48096	Outer envelope pore protein 21A, chloroplastic OS=Arabidopsis thaliana OX=3702 GN=OEP21A PE=2 SV=1 - [OP21A_ARATH]	0	0	3.56592e+06	2.48354e+07	2.49599e+07	1.82148e+07									0	4.19	1	1	0	10.78	2	2	0	4.19	1	1	0	4.19	1	1
Q42547	492	56.6596	7.63525	Catalase-3 OS=Arabidopsis thaliana OX=3702 GN=CAT3 PE=1 SV=3 - [CATA3_ARATH]	0	1.98444e+07	6.90419e+07	3.77334e+07	2.48373e+07	6.74393e+07					4.36887	8.94	3	3	5.69154	10.77	4	4	5.98596	8.94	3	3	4.37955	8.94	3	3	6.08298	10.77	4	4
Q8GYX8	398	44.6363	5.26221	Chaperone protein dnaJ 10 OS=Arabidopsis thaliana OX=3702 GN=ATJ10 PE=2 SV=2 - [DNJ10_ARATH]	0	0	0	211602840	0	0													0	10.55	1	1
P56785	1786	213.592	9.72998	Protein TIC 214 OS=Arabidopsis thaliana OX=3702 GN=TIC214 PE=1 SV=1 - [TI214_ARATH]	0	0	14189816	4.74444e+07	3.99686e+07	3.967e+07									0	0.73	1	1	16.1173	6.77	11	11	16.916	7.33	12	12	20.7606	9.29	15	17
Q9M385	211	23.4666	11.3853	Large ribosomal subunit protein bL17c OS=Arabidopsis thaliana OX=3702 GN=RPL17 PE=2 SV=1 - [RK17_ARATH]	0	0	3.82666e+07	8.31162e+07	4.03068e+07	7.8877e+06									2.58064	6.16	1	1	2.18938	10.43	2	2	2.58237	6.16	1	1	0	6.16	1	1
Q9STF2	510	54.3254	8.90967	Protein PLASTID TRANSCRIPTIONALLY ACTIVE 16, chloroplastic OS=Arabidopsis thaliana OX=3702 GN=PTAC16 PE=1 SV=1 - [PTA16_ARATH]	0	0	1.68289e+07	1.80841e+07	1.62534e+07	2.58073e+07									1.83789	6.08	2	2	4.33466	6.08	2	2	2.1382	4.31	2	2	6.78596	10.39	4	4
Q8L9C4	318	35.7389	9.46631	Very-long-chain 3-oxoacyl-CoA reductase 1 OS=Arabidopsis thaliana OX=3702 GN=KCR1 PE=1 SV=1 - [KCR1_ARATH]	0	0	0	10057588	1.00014e+07	0													0	7.55	2	2	0	2.83	1	1
Q9SYW8	257	27.7373	7.44482	Photosystem I chlorophyll a/b-binding protein 2, chloroplastic OS=Arabidopsis thaliana OX=3702 GN=LHCA2 PE=1 SV=1 - [LHCA2_ARATH]	0	0	0	0	9.79531e+06	0																	0	10.12	1	1
P29513	449	50.31	4.76709	Tubulin beta-5 chain OS=Arabidopsis thaliana OX=3702 GN=TUBB5 PE=2 SV=1 - [TBB5_ARATH]	0	0	9.34751e+06	3.23689e+07	1.88441e+07	2.42085e+07									1.72389	2.23	1	1	4.98349	10.02	4	4	2.44637	6.9	3	3	2.53524	4.9	2	2
Q9SJL8	390	42.4706	6.17627	S-adenosylmethionine synthase 3 OS=Arabidopsis thaliana OX=3702 GN=METK3 PE=1 SV=1 - [METK3_ARATH]	0	0	0	1.93043e+07	0	1.71075e+07													0	6.15	1	1					0	10	2	2
Q01908	373	40.8856	8.00146	ATP synthase gamma chain 1, chloroplastic OS=Arabidopsis thaliana OX=3702 GN=ATPC1 PE=1 SV=1 - [ATPG1_ARATH]	0	1.26704e+07	0	0	6.59974e+06	3.06576e+07					2.00555	3.49	1	1									1.85375	2.68	1	1	2.7151	7.24	2	2
Q9ASV6	202	21.8126	10.1255	Small ribosomal subunit protein bS20c OS=Arabidopsis thaliana OX=3702 GN=RPS20 PE=2 SV=1 - [RR20_ARATH]	0	0	9.87018e+06	2.74254e+07	2.67043e+07	0									0	4.46	1	1	0	9.9	2	2	1.67492	9.9	2	2
Q9LEY9	156	16.9373	9.39307	H/ACA ribonucleoprotein complex subunit 2-like protein OS=Arabidopsis thaliana OX=3702 GN=At5g08180 PE=1 SV=1 - [NHP2_ARATH]	0	0	8.90801e+06	17172290	11266405	0									0	9.62	1	1	0	9.62	1	1	0	9.62	1	1
Q9C9C0	677	75.0475	9.14404	Serine protease SPPA, chloroplastic OS=Arabidopsis thaliana OX=3702 GN=SPPA PE=2 SV=1 - [SPPA1_ARATH]	0	0	1.88671e+07	2.27694e+07	1.26899e+07	3.20143e+07									1.96871	4.28	2	2	1.87533	1.62	1	1	1.86839	6.2	3	3	3.63959	9.6	5	5
Q05431	250	27.5438	6.12549	L-ascorbate peroxidase 1, cytosolic OS=Arabidopsis thaliana OX=3702 GN=APX1 PE=1 SV=2 - [APX1_ARATH]	0	0	8.72209e+06	0	0	1.5345e+07									0	9.6	2	2									0	5.6	1	1
O65396	408	44.4168	8.36768	Aminomethyltransferase, mitochondrial OS=Arabidopsis thaliana OX=3702 GN=GDCST PE=2 SV=1 - [GCST_ARATH]	0	0	2.57052e+07	0	0	1.49603e+07									2.14948	9.56	2	3									0	9.56	2	3
Q6S5G3	793	89.2739	8.08936	Translocase of chloroplast 90, chloroplastic OS=Arabidopsis thaliana OX=3702 GN=TOC90 PE=1 SV=1 - [TOC90_ARATH]	0	0	0	1.40363e+07	1.32817e+07	0													5.28268	7.94	5	5	3.5289	6.56	4	4
O50061	282	30.5399	8.93896	Large ribosomal subunit protein uL4c OS=Arabidopsis thaliana OX=3702 GN=RPL4 PE=2 SV=2 - [RK4_ARATH]	0	0	2.4729e+07	2.16723e+07	0	0									4.95756	9.22	2	2	3.20198	4.96	1	1
Q9SY97	273	29.163	8.67529	Photosystem I chlorophyll a/b-binding protein 3-1, chloroplastic OS=Arabidopsis thaliana OX=3702 GN=LHCA3 PE=1 SV=1 - [LHCA3_ARATH]	0	0	0	2.78598e+07	1.6761e+07	0													1.9927	9.16	2	2	0	6.23	1	1
Q9XJ27	208	22.5634	10.4624	Small ribosomal subunit protein uS9c OS=Arabidopsis thaliana OX=3702 GN=RPS9 PE=2 SV=1 - [RR9_ARATH]	0	0	0	0	3.26648e+06	0																	0	9.13	1	1
Q9SMX3	274	29.193	8.20654	Mitochondrial outer membrane protein porin 3 OS=Arabidopsis thaliana OX=3702 GN=VDAC3 PE=1 SV=3 - [VDAC3_ARATH]	0	0	0	1.80014e+07	20341810	0													1.76932	4.38	1	1	1.92416	9.12	2	2
Q9FNP8	143	15.6874	10.2134	Small ribosomal subunit protein eS19x OS=Arabidopsis thaliana OX=3702 GN=RPS19C PE=2 SV=1 - [RS193_ARATH]	0	0	0	5.99405e+07	4.79456e+07	2.1541e+07													1.99101	9.09	1	1	2.15526	9.09	1	1	1.72711	9.09	1	1
P92549	507	55.0688	6.32861	ATP synthase subunit alpha, mitochondrial OS=Arabidopsis thaliana OX=3702 GN=ATPA PE=1 SV=3 - [ATPAM_ARATH]	0	2.24645e+06	1.36786e+07	1.64054e+07	1.1501e+07	1.51194e+07					0	4.34	1	1	0	4.73	3	3	2.71585	9.07	4	5	0	2.76	2	2	2.92142	9.07	4	4
Q9LXM8	111	11.0086	4.50049	Large ribosomal subunit protein P2w OS=Arabidopsis thaliana OX=3702 GN=RPP2D PE=3 SV=1 - [RLA24_ARATH]	0	0	0	1.12708e+07	1.67336e+07	0													2.09051	9.01	1	1	2.26557	9.01	1	1
Q43316	382	41.0175	8.47021	Porphobilinogen deaminase, chloroplastic OS=Arabidopsis thaliana OX=3702 GN=HEMC PE=1 SV=1 - [HEM3_ARATH]	0	0	7.15243e+06	0	0	1.90879e+07									0	5.76	2	2									0	3.14	1	1
Q42525	496	53.6727	6.1001	Hexokinase-1 OS=Arabidopsis thaliana OX=3702 GN=HXK1 PE=1 SV=2 - [HXK1_ARATH]	0	0	0	1.16277e+07	1.07514e+07	5.9762e+06													1.88322	8.87	3	3	1.84705	5.85	2	2	0	3.02	1	1
Q9LU64	305	34.6424	4.95752	Superoxide dismutase [Fe] 2, chloroplastic OS=Arabidopsis thaliana OX=3702 GN=FSD2 PE=1 SV=1 - [SODF2_ARATH]	0	0	1.70166e+07	0	0	8.89046e+06									2.17311	3.28	1	1									0	5.57	1	1
O49203	238	25.7183	9.23193	Nucleoside diphosphate kinase III, chloroplastic/mitochondrial OS=Arabidopsis thaliana OX=3702 GN=NDPK3 PE=1 SV=1 - [NDK3_ARATH]	0	0	0	2.87164e+07	2.47782e+07	0													1.79089	8.82	2	2	0	5.04	1	1
Q9ZVL6	285	31.1195	8.83643	UPF0603 protein At1g54780, chloroplastic OS=Arabidopsis thaliana OX=3702 GN=At1g54780 PE=1 SV=1 - [U603_ARATH]	0	0	0	8.75174e+06	6.04544e+06	7.84556e+06													2.18739	8.77	2	2	0	2.46	1	1	0	8.77	2	2
Q9SQI8	480	50.0491	8.36768	Dihydrolipoyllysine-residue acetyltransferase component 4 of pyruvate dehydrogenase complex, chloroplastic OS=Arabidopsis thaliana OX=3702 GN=LTA2 PE=1 SV=1 - [ODP24_ARATH]	0	0	0	0	0	5.03853e+06					0	2.08	1	1													2.08304	6.67	2	2
Q9FMK9	389	43.5203	9.45166	Probable inactive purple acid phosphatase 29 OS=Arabidopsis thaliana OX=3702 GN=PAP29 PE=2 SV=1 - [PPA29_ARATH]	0	0	0	1.08961e+07	6.16724e+06	0													1.61491	8.74	3	3	0	2.06	1	1
P56762	329	38.113	7.57666	DNA-directed RNA polymerase subunit alpha OS=Arabidopsis thaliana OX=3702 GN=rpoA PE=3 SV=1 - [RPOA_ARATH]	0	5.89188e+06	26170820	17357521	10792605	2.07025e+07					0	4.56	1	1	3.80149	8.51	2	2	3.66347	8.51	2	2	0	4.56	1	1	0	4.56	1	1
P25697	395	44.4356	6.04932	Phosphoribulokinase, chloroplastic OS=Arabidopsis thaliana OX=3702 GN=At1g32060 PE=1 SV=1 - [KPPR_ARATH]	0	0	0	0	0	7.47255e+06																					0	8.35	2	2
Q9FWS4	144	16.0225	9.80322	Large ribosomal subunit protein bL31c OS=Arabidopsis thaliana OX=3702 GN=RPL31 PE=2 SV=1 - [RK31_ARATH]	0	0	1.09201e+07	0	0	0									0	8.33	1	1
Q9SRH5	276	29.4073	8.73389	Mitochondrial outer membrane protein porin 1 OS=Arabidopsis thaliana OX=3702 GN=VDAC1 PE=1 SV=3 - [VDAC1_ARATH]	0	0	0	2.08582e+07	1.67415e+07	7.57503e+06													4.77083	8.33	2	3	2.84918	8.33	2	3	2.03316	5.07	1	1
Q9S7J7	265	28.6024	5.42725	Chlorophyll a-b binding protein 2.2, chloroplastic OS=Arabidopsis thaliana OX=3702 GN=LHCB2.2 PE=1 SV=1 - [CB22_ARATH]	0	0	5.90258e+07	3.4586e+08	2.49665e+08	9.6774e+07									1.89212	8.3	2	2	4.29777	8.3	2	2	1.89439	8.3	2	3	5.40787	8.3	2	3
CON_TRY1_BOVIN	243	25.4084	7.91357	SWISS-PROT:P00760 Cationic trypsin precursor (EC 3.4.21.4) (Beta-trypsin) [Contains: Alpha-trypsin	0	5419182	0	0	0	0	0	8.23	1	1	0	8.23	1	3
Q9S841	331	34.9977	6.16357	Oxygen-evolving enhancer protein 1-2, chloroplastic OS=Arabidopsis thaliana OX=3702 GN=PSBO2 PE=1 SV=1 - [PSBO2_ARATH]	0	0	1.47281e+07	1.56421e+07	1.37552e+07	19884462									4.11019	8.16	3	3	0	4.53	2	2	1.67235	4.53	2	2	0	4.53	2	2
Q7Y1W1	527	61.5858	5.64307	Protein TIC 56, chloroplastic OS=Arabidopsis thaliana OX=3702 GN=TIC56 PE=1 SV=1 - [TIC56_ARATH]	0	0	0	2.30541e+07	1.16973e+07	1.46076e+07													2.1362	3.8	2	2	3.73061	5.88	3	3	0	4.17	3	3
Q9SSS9	234	25.6527	9.05615	ATP synthase subunit delta, chloroplastic OS=Arabidopsis thaliana OX=3702 GN=ATPD PE=1 SV=1 - [ATPD_ARATH]	0	0	9.02579e+06	1.23881e+07	6.54077e+06	1.19245e+07									3.62929	8.12	2	2	1.88705	3.85	1	1	1.62331	4.27	1	1	1.83946	8.12	2	2
P59169	136	15.3966	11.1509	Histone H3.3 OS=Arabidopsis thaliana OX=3702 GN=HTR4 PE=1 SV=2 - [H33_ARATH]	0	0	7.26082e+06	0	0	3.65346e+07									0	8.09	1	1									0	8.09	1	2
Q9FJA6	248	27.4406	9.53955	Small ribosomal subunit protein uS3x OS=Arabidopsis thaliana OX=3702 GN=RPS3C PE=1 SV=1 - [RS33_ARATH]	0	0	6965814	3.68731e+07	1.42477e+07	6.93644e+06									2.01971	4.84	1	1	2.15046	4.84	1	1	1.91033	8.06	2	2	1.89719	4.84	1	1
Q8L5U0	397	44.9292	4.98291	COP9 signalosome complex subunit 4 OS=Arabidopsis thaliana OX=3702 GN=CSN4 PE=1 SV=2 - [CSN4_ARATH]	0	0	0	8.85374e+06	1.21395e+07	0													2.39121	4.79	2	2	4.03294	6.3	2	2
Q9LJE4	596	63.3024	5.73193	Chaperonin 60 subunit beta 2, chloroplastic OS=Arabidopsis thaliana OX=3702 GN=CPN60B2 PE=1 SV=1 - [CPNB2_ARATH]	4.58005e+06	0	2.52242e+07	0	6.05341e+06	1.94978e+07	0	1.85	1	1					8.95656	8.05	4	4					3.77068	4.19	2	2	7.22948	6.04	3	3
Q8W585	685	73.1529	5.94775	ATP-dependent zinc metalloprotease FTSH 8, chloroplastic OS=Arabidopsis thaliana OX=3702 GN=FTSH8 PE=1 SV=1 - [FTSH8_ARATH]	2.94136e+06	0	2.89645e+07	2.03739e+07	2.2578e+07	2.09817e+07	0	1.75	1	1					7.4275	8.03	5	5	1.64192	5.69	4	4	3.7223	6.28	4	4	4.25848	3.21	2	2
O81770	533	58.5002	9.17334	Monogalactosyldiacylglycerol synthase 1, chloroplastic OS=Arabidopsis thaliana OX=3702 GN=MGD1 PE=1 SV=1 - [MGDG1_ARATH]	0	0	0	1.11794e+07	9.90673e+06	5.82438e+06													6.46986	7.88	4	4	3.58045	5.07	3	3	0	1.69	1	1
F4I4F2	499	56.0943	8.49951	Serine/threonine-protein kinase RHS3 OS=Arabidopsis thaliana OX=3702 GN=RHS3 PE=1 SV=1 - [RHS3_ARATH]	0	0	0	0	0	2.19859e+07																					0	7.82	1	1
Q8LDL0	231	26.0646	9.56885	Protein HHL1, chloroplastic OS=Arabidopsis thaliana OX=3702 GN=HHL1 PE=1 SV=1 - [HHL1_ARATH]	0	0	0	0	0	0									0	7.79	1	1
Q93XM7	300	31.003	9.5249	Mitochondrial carnitine/acylcarnitine carrier-like protein OS=Arabidopsis thaliana OX=3702 GN=BOU PE=1 SV=1 - [MCAT_ARATH]	0	0	0	1.65269e+07	9.15242e+06	0													2.01465	7.67	1	1	0	7.67	1	1
Q39043	668	73.5159	5.21143	Heat shock 70 kDa protein BIP2 OS=Arabidopsis thaliana OX=3702 GN=BIP2 PE=1 SV=2 - [BIP2_ARATH]	0	0	0	3.19468e+07	3.45216e+07	3.26871e+07													6.72071	7.63	4	4	5.23088	3.74	2	3	2.42598	2.4	1	1
Q9SUI6	145	15.2641	9.90576	Photosystem I reaction center subunit VI-2, chloroplastic OS=Arabidopsis thaliana OX=3702 GN=PSAH2 PE=1 SV=1 - [PSAH2_ARATH]	0	0	0	18177443	16231825	1.18337e+07													1.83782	7.59	1	1	0	7.59	1	1	0	7.59	1	1
Q940U6	316	34.5652	8.99756	Protein FLUORESCENT IN BLUE LIGHT, chloroplastic OS=Arabidopsis thaliana OX=3702 GN=FLU PE=1 SV=1 - [FLU_ARATH]	0	0	0	6.32872e+06	5.84706e+06	1.18997e+07													0	2.53	1	1	0	2.53	1	1	2.33189	7.59	2	2
P61845	93	10.7818	10.6528	Large ribosomal subunit protein uL23cz/uL23cy OS=Arabidopsis thaliana OX=3702 GN=rpl23-A PE=3 SV=1 - [RK23_ARATH]	0	0	0	2.7492e+07	2.4106e+07	0													0	7.53	1	2	0	7.53	1	1
Q9FKW6	360	40.3006	8.1333	Ferredoxin--NADP reductase, leaf isozyme 1, chloroplastic OS=Arabidopsis thaliana OX=3702 GN=LFNR1 PE=1 SV=1 - [FNRL1_ARATH]	0	0	0	0	0	2.0792e+07																					3.99191	7.5	2	2
Q9C5J8	732	79.8864	8.1626	Outer envelope protein 80, chloroplastic OS=Arabidopsis thaliana OX=3702 GN=OEP80 PE=2 SV=1 - [OEP80_ARATH]	0	0	0	1.60418e+07	1.55031e+07	8.10226e+06													4.63817	5.6	3	3	1.61771	7.38	4	4	0	3.14	2	2
Q43292	95	10.8337	11.8687	Large ribosomal subunit protein eL37y OS=Arabidopsis thaliana OX=3702 GN=RPL37B PE=3 SV=2 - [RL372_ARATH]	0	0	1.83461e+07	0	0	0									0	7.37	1	1
F4K410	675	74.2684	7.25439	Putative elongation factor TypA-like SVR3, chloroplastic OS=Arabidopsis thaliana OX=3702 GN=SVR3 PE=1 SV=1 - [SVR3_ARATH]	0	0	8.99474e+06	0	0	6.48893e+06									2.39269	4	2	2									2.17564	5.93	3	3
O04331	277	30.381	7.63525	Prohibitin-3, mitochondrial OS=Arabidopsis thaliana OX=3702 GN=PHB3 PE=1 SV=1 - [PHB3_ARATH]	0	0	0	0	3.80616e+06	16617053																	0	3.25	1	1	0	3.97	1	1
O65502	395	43.6957	8.42627	Protein HIGH CHLOROPHYLL FLUORESCENCE PHENOTYPE 244, chloroplastic OS=Arabidopsis thaliana OX=3702 GN=HCF244 PE=1 SV=1 - [HC244_ARATH]	0	0	1.23617e+07	8.51327e+06	7.28775e+06	9.0393e+06									0	2.03	1	1	0	7.09	3	3	1.66636	3.8	2	2	0	3.8	2	2
Q9C5M0	298	31.8912	9.23193	Mitochondrial dicarboxylate/tricarboxylate transporter DTC OS=Arabidopsis thaliana OX=3702 GN=DTC PE=1 SV=1 - [DTC_ARATH]	0	0	0	1.38469e+07	1.48706e+07	1.30398e+07													0	7.05	2	2	0	4.03	1	1	0	4.03	1	1
P83483	556	59.634	6.62451	ATP synthase subunit beta-1, mitochondrial OS=Arabidopsis thaliana OX=3702 GN=At5g08670 PE=1 SV=1 - [ATPBM_ARATH]	0	0	5.17825e+07	62932139	2.35184e+07	3.3662e+07									2.03081	1.98	1	1	2.01541	1.98	1	1	6.47757	7.01	3	3	2.12743	4.5	2	2
Q0WPR4	499	56.2933	8.45557	Serine carboxypeptidase-like 34 OS=Arabidopsis thaliana OX=3702 GN=SCPL34 PE=2 SV=2 - [SCP34_ARATH]	0	0	0	0	0	0																	2.93395	7.01	1	1
Q42522	472	50.1094	7.38623	Glutamate-1-semialdehyde 2,1-aminomutase 2, chloroplastic OS=Arabidopsis thaliana OX=3702 GN=GSA2 PE=1 SV=2 - [GSA2_ARATH]	0	0	0	0	0	0																	0	6.99	1	1
Q93Z16	691	74.6218	7.53271	Dolichyl-diphosphooligosaccharide--protein glycosyltransferase subunit 2 OS=Arabidopsis thaliana OX=3702 GN=RPN2 PE=1 SV=1 - [RPN2_ARATH]	0	0	0	8.93576e+06	7.5419e+06	0													0	3.91	2	2	0	5.5	3	3
Q9FF90	206	23.4709	11.0044	Large ribosomal subunit protein eL13x OS=Arabidopsis thaliana OX=3702 GN=RPL13D PE=1 SV=1 - [RL133_ARATH]	0	0	1.50354e+08	4.81361e+08	4.63262e+08	9.8322e+07									1.64298	3.88	1	1	0	3.88	1	2	3.38355	3.88	1	2	1.83693	6.8	2	2
Q9XFS7	118	12.4864	10.3599	Non-specific lipid-transfer protein 5 OS=Arabidopsis thaliana OX=3702 GN=LTP5 PE=1 SV=1 - [NLTP5_ARATH]	7.22587e+06	0	7.22851e+07	2.53284e+08	182535206	8.05497e+07	0	6.78	1	1					0	6.78	1	1	0	6.78	1	2	0	6.78	1	2	0	6.78	1	2
P16180	149	16.2718	10.5649	Small ribosomal subunit protein uS17c OS=Arabidopsis thaliana OX=3702 GN=RPS17 PE=1 SV=1 - [RR17_ARATH]	0	0	6.88732e+07	1.04796e+08	8.86403e+07	41374538									1.73724	6.71	1	1	1.83167	6.71	1	1	1.84396	6.71	1	1	2.25368	6.71	1	1
Q9T0I5	448	49.1044	9.67139	Proline-rich protein 4 OS=Arabidopsis thaliana OX=3702 GN=PRP4 PE=2 SV=1 - [PRP4_ARATH]	0	0	0	0	5.81941e+06	0																	0	6.7	1	1
Q03251	169	16.5685	5.68115	Glycine-rich RNA-binding protein 8 OS=Arabidopsis thaliana OX=3702 GN=RBG8 PE=1 SV=1 - [RBG8_ARATH]	0	0	0	0	0	1.82467e+06																					0	6.51	1	1
Q9C525	524	59.6259	7.02002	Beta-glucosidase 21 OS=Arabidopsis thaliana OX=3702 GN=BGLU21 PE=1 SV=1 - [BGL21_ARATH]	0	0	5.77658e+07	1.41262e+07	0	7.11363e+06									5.50958	6.49	4	4	0	1.72	1	1					0	1.34	1	1
P42825	419	46.409	7.12256	Chaperone protein dnaJ 2 OS=Arabidopsis thaliana OX=3702 GN=ATJ2 PE=1 SV=2 - [DNAJ2_ARATH]	0	0	0	1.43754e+07	1.25686e+07	0													0	6.44	2	2	0	3.58	1	1
CON_IPI00691861.2	234	24.521	7.62061	TREMBL:Q1RMN8 (Bos taurus) Similar to Immunoglobulin lambda-like polypeptide 1	0	0	9.6337e+07	8.12038e+07	0	1.14991e+08									2.53747	6.41	1	1	2.32848	6.41	1	1					2.28892	6.41	1	1
Q9LTX9	718	76.9497	5.30029	Heat shock 70 kDa protein 7, chloroplastic OS=Arabidopsis thaliana OX=3702 GN=HSP70-7 PE=2 SV=1 - [HSP7G_ARATH]	0	0	8.92488e+06	0	0	7.21197e+06									0	3.2	2	2									0	4.46	3	3
Q9M591	409	47.6003	8.38232	Magnesium-protoporphyrin IX monomethyl ester [oxidative] cyclase, chloroplastic OS=Arabidopsis thaliana OX=3702 GN=CRD1 PE=1 SV=2 - [CRD1_ARATH]	0	0	0	1.02643e+07	17606070	14128239													0	2.93	1	1	1.67093	3.42	1	1	0	2.93	1	1
Q8RYC2	378	42.09	5.32568	Putative actin-5 OS=Arabidopsis thaliana OX=3702 GN=ACT5 PE=5 SV=1 - [ACT5_ARATH]	0	0	0	0	4.10577e+08	0																	2.56249	6.35	1	1
Q8RY97	178	19.8412	5.89697	Protein HEAT-INDUCED TAS1 TARGET 5 OS=Arabidopsis thaliana OX=3702 GN=HTT5 PE=2 SV=1 - [HTT5_ARATH]	0	0	0	0	3.58807e+07	0																	0	6.18	1	1
Q9FEF8	308	32.8091	10.1401	rRNA 2'-O-methyltransferase fibrillarin 1 OS=Arabidopsis thaliana OX=3702 GN=FIB1 PE=1 SV=1 - [FBRL1_ARATH]	0	0	0	1.4796e+07	1.17634e+07	0													0	6.17	1	1	0	6.17	1	1
Q9XI19	328	37.3535	5.021	PLASTID TRANSCRIPTIONALLY ACTIVE protein 6, chloroplastic OS=Arabidopsis thaliana OX=3702 GN=PTAC6 PE=1 SV=1 - [PTAC6_ARATH]	0	0	8.59867e+06	5.73957e+06	4.12484e+06	9.17958e+06									0	6.1	2	2	0	2.74	1	1	0	2.74	1	1	2.29343	6.1	2	2
Q84K90	263	29.183	7.13721	RGS1-HXK1-interacting protein 1 OS=Arabidopsis thaliana OX=3702 GN=RHIP1 PE=1 SV=1 - [RHIP1_ARATH]	0	0	0	1.38396e+07	0	0													1.65711	6.08	2	2
Q9LTR2	381	41.6041	8.68994	Protein TRIGALACTOSYLDIACYLGLYCEROL 2, chloroplastic OS=Arabidopsis thaliana OX=3702 GN=TGD2 PE=1 SV=1 - [TGD2_ARATH]	0	0	0	1.61312e+07	1.34851e+07	0													1.82177	6.04	2	2	1.67198	6.04	2	2
Q93VC7	416	45.0823	5.24951	Small ribosomal subunit protein bS1c OS=Arabidopsis thaliana OX=3702 GN=RPS1 PE=1 SV=1 - [RPS1_ARATH]	0	0	2.14439e+07	9.86952e+06	4.54589e+06	1.35118e+07									1.86415	6.01	2	2	1.68412	6.01	2	2	0	3.37	1	1	1.78745	6.01	2	2
CON_IPI00691212.1	202	23.1676	5.87158	SWISS-PROT:Q3SZR3 (Bos taurus) Alpha-1-acid glycoprotein precursor	0	6.30028e+06	0	0	0	0					1.65158	5.94	1	1
Q01667	241	25.9793	6.68311	Chlorophyll a-b binding protein 6, chloroplastic OS=Arabidopsis thaliana OX=3702 GN=LHCA1 PE=1 SV=1 - [CAB6_ARATH]	0	0	0	0	1.89182e+07	0																	0	5.81	1	1
Q84WU6	585	63.7021	5.80811	Auxin response factor 17 OS=Arabidopsis thaliana OX=3702 GN=ARF17 PE=2 SV=1 - [ARFQ_ARATH]	0	0	0	0	0	0																	0	5.81	1	1
Q9XFT3	224	23.8517	9.64209	Oxygen-evolving enhancer protein 3-1, chloroplastic OS=Arabidopsis thaliana OX=3702 GN=PSBQ1 PE=1 SV=3 - [PSBQ1_ARATH]	0	0	0	0	10611320	0													0	5.8	1	1	1.67814	5.8	1	1
P56792	122	13.5733	9.29053	Large ribosomal subunit protein uL14c OS=Arabidopsis thaliana OX=3702 GN=rpl14 PE=3 SV=1 - [RK14_ARATH]	0	0	8.79649e+06	6.44647e+06	5.71349e+06	4.88853e+06									0	5.74	1	1	0	5.74	1	1	0	5.74	1	1	0	5.74	1	1
Q9LZV4	495	54.9439	9.37842	Serine/threonine-protein kinase STN8, chloroplastic OS=Arabidopsis thaliana OX=3702 GN=STN8 PE=2 SV=1 - [STN8_ARATH]	0	0	2.11918e+07	2.0437e+07	23981186	2.67751e+07									1.99438	2.22	1	1	3.99705	5.66	2	2	2.04702	2.22	1	1	3.41108	5.66	2	2
Q41932	230	24.6281	9.71533	Oxygen-evolving enhancer protein 3-2, chloroplastic OS=Arabidopsis thaliana OX=3702 GN=PSBQ2 PE=1 SV=2 - [PSBQ2_ARATH]	0	0	0	0	0	0																	2.3537	5.65	1	1
Q9LUW6	610	63.5702	9.40771	DEAD-box ATP-dependent RNA helicase 9, mitochondrial OS=Arabidopsis thaliana OX=3702 GN=RH9 PE=1 SV=1 - [RH9_ARATH]	0	0	0	0	0	0																					2.84288	5.57	1	1
Q8H118	611	69.3118	6.72705	Probable methyltransferase PMT1 OS=Arabidopsis thaliana OX=3702 GN=At3g23300 PE=2 SV=2 - [PMT1_ARATH]	0	0	0	1.21591e+07	1.08175e+07	0													3.44354	3.44	2	2	1.83812	5.56	3	3
Q9SF21	200	22.9416	5.43994	Protein RISC-INTERACTING CLEARING 3'-5' EXORIBONUCLEASE 1 OS=Arabidopsis thaliana OX=3702 GN=RICE1 PE=1 SV=1 - [RICE1_ARATH]	0	0	7.65485e+06	0	0	0									1.69471	5.5	1	1
Q9CB01	202	21.8752	6.58057	Ras-related protein RABF1 OS=Arabidopsis thaliana OX=3702 GN=RABF1 PE=1 SV=1 - [RABF1_ARATH]	0	0	0	5.18748e+06	4.46996e+06	0													0	5.45	1	1	0	5.45	1	1
Q9FPJ4	202	22.2992	5.42725	Ras-related protein RABD2b OS=Arabidopsis thaliana OX=3702 GN=RABD2B PE=1 SV=1 - [RAD2B_ARATH]	0	0	0	7.48738e+06	6.0868e+06	0													1.80484	5.45	1	1	0	5.45	1	1
A1A6M1	387	43.992	4.88135	Protein disulfide isomerase pTAC5, chloroplastic OS=Arabidopsis thaliana OX=3702 GN=PTAC5 PE=1 SV=1 - [PTAC5_ARATH]	0	0	1.47683e+07	0	0	0									0	5.43	2	2
Q9S757	368	39.9016	8.54346	Bifunctional L-3-cyanoalanine synthase/cysteine synthase C1, mitochondrial OS=Arabidopsis thaliana OX=3702 GN=CYSC1 PE=1 SV=1 - [CYSC1_ARATH]	0	0	1.54653e+07	0	0	1.34042e+07									0	5.43	2	2									0	5.43	2	2
O04157	203	22.9304	5.47803	Ras-related protein RABG3b OS=Arabidopsis thaliana OX=3702 GN=RABG3B PE=1 SV=1 - [RAG3B_ARATH]	0	0	0	5.18748e+06	4.46996e+06	0													0	5.42	1	1	0	5.42	1	1
Q42593	426	46.0636	7.28369	L-ascorbate peroxidase T, chloroplastic OS=Arabidopsis thaliana OX=3702 GN=APXT PE=2 SV=2 - [APXT_ARATH]	0	0	6.51798e+06	1.12144e+07	0	0									0	5.4	1	1	0	5.4	1	1
O22842	281	29.9796	9.39307	Endochitinase At2g43610 OS=Arabidopsis thaliana OX=3702 GN=At2g43610 PE=1 SV=1 - [CHI61_ARATH]	0	0	7.93316e+06	0	0	0									0	5.34	1	1
B9DGT7	450	49.5093	5.05908	Tubulin alpha-2 chain OS=Arabidopsis thaliana OX=3702 GN=TUBA2 PE=2 SV=2 - [TBA2_ARATH]	0	7.07116e+06	1.90537e+07	5.11866e+07	4.164e+07	2.98613e+07					0	3.33	1	1	1.75683	3.33	1	1	3.00352	5.33	2	3	2.87365	5.33	2	3	2.13544	5.33	2	3
CON_CASA2	207	24.3334	8.26514	SWISS-PROT:P02663 Alpha-S2-casein [Contains: Casocidin-1 - Bos taurus (Bovine).	0	0	0	0	0	5.16347e+06																					0	5.31	1	1
F4J3N2	1320	152.162	8.71924	Probable inactive ATP-dependent zinc metalloprotease FTSHI 5, chloroplastic OS=Arabidopsis thaliana OX=3702 GN=FTSHI5 PE=1 SV=1 - [FTSI5_ARATH]	0	0	0	2.0306e+07	1.45162e+07	1.19951e+07													0	0.68	1	1	0	3.41	4	4	1.82917	4.62	4	4
Q9SIL6	286	31.6171	9.64209	Prohibitin-6, mitochondrial OS=Arabidopsis thaliana OX=3702 GN=PHB6 PE=1 SV=1 - [PHB6_ARATH]	0	0	0	3.78583e+06	3.04054e+06	7.50312e+06													0	5.24	1	1	0	5.24	1	1	0	5.24	1	1
Q8H107	464	50.0281	9.08545	Dihydrolipoyllysine-residue succinyltransferase component of 2-oxoglutarate dehydrogenase complex 2, mitochondrial OS=Arabidopsis thaliana OX=3702 GN=At4g26910 PE=1 SV=2 - [ODO2B_ARATH]	0	0	0	7.62304e+06	5.99256e+06	0													0	3.23	2	2	0	3.66	2	2
Q93Y07	622	70.7334	8.71924	Galactolipid galactosyltransferase SFR2, chloroplastic OS=Arabidopsis thaliana OX=3702 GN=SFR2 PE=1 SV=1 - [SFR2_ARATH]	0	0	8.20231e+06	1.78779e+07	1.77903e+07	10857509									0	1.29	1	1	1.70972	5.14	3	3	1.74198	2.73	2	2	1.91756	1.29	1	1
A8MPR5	876	99.8014	9.23193	Probable inactive ATP-dependent zinc metalloprotease FTSHI 2, chloroplastic OS=Arabidopsis thaliana OX=3702 GN=FTSHI2 PE=1 SV=1 - [FTSI2_ARATH]	0	0	0	1.2648e+07	8.9713e+06	9.06863e+06													4.75591	2.85	2	2	6.11947	5.14	3	3	4.78582	2.85	2	2
P26569	273	28.4696	10.8286	Histone H1.2 OS=Arabidopsis thaliana OX=3702 GN=At2g30620 PE=1 SV=1 - [H12_ARATH]	0	0	2.00674e+07	6.61842e+07	5.59117e+07	8.41299e+06									0	2.56	1	1	1.81675	5.13	2	2	0	5.13	2	2	0	2.56	1	1
Q43127	430	47.381	6.87354	Glutamine synthetase, chloroplastic/mitochondrial OS=Arabidopsis thaliana OX=3702 GN=GLN2 PE=1 SV=1 - [GLNA2_ARATH]	0	0	1.01781e+07	0	0	0									0	5.12	1	1
P26568	274	28.929	10.77	Histone H1.1 OS=Arabidopsis thaliana OX=3702 GN=At1g06760 PE=1 SV=1 - [H11_ARATH]	0	0	0	1.90549e+07	2.71062e+07	0													3.55716	5.11	2	2	0	2.55	1	1
P43255	197	22.5322	5.30029	COP9 signalosome complex subunit 8 OS=Arabidopsis thaliana OX=3702 GN=CSN8 PE=1 SV=1 - [CSN8_ARATH]	0	0	0	0	6.66551e+06	0																	0	5.08	1	1
Q681K2	179	19.936	8.82178	Embryo-specific protein ATS3A OS=Arabidopsis thaliana OX=3702 GN=ATS3A PE=1 SV=1 - [ATS3A_ARATH]	0	0	0	2.97798e+07	2.88597e+07	0													0	5.03	1	1	0	5.03	1	1
P56771	320	35.3348	8.29443	Cytochrome f OS=Arabidopsis thaliana OX=3702 GN=petA PE=3 SV=1 - [CYF_ARATH]	0	0	0	8.57684e+06	0	1.06409e+07													1.91897	5	1	1					1.83066	5	1	1
P41916	221	25.2598	6.85889	GTP-binding nuclear protein Ran-1 OS=Arabidopsis thaliana OX=3702 GN=RAN1 PE=1 SV=1 - [RAN1_ARATH]	0	0	0	0	0	0													0	4.98	1	1
Q9LD43	769	85.253	5.8208	Acetyl-coenzyme A carboxylase carboxyl transferase subunit alpha, chloroplastic OS=Arabidopsis thaliana OX=3702 GN=CAC3 PE=1 SV=1 - [ACCA_ARATH]	0	0	8.71438e+06	18089097	1.2848e+07	1.21871e+07									0	1.95	1	1	0	4.94	3	3	1.60567	3.51	2	2	2.09711	4.94	3	3
Q8VY91	207	22.7464	6.20166	Small ribosomal subunit protein bS6c OS=Arabidopsis thaliana OX=3702 GN=RPS6 PE=2 SV=1 - [RR6_ARATH]	0	0	19255296	0	0	0									0	4.83	1	1
Q944I4	456	50.9857	7.13721	D-glycerate 3-kinase, chloroplastic OS=Arabidopsis thaliana OX=3702 GN=GLYK PE=1 SV=2 - [GLYK_ARATH]	0	0	7.35163e+06	0	0	9016808									0	2.41	1	1									1.81111	4.82	2	2
Q9LIS3	460	50.5384	9.64209	UDP-glucuronate 4-epimerase 6 OS=Arabidopsis thaliana OX=3702 GN=GAE6 PE=1 SV=1 - [GAE6_ARATH]	0	0	0	7.47147e+06	9.34028e+06	0													1.63972	2.61	1	1	0	2.17	1	1
P0CJ46	377	41.7709	5.49072	Actin-1 OS=Arabidopsis thaliana OX=3702 GN=ACT1 PE=1 SV=1 - [ACT1_ARATH]	0	0	2.21401e+07	0	2.0498e+07	0									0	4.77	1	1					0	4.77	1	1
Q8LD03	190	22.0468	9.74463	Small ribosomal subunit protein eS7x OS=Arabidopsis thaliana OX=3702 GN=RPS7C PE=1 SV=2 - [RS73_ARATH]	0	0	0	2.20062e+07	18262316	0													1.77363	4.74	1	1	1.68309	4.74	1	1
P56763	680	78.5327	8.48486	DNA-directed RNA polymerase subunit beta' OS=Arabidopsis thaliana OX=3702 GN=rpoC1 PE=3 SV=1 - [RPOC1_ARATH]	0	0	8.41048e+06	0	0	9.70117e+06									2.21107	2.94	2	2									4.03894	3.82	2	2
Q9C514	191	21.909	9.80322	Small ribosomal subunit protein eS7z OS=Arabidopsis thaliana OX=3702 GN=RPS7A PE=2 SV=1 - [RS71_ARATH]	0	0	0	15145185	1.0935e+07	0													0	4.71	1	1	0	4.71	1	1
Q949U7	234	24.6689	9.02686	Peroxiredoxin-2E, chloroplastic OS=Arabidopsis thaliana OX=3702 GN=PRXIIE PE=1 SV=2 - [PRX2E_ARATH]	0	0	1.84471e+07	0	0	1.51291e+07									1.82527	4.7	1	1									2.0114	4.7	1	1
Q9LTV6	298	31.7766	9.14404	Peroxisomal 2,4-dienoyl-CoA reductase [(3E)-enoyl-CoA-producing] OS=Arabidopsis thaliana OX=3702 GN=At3g12800 PE=2 SV=1 - [DECR2_ARATH]	0	0	0	1.65965e+07	0	0													2.41097	4.7	1	1
P56778	473	51.8347	7.1958	Photosystem II CP43 reaction center protein OS=Arabidopsis thaliana OX=3702 GN=psbC PE=1 SV=3 - [PSBC_ARATH]	0	0	0	9.4393e+06	12416244	15251508													0	1.69	1	1	2.43065	2.96	1	1	0	1.69	1	1
Q9CA58	763	85.7132	6.771	Putative pentatricopeptide repeat-containing protein At1g74580 OS=Arabidopsis thaliana OX=3702 GN=At1g74580 PE=3 SV=1 - [PP120_ARATH]	0	0	0	0	0	0																					3.09703	4.59	1	2
Q84JF5	483	55.5749	5.60498	Protein PLASTID TRANSCRIPTIONALLY ACTIVE 14 OS=Arabidopsis thaliana OX=3702 GN=PTAC14 PE=1 SV=1 - [PTA14_ARATH]	0	0	6.4853e+06	0	0	9.71443e+06									0	1.66	1	1									0	4.55	2	2
O80796	330	36.3697	9.11475	Membrane-associated protein VIPP1, chloroplastic OS=Arabidopsis thaliana OX=3702 GN=VIPP1 PE=1 SV=1 - [VIPP1_ARATH]	0	0	0	0	0	1.04218e+07																					0	4.55	1	1
Q9SHI1	1026	109.679	7.44482	Translation initiation factor IF-2, chloroplastic OS=Arabidopsis thaliana OX=3702 GN=At1g17220 PE=2 SV=2 - [IF2C_ARATH]	0	0	5.8313e+06	9.60327e+06	6.91642e+06	0									2.0085	2.63	2	2	1.60544	1.66	1	1	0	4.48	3	3
Q96242	518	58.1604	8.66064	Allene oxide synthase, chloroplastic OS=Arabidopsis thaliana OX=3702 GN=CYP74A PE=1 SV=3 - [CP74A_ARATH]	0	0	1.60537e+07	0	0	0									0	4.44	2	2
Q9S7N7	160	17.0748	9.56885	Photosystem I reaction center subunit V, chloroplastic OS=Arabidopsis thaliana OX=3702 GN=PSAG PE=1 SV=1 - [PSAG_ARATH]	0	0	0	1.43522e+07	0	0													0	4.38	1	1
Q08682	298	32.2708	5.14795	Small ribosomal subunit protein uS2z OS=Arabidopsis thaliana OX=3702 GN=RPSaA PE=1 SV=3 - [RSSA1_ARATH]	0	0	4.76878e+06	1.37896e+07	7080195	6.56892e+06									1.82284	4.36	1	1	2.64063	4.36	1	1	1.77206	4.36	1	1	1.7358	4.36	1	1
Q8H112	324	35.6981	5.2876	PGR5-like protein 1A, chloroplastic OS=Arabidopsis thaliana OX=3702 GN=PGRL1A PE=1 SV=1 - [PGL1A_ARATH]	0	0	0	2.54911e+07	2.36571e+07	1.97127e+07													0	4.32	1	1	0	4.32	1	1	0	4.32	1	1
Q96522	325	35.806	9.1001	Peroxidase 45 OS=Arabidopsis thaliana OX=3702 GN=PER45 PE=1 SV=1 - [PER45_ARATH]	0	0	0	0	0	3.18588e+06																					0	4.31	1	1
Q93YZ7	491	53.8395	8.96826	Acetolactate synthase small subunit 1, chloroplastic OS=Arabidopsis thaliana OX=3702 GN=AHASS1 PE=1 SV=1 - [ILVH1_ARATH]	0	0	6.6682e+06	5.93146e+06	4.81833e+06	9364706									1.60685	4.28	2	2	0	2.44	1	1	0	2.44	1	1	1.72181	2.44	1	1
Q9S713	562	63.212	9.31982	Serine/threonine-protein kinase STN7, chloroplastic OS=Arabidopsis thaliana OX=3702 GN=STN7 PE=1 SV=1 - [STT7_ARATH]	0	5.04954e+06	0	0	0	4.18421e+07					0	2.31	1	1													4.45213	4.27	2	2
O48529	234	25.4943	8.66064	Rhodanese-like domain-containing protein 9, chloroplastic OS=Arabidopsis thaliana OX=3702 GN=STR9 PE=2 SV=1 - [STR9_ARATH]	0	0	0	8.04859e+06	0	0													1.9343	4.27	1	1
Q9FN50	258	28.7971	9.64209	Protein CHAPERONE-LIKE PROTEIN OF POR1, chloroplastic OS=Arabidopsis thaliana OX=3702 GN=CPP1 PE=1 SV=1 - [CPP1_ARATH]	0	0	0	7.39918e+06	0	0													0	4.26	1	1
P53492	377	41.709	5.49072	Actin-7 OS=Arabidopsis thaliana OX=3702 GN=ACT7 PE=1 SV=1 - [ACT7_ARATH]	0	0	0	21080176	0	2.86036e+07													2.95816	4.24	1	1					2.64888	4.24	1	1
Q9FK91	814	91.3474	5.22412	Protein ADP-ribosyltransferase PARP3 OS=Arabidopsis thaliana OX=3702 GN=PARP3 PE=2 SV=2 - [PARP3_ARATH]	0	0	0	37872047	0	0													0	4.18	1	1
Q9LIE7	820	91.7902	7.26904	Pentatricopeptide repeat-containing protein At3g22150, chloroplastic OS=Arabidopsis thaliana OX=3702 GN=PCMP-E95 PE=2 SV=1 - [PP246_ARATH]	0	0	0	774309188	0	0													0	4.15	1	1
Q9C522	608	65.772	7.81104	ATP-citrate synthase beta chain protein 1 OS=Arabidopsis thaliana OX=3702 GN=ACLB-1 PE=2 SV=1 - [ACLB1_ARATH]	0	0	5.95548e+06	0	0	1.485e+07									1.68088	1.64	1	1									3.49892	4.11	2	2
Q9FQ20	810	91.4023	5.31299	Sister chromatid cohesion 1 protein 2 OS=Arabidopsis thaliana OX=3702 GN=SYN2 PE=2 SV=2 - [SCC12_ARATH]	0	0	0	0	0	0																	2.47139	4.07	1	1
Q8VYD4	867	95.8049	6.46826	Cation/H(+) antiporter 23, chloroplastic OS=Arabidopsis thaliana OX=3702 GN=CHX23 PE=1 SV=1 - [CHX23_ARATH]	0	0	0	0	0	0									0	4.04	1	1
Q9ASR1	843	93.8302	6.25244	Elongation factor 2 OS=Arabidopsis thaliana OX=3702 GN=LOS1 PE=1 SV=1 - [EF2_ARATH]	0	0	1.38589e+07	2.75223e+07	2.45712e+07	1.82627e+07									3.75109	2.14	2	2	6.1743	4.03	3	3	3.81252	2.14	2	2	3.9849	4.03	3	3
Q9SCX3	224	24.1859	4.56396	Elongation factor 1-beta 2 OS=Arabidopsis thaliana OX=3702 GN=At5g19510 PE=1 SV=1 - [EF1B2_ARATH]	0	0	0	0	0	5.28688e+06																					0	4.02	1	1
Q9LQF2	551	62.7935	6.82959	Alkaline/neutral invertase CINV1 OS=Arabidopsis thaliana OX=3702 GN=CINV1 PE=1 SV=1 - [CINV1_ARATH]	0	0	0	1.01664e+07	7.53291e+06	0													1.68798	2	1	1	1.60471	2	1	1
P56786	2294	269.395	8.68994	Protein Ycf2 OS=Arabidopsis thaliana OX=3702 GN=ycf2-A PE=1 SV=1 - [YCF2_ARATH]	0	0	0	1.2098e+07	8.99493e+06	8.57634e+06													2.4215	2.88	5	5	2.08907	2.7	4	4	2.09259	2.88	5	5
Q9LNU3	252	26.744	8.60205	Expansin-A11 OS=Arabidopsis thaliana OX=3702 GN=EXPA11 PE=2 SV=1 - [EXP11_ARATH]	0	0	0	2056586	0	0													0	3.97	1	1
O23255	485	53.3441	5.97314	Adenosylhomocysteinase 1 OS=Arabidopsis thaliana OX=3702 GN=SAHH1 PE=1 SV=1 - [SAHH1_ARATH]	0	0	0	0	0	9.22277e+06																					0	3.92	1	1
O65581	358	38.2698	5.80811	Fructose-bisphosphate aldolase 5, cytosolic OS=Arabidopsis thaliana OX=3702 GN=FBA5 PE=1 SV=1 - [ALFC5_ARATH]	0	0	6.596e+06	1.26723e+07	1.03989e+07	1.16279e+07									0	3.91	1	1	1.69577	3.91	1	1	1.90676	3.91	1	1	1.87944	3.91	1	1
Q9LZ66	642	71.9046	8.30908	Assimilatory sulfite reductase (ferredoxin), chloroplastic OS=Arabidopsis thaliana OX=3702 GN=SIR PE=1 SV=1 - [SIR_ARATH]	0	5.95548e+06	1.35869e+07	0	0	0					0	1.87	1	1	4.14038	3.89	2	3
P93285	260	29.6653	5.23682	Cytochrome c oxidase subunit 2 OS=Arabidopsis thaliana OX=3702 GN=COX2 PE=1 SV=3 - [COX2_ARATH]	0	0	0	0	6.70207e+06	0																	1.96844	3.85	1	1
Q9SJE1	760	83.2322	5.35107	Magnesium-chelatase subunit ChlD, chloroplastic OS=Arabidopsis thaliana OX=3702 GN=CHLD PE=1 SV=3 - [CHLD_ARATH]	0	2.01989e+06	7.27011e+06	0	0	0					0	1.18	1	1	0	2.63	2	2
Q9LXX5	262	28.6122	9.26123	PsbP domain-containing protein 6, chloroplastic OS=Arabidopsis thaliana OX=3702 GN=PPD6 PE=1 SV=1 - [PPD6_ARATH]	0	0	0	0	0	6.78122e+06																					1.87292	3.82	1	1
Q42029	263	28.0779	7.38623	Oxygen-evolving enhancer protein 2-1, chloroplastic OS=Arabidopsis thaliana OX=3702 GN=PSBP1 PE=1 SV=2 - [PSBP1_ARATH]	0	0	0	3.74715e+07	0	1.88732e+07													1.616	3.8	1	1					0	3.8	1	1
P39697	212	23.6211	9.81787	Small ribosomal subunit protein uS19m OS=Arabidopsis thaliana OX=3702 GN=RPS19 PE=1 SV=2 - [RT19_ARATH]	0	0	0	6.81422e+06	0	0													0	3.77	1	1
Q8LPK5	985	111.45	7.12256	Cellulose synthase A catalytic subunit 8 [UDP-forming] OS=Arabidopsis thaliana OX=3702 GN=CESA8 PE=1 SV=1 - [CESA8_ARATH]	0	0	0	0	0	0	0	3.76	1	1
Q1H5C9	213	23.5758	9.15869	Outer envelope pore protein 24A, chloroplastic OS=Arabidopsis thaliana OX=3702 GN=OEP24A PE=1 SV=1 - [OP24A_ARATH]	0	0	0	10641661	8.28732e+06	0													1.60033	3.76	1	1	0	3.76	1	1
P51412	220	24.0236	9.24658	Large ribosomal subunit protein bL21c OS=Arabidopsis thaliana OX=3702 GN=RPL21 PE=2 SV=1 - [RK21_ARATH]	0	0	0	9.57902e+06	0	0													0	3.64	1	1
Q9FIG9	801	88.2047	4.89404	Protein ACCUMULATION AND REPLICATION OF CHLOROPLASTS 6, chloroplastic OS=Arabidopsis thaliana OX=3702 GN=ARC6 PE=1 SV=1 - [ARC6_ARATH]	0	0	0	1.35962e+07	4.83715e+06	0													2.30193	1.87	1	1	1.82354	3.62	2	2
O81845	306	32.6414	9.56885	Mitochondrial uncoupling protein 1 OS=Arabidopsis thaliana OX=3702 GN=PUMP1 PE=1 SV=1 - [PUMP1_ARATH]	0	0	0	8.35223e+06	5.37825e+06	0													0	3.59	1	1	0	3.59	1	1
O22874	253	27.2428	6.96143	Expansin-A8 OS=Arabidopsis thaliana OX=3702 GN=EXPA8 PE=2 SV=1 - [EXPA8_ARATH]	0	0	0	5.51063e+06	3.82762e+06	0													0	3.56	1	1	0	3.56	1	1
Q9LD90	565	62.987	9.14404	H/ACA ribonucleoprotein complex subunit 4 OS=Arabidopsis thaliana OX=3702 GN=CBF5 PE=1 SV=1 - [CBF5_ARATH]	0	0	1.04998e+07	0	0	0									0	3.54	1	1
Q9SCL2	397	45.403	8.88037	F-box protein At3g49450 OS=Arabidopsis thaliana OX=3702 GN=At3g49450 PE=2 SV=1 - [FB197_ARATH]	0	0	0	0	0	0													0	3.53	1	1
Q9ZPE7	314	33.5782	9.31982	Protein EXORDIUM OS=Arabidopsis thaliana OX=3702 GN=EXO PE=2 SV=1 - [EXO_ARATH]	0	0	0	0	5.71256e+06	0																	0	3.5	1	1
Q42564	287	31.5522	6.94678	L-ascorbate peroxidase 3 OS=Arabidopsis thaliana OX=3702 GN=APX3 PE=1 SV=1 - [APX3_ARATH]	0	0	0	0	0	1.24594e+07																					1.7187	3.48	1	1
Q9SYB5	346	38.7815	9.30518	Probable dolichyl-diphosphooligosaccharide--protein glycosyltransferase subunit 3B OS=Arabidopsis thaliana OX=3702 GN=OST3B PE=2 SV=1 - [OST3B_ARATH]	0	0	0	7.75956e+06	0	0													2.26198	3.47	1	1
Q9SI75	783	86.0032	5.60498	Elongation factor G, chloroplastic OS=Arabidopsis thaliana OX=3702 GN=CPEFG PE=1 SV=1 - [EFGC_ARATH]	0	0	8.58833e+06	0	0	5.23005e+06									1.78157	2.55	2	2									0	0.89	1	1
Q9FMX0	263	30.3412	8.48486	Superoxide dismutase [Fe] 3, chloroplastic OS=Arabidopsis thaliana OX=3702 GN=FSD3 PE=1 SV=1 - [SODF3_ARATH]	0	0	1.04556e+07	0	0	0									1.61161	3.42	1	1
Q9FX01	439	48.094	8.70459	3beta-hydroxysteroid-dehydrogenase/decarboxylase isoform 1 OS=Arabidopsis thaliana OX=3702 GN=3BETAHSD/D1 PE=1 SV=1 - [HSDD1_ARATH]	0	0	0	0	2.97293e+07	0																	0	3.42	1	1
Q9SGS4	302	33.6634	8.45557	Thioredoxin-like protein CDSP32, chloroplastic OS=Arabidopsis thaliana OX=3702 GN=CDSP32 PE=1 SV=1 - [CDSP_ARATH]	0	0	1.07885e+07	0	0	1.13801e+07									0	3.31	1	1									0	3.31	1	1
Q9FIW4	490	56.0417	5.63037	Beta-glucosidase 42 OS=Arabidopsis thaliana OX=3702 GN=BGLU42 PE=1 SV=1 - [BGL42_ARATH]	0	0	0	9.07903e+06	7.365e+06	8.12676e+06													0	3.27	2	2	0	3.27	2	2	0	1.43	1	1
Q9XII1	307	33.6202	5.41455	Plastid division protein PDV2 OS=Arabidopsis thaliana OX=3702 GN=PDV2 PE=1 SV=1 - [PDV2_ARATH]	0	0	0	1.55639e+07	1.42082e+07	0													1.83732	3.26	1	1	1.85356	3.26	1	1
Q56WD9	462	48.548	8.33838	3-ketoacyl-CoA thiolase 2, peroxisomal OS=Arabidopsis thaliana OX=3702 GN=PED1 PE=1 SV=2 - [THIK2_ARATH]	0	0	0	9.46352e+06	0	0													0	3.25	1	1
Q9C6B3	278	30.0465	7.23975	Gamma carbonic anhydrase 2, mitochondrial OS=Arabidopsis thaliana OX=3702 GN=GAMMACA2 PE=1 SV=1 - [GCA2_ARATH]	0	0	0	0	0	8146023																					0	3.24	1	1
Q9M2U2	310	35.7004	9.43701	Very-long-chain enoyl-CoA reductase OS=Arabidopsis thaliana OX=3702 GN=ECR PE=1 SV=1 - [TECR_ARATH]	0	0	0	1.41542e+07	1.07427e+07	0													0	3.23	1	1	1.64648	3.23	1	1
O22993	946	105.477	7.82568	Probable inactive ATP-dependent zinc metalloprotease FTSHI 1, chloroplastic OS=Arabidopsis thaliana OX=3702 GN=FTSHI1 PE=1 SV=1 - [FTSI1_ARATH]	0	0	0	1.01564e+07	6.0711e+06	8.86091e+06													1.79821	2.33	2	2	3.43063	2.01	2	2	1.95716	2.01	2	2
P45432	441	50.5465	7.31299	COP9 signalosome complex subunit 1 OS=Arabidopsis thaliana OX=3702 GN=CSN1 PE=1 SV=2 - [CSN1_ARATH]	0	0	0	1.03775e+07	0	0													2.1477	3.17	1	1
P83755	353	38.9114	5.24951	Photosystem II protein D1 OS=Arabidopsis thaliana OX=3702 GN=psbA PE=1 SV=2 - [PSBA_ARATH]	4.82343e+06	2.00206e+07	0	0	45059182	39439769	1.85638	3.12	1	1	2.34061	3.12	1	1					2.39469	3.12	1	1	2.17364	3.12	1	1	2.64985	3.12	1	1
O04603	262	28.3261	9.99365	Large ribosomal subunit protein uL5c OS=Arabidopsis thaliana OX=3702 GN=RPL5 PE=2 SV=1 - [RK5_ARATH]	0	0	0	4.88292e+06	0	0													1.67862	3.05	1	1
Q8LCP6	525	57.832	7.2251	Endoglucanase 10 OS=Arabidopsis thaliana OX=3702 GN=At1g75680 PE=2 SV=2 - [GUN10_ARATH]	0	0	0	0	3.14493e+07	4.18963e+09																	0	3.05	1	1	2.01581	3.05	1	1
F4IHY7	527	60.8574	5.05908	Protein PLASTID TRANSCRIPTIONALLY ACTIVE 12, chloroplastic OS=Arabidopsis thaliana OX=3702 GN=PTAC12 PE=1 SV=1 - [PTA12_ARATH]	0	0	5563495	0	0	0									0	3.04	1	1
Q9MAK9	399	44.7274	8.19189	26S proteasome regulatory subunit S10B homolog B OS=Arabidopsis thaliana OX=3702 GN=RPT4B PE=1 SV=1 - [PS10B_ARATH]	0	0	0	3.91941e+07	2.94658e+07	0													0	3.01	1	1	0	3.01	1	1
Q9T0P4	1629	177.64	7.00537	Ferredoxin-dependent glutamate synthase 2, chloroplastic OS=Arabidopsis thaliana OX=3702 GN=GLU2 PE=1 SV=2 - [GLTB2_ARATH]	476825744	0	0	0	0	0	0	2.89	1	1
Q9M076	462	50.7558	7.07861	ATP-dependent 6-phosphofructokinase 6 OS=Arabidopsis thaliana OX=3702 GN=PFK6 PE=1 SV=1 - [PFKA6_ARATH]	0	0	0	0	0	9.18514e+06																					2.18884	2.81	1	1
F4IDY5	1254	143.998	5.84619	Zinc finger protein BRUTUS-like At1g18910 OS=Arabidopsis thaliana OX=3702 GN=At1g18910 PE=2 SV=1 - [BTSL1_ARATH]	0	1195802336	0	0	0	0					0	2.79	1	1
Q8VZM7	813	92.0792	7.63525	Putative ion channel POLLUX-like 1 OS=Arabidopsis thaliana OX=3702 GN=At5g02940 PE=2 SV=1 - [POLL1_ARATH]	0	0	0	7.62869e+06	7.67014e+06	0													3.30457	2.71	2	2	0	1.11	1	1
Q84W56	911	100.49	8.22119	Ribonuclease J OS=Arabidopsis thaliana OX=3702 GN=RNJ PE=1 SV=1 - [RNJ_ARATH]	0	0	0	8.16281e+06	0	6.69665e+06													0	2.63	2	2					0	1.21	1	1
Q9FMR9	458	50.2916	5.92236	RuvB-like protein 1 OS=Arabidopsis thaliana OX=3702 GN=RIN1 PE=1 SV=1 - [RIN1_ARATH]	0	0	0	0	2.12036e+07	0																	0	2.62	1	1
O49326	471	51.1825	5.75732	Thiohydroximate-O-sulfate sulfur/sulfate-lyase (nitrile-forming) NSP2 OS=Arabidopsis thaliana OX=3702 GN=NSP2 PE=1 SV=1 - [JAL21_ARATH]	0	0	0	0	3.1402e+06	0																	0	2.55	1	1
Q944K2	437	48.7138	6.34131	Dolichyl-diphosphooligosaccharide--protein glycosyltransferase 48 kDa subunit OS=Arabidopsis thaliana OX=3702 GN=OST48 PE=2 SV=1 - [OST48_ARATH]	0	0	0	1.5223e+07	0	0													2.52784	2.52	1	1
Q39085	561	65.3523	7.97217	Delta(24)-sterol reductase OS=Arabidopsis thaliana OX=3702 GN=DIM PE=1 SV=2 - [DIM_ARATH]	0	0	0	1.09333e+07	9.97808e+06	0													0	2.5	1	1	0	2.5	1	1
F4KF14	855	96.7939	5.8335	Probable inactive ATP-dependent zinc metalloprotease FTSHI 4, chloroplastic OS=Arabidopsis thaliana OX=3702 GN=FTSHI4 PE=1 SV=1 - [FTSI4_ARATH]	0	0	0	0	4.90768e+06	5.5289e+06																	0	1.29	1	1	0	1.17	1	1
Q9LRR9	367	40.3162	9.12939	Glycolate oxidase 1 OS=Arabidopsis thaliana OX=3702 GN=GLO1 PE=1 SV=1 - [GLO1_ARATH]	0	0	4.26026e+06	0	0	0									0	2.45	1	1
Q9FV52	369	40.3984	7.44482	Methionine aminopeptidase 1B, chloroplastic OS=Arabidopsis thaliana OX=3702 GN=MAP1B PE=2 SV=2 - [MAP1B_ARATH]	0	0	8.06697e+06	0	0	0									0	2.44	1	1
Q9M1G4	674	74.3313	8.77783	Probable L-type lectin-domain containing receptor kinase I.5 OS=Arabidopsis thaliana OX=3702 GN=LECRK15 PE=2 SV=2 - [LRK15_ARATH]	0	0	0	78457188	0	0													0	2.37	1	1
Q9SN95	341	38.3647	7.51807	UDP-glucuronic acid decarboxylase 5 OS=Arabidopsis thaliana OX=3702 GN=UXS5 PE=2 SV=1 - [UXS5_ARATH]	0	0	0	1.04377e+07	7.27386e+06	0													0	2.35	1	1	0	2.35	1	1
Q6NMI3	680	75.7446	5.93506	Conserved oligomeric Golgi complex subunit 6 OS=Arabidopsis thaliana OX=3702 GN=COG6 PE=1 SV=1 - [COG6_ARATH]	0	0	0	0	237120789	0																	0	2.35	1	1
Q8W575	429	47.7106	6.37939	COP9 signalosome complex subunit 3 OS=Arabidopsis thaliana OX=3702 GN=CSN3 PE=1 SV=2 - [CSN3_ARATH]	0	0	0	0	1.33909e+07	0																	0	2.33	1	1
P56765	488	55.6001	6.23975	Acetyl-coenzyme A carboxylase carboxyl transferase subunit beta, chloroplastic OS=Arabidopsis thaliana OX=3702 GN=accD PE=1 SV=2 - [ACCD_ARATH]	0	0	9.92754e+06	1.92986e+07	0	1.00759e+07									0	2.25	1	1	2.33573	2.25	1	1					0	2.25	1	1
Q9FFH1	1694	190.269	5.46533	Homeobox-DDT domain protein RLT2 OS=Arabidopsis thaliana OX=3702 GN=RLT2 PE=1 SV=1 - [RLT2_ARATH]	0	0	0	0	0	0													2.87565	2.24	1	2
Q8L7S6	535	59.9758	8.14795	Beta-hexosaminidase 3 OS=Arabidopsis thaliana OX=3702 GN=HEXO3 PE=1 SV=1 - [HEXO3_ARATH]	0	0	0	7.07103e+06	0	0													2.15566	2.24	1	1
Q5XF03	500	55.8316	8.99756	Probable glycerol-3-phosphate acyltransferase 8 OS=Arabidopsis thaliana OX=3702 GN=GPAT8 PE=2 SV=1 - [GPAT8_ARATH]	0	0	0	9.60137e+06	8.46737e+06	0													2.092	2.2	1	1	0	2.2	1	1
Q8LPR8	871	99.8916	4.4751	Protein TIC 100 OS=Arabidopsis thaliana OX=3702 GN=TIC100 PE=1 SV=1 - [TI100_ARATH]	0	0	0	4.17657e+07	3.11054e+07	2.40861e+07													0	0.92	1	1	1.96067	2.18	2	2	2.25452	1.26	1	1
O49485	603	63.2856	6.58057	D-3-phosphoglycerate dehydrogenase 1, chloroplastic OS=Arabidopsis thaliana OX=3702 GN=PGDH1 PE=1 SV=1 - [SERA1_ARATH]	0	0	5.9749e+06	0	0	0									0	2.16	1	1
Q9FMU6	375	40.0635	9.20264	Mitochondrial phosphate carrier protein 3, mitochondrial OS=Arabidopsis thaliana OX=3702 GN=MPT3 PE=1 SV=1 - [MPCP3_ARATH]	0	0	0	8.99137e+06	7.24575e+06	0													0	2.13	1	1	0	2.13	1	1
Q9M394	471	53.747	6.11279	Fructokinase-like 1, chloroplastic OS=Arabidopsis thaliana OX=3702 GN=FLN1 PE=1 SV=1 - [SCKL1_ARATH]	1.32773e+06	0	1.09498e+07	6.47536e+06	0	8.87089e+06	0	2.12	1	1					0	2.12	1	1	0	2.12	1	1					1.63497	2.12	1	1
Q8W486	519	59.0053	9.33447	O-fucosyltransferase 1 OS=Arabidopsis thaliana OX=3702 GN=OFUT1 PE=2 SV=1 - [OFUT1_ARATH]	0	0	0	0	4.309e+06	0																	0	2.12	1	1
O50008	765	84.3035	6.50732	5-methyltetrahydropteroyltriglutamate--homocysteine methyltransferase 1 OS=Arabidopsis thaliana OX=3702 GN=MS1 PE=1 SV=1 - [METE1_ARATH]	0	0	0	0	0	9.09045e+06																					0	2.09	1	1
Q9FM01	480	53.0631	5.84619	UDP-glucose 6-dehydrogenase 4 OS=Arabidopsis thaliana OX=3702 GN=UGD4 PE=1 SV=1 - [UGDH4_ARATH]	0	0	0	0	0	2.97799e+06																					1.91341	2.08	1	1
Q8L866	776	86.6358	7.12256	Amine oxidase [copper-containing] zeta, peroxisomal OS=Arabidopsis thaliana OX=3702 GN=CuAOzeta PE=1 SV=1 - [CUAOZ_ARATH]	0	0	0	0	4.64925e+06	0																	0	1.93	1	1
P54888	726	78.8224	6.81494	Delta-1-pyrroline-5-carboxylate synthase B OS=Arabidopsis thaliana OX=3702 GN=P5CSB PE=1 SV=1 - [P5CS2_ARATH]	0	0	0	0	0	4.99302e+06																					0	1.93	1	1
Q8GW20	523	59.4638	9.12939	Uncharacterized protein At5g03900, chloroplastic OS=Arabidopsis thaliana OX=3702 GN=At5g03900 PE=2 SV=2 - [Y5390_ARATH]	0	0	0	6.7089e+06	4.37021e+06	0													1.74115	1.91	1	1	1.67163	1.91	1	1
Q9LV77	578	64.9887	6.45557	Asparagine synthetase [glutamine-hydrolyzing] 2 OS=Arabidopsis thaliana OX=3702 GN=ASN2 PE=2 SV=1 - [ASNS2_ARATH]	0	0	0	9.85793e+06	0	0													0	1.9	1	1
P21238	586	62.0338	5.18604	Chaperonin 60 subunit alpha 1, chloroplastic OS=Arabidopsis thaliana OX=3702 GN=CPN60A1 PE=1 SV=2 - [CPNA1_ARATH]	0	0	0	0	0	9.49525e+06																					1.78408	1.88	1	1
Q5M729	539	58.4309	7.84033	Dihydrolipoyllysine-residue acetyltransferase component 3 of pyruvate dehydrogenase complex, mitochondrial OS=Arabidopsis thaliana OX=3702 GN=At1g54220 PE=1 SV=1 - [ODP23_ARATH]	0	0	3.50132e+06	2.7006e+06	0	8.01326e+06									0	1.86	1	1	0	1.86	1	1					0	1.86	1	1
Q9LQR8	487	55.5568	8.33838	26S proteasome non-ATPase regulatory subunit 3 homolog B OS=Arabidopsis thaliana OX=3702 GN=RPN3B PE=1 SV=2 - [PSD3B_ARATH]	0	0	0	2.73686e+07	0	0													1.9301	1.85	1	1
O04310	705	72.4296	5.50342	Jacalin-related lectin 34 OS=Arabidopsis thaliana OX=3702 GN=JAL34 PE=1 SV=1 - [JAL34_ARATH]	0	0	2.75067e+07	0	0	1.49646e+07									2.08994	1.84	1	1									2.05345	1.84	1	1
F4KDH9	1196	133.358	5.49072	FIP1[V]-like protein OS=Arabidopsis thaliana OX=3702 GN=FIPS5 PE=1 SV=1 - [FIPS5_ARATH]	0	0	0	0	0	0																	0	1.84	1	1
Q8W207	439	51.1537	5.56689	COP9 signalosome complex subunit 2 OS=Arabidopsis thaliana OX=3702 GN=CSN2 PE=1 SV=1 - [CSN2_ARATH]	0	0	0	1.626e+07	0	0													1.69963	1.82	1	1
Q94C75	563	62.4557	9.78857	DEAD-box ATP-dependent RNA helicase 25 OS=Arabidopsis thaliana OX=3702 GN=RH25 PE=2 SV=2 - [RH25_ARATH]	0	0	0	1.07221e+07	0	0													0	1.78	1	1
O48741	401	43.8556	9.11475	Protochlorophyllide reductase C, chloroplastic OS=Arabidopsis thaliana OX=3702 GN=PORC PE=1 SV=1 - [PORC_ARATH]	0	0	3.56308e+06	0	0	0									0	1.75	1	1
P56764	1376	156.268	9.36377	DNA-directed RNA polymerase subunit beta'' OS=Arabidopsis thaliana OX=3702 GN=rpoC2 PE=3 SV=1 - [RPOC2_ARATH]	0	0	5.80349e+06	4.44869e+06	3.29012e+06	8.05354e+06									1.60233	1.74	3	3	0	0.65	1	1	0	0.65	1	1	1.6143	0.65	1	1
Q8RXN4	409	45.4708	5.22412	Small ribosomal subunit protein mS47 OS=Arabidopsis thaliana OX=3702 GN=At4g31810 PE=1 SV=1 - [HIBC5_ARATH]	0	0	0	3.88471e+06	0	0													0	1.71	1	1
Q95749	556	64.8217	10.3452	Small ribosomal subunit protein uS3m OS=Arabidopsis thaliana OX=3702 GN=RPS3 PE=1 SV=4 - [RT03_ARATH]	0	0	0	1.05672e+07	7.27505e+06	0													0	1.62	1	1	0	1.62	1	1
Q9ZPI1	626	70.8426	6.23975	Lysine--tRNA ligase, cytoplasmic OS=Arabidopsis thaliana OX=3702 GN=At3g11710 PE=1 SV=1 - [SYKC_ARATH]	0	0	4.50908e+06	0	0	0									0	1.6	1	1
Q9S7Q2	862	96.2642	5.93506	Pentatricopeptide repeat-containing protein At1g74850, chloroplastic OS=Arabidopsis thaliana OX=3702 GN=PTAC2 PE=2 SV=1 - [PP124_ARATH]	0	0	1.2486e+07	0	0	0									1.88063	1.51	1	1
Q9FGM0	806	88.6617	6.12549	ATP-dependent zinc metalloprotease FTSH 11, chloroplastic/mitochondrial OS=Arabidopsis thaliana OX=3702 GN=FTSH11 PE=1 SV=1 - [FTSHB_ARATH]	0	0	0	7.05693e+06	5.84715e+06	7.02409e+06													0	1.49	1	1	0	1.49	1	1	1.84588	1.49	1	1
Q8LA13	612	65.9846	6.68311	DEAD-box ATP-dependent RNA helicase 11 OS=Arabidopsis thaliana OX=3702 GN=RH11 PE=1 SV=1 - [RH11_ARATH]	0	0	0	8.56253e+06	6.71198e+06	9.28026e+06													1.85796	1.47	1	1	0	1.47	1	1	0	1.47	1	1
P25269	475	51.5681	6.66846	Tryptophan synthase beta chain 2, chloroplastic OS=Arabidopsis thaliana OX=3702 GN=TSB2 PE=1 SV=2 - [TRBP2_ARATH]	0	0	0	0	3.56569e+06	0																	0	1.47	1	1
F4I0K2	614	68.9364	5.23682	Fructokinase-like 2, chloroplastic OS=Arabidopsis thaliana OX=3702 GN=FLN2 PE=1 SV=2 - [SCKL2_ARATH]	0	0	0	0	0	4.48823e+06																					0	1.47	1	1
B9DGY1	695	78.2298	9.0708	Protein ACTIVITY OF BC1 COMPLEX KINASE 7, chloroplastic OS=Arabidopsis thaliana OX=3702 GN=ABC1K7 PE=1 SV=1 - [AB1K7_ARATH]	0	0	2.62866e+06	0	0	6.47784e+06									0	1.44	1	1									0	1.44	1	1
F4K4C5	765	85.3849	9.29053	Kinesin-like protein KIN-14S OS=Arabidopsis thaliana OX=3702 GN=KIN14S PE=3 SV=1 - [KN14S_ARATH]	0	0	4.95979e+06	0	0	0									0	1.44	1	1
Q9FVQ1	557	58.7386	5.22412	Nucleolin 1 OS=Arabidopsis thaliana OX=3702 GN=NUCL1 PE=1 SV=1 - [NUCL1_ARATH]	0	0	0	9.75343e+06	7.14491e+06	0													0	1.44	1	1	0	1.44	1	1
Q8RXF8	648	72.2767	5.30029	Mitochondrial Rho GTPase 1 OS=Arabidopsis thaliana OX=3702 GN=MIRO1 PE=1 SV=1 - [MIRO1_ARATH]	0	0	0	5.3885e+06	5.03338e+06	0													1.6254	1.39	1	1	0	1.39	1	1
P0C896	576	63.7974	5.14795	Small ribosomal subunit protein mS80 (rPPR6) OS=Arabidopsis thaliana OX=3702 GN=At3g02650 PE=1 SV=1 - [PP209_ARATH]	0	0	0	0	8.87596e+06	0																	0	1.39	1	1
Q9FGC7	667	73.7954	7.03467	Zeaxanthin epoxidase, chloroplastic OS=Arabidopsis thaliana OX=3702 GN=ZEP PE=1 SV=1 - [ZEP_ARATH]	0	0	1.27343e+07	4.49745e+06	0	7.88976e+06									0	1.35	1	1	0	1.35	1	1					1.86359	1.35	1	1
Q9FND9	783	86.1815	5.07178	Probable galactinol--sucrose galactosyltransferase 5 OS=Arabidopsis thaliana OX=3702 GN=RFS5 PE=1 SV=1 - [RFS5_ARATH]	0	0	4.63826e+06	0	0	0									0	1.28	1	1
F4J5S1	1407	153.592	6.3667	Clustered mitochondria protein OS=Arabidopsis thaliana OX=3702 GN=FMT PE=2 SV=1 - [CLU_ARATH]	0	0	0	2.3379e+06	0	0													0	1.07	1	1
P50546	1072	120.983	8.49951	DNA-directed RNA polymerase subunit beta OS=Arabidopsis thaliana OX=3702 GN=rpoB PE=3 SV=4 - [RPOB_ARATH]	0	0	0	1.1912e+07	0	0													0	1.03	1	1
Q9SB51	1008	110.531	7.12256	Ubiquitin carboxyl-terminal hydrolase 16 OS=Arabidopsis thaliana OX=3702 GN=UBP16 PE=1 SV=1 - [UBP16_ARATH]	0	0	0	0	2.77984e+06	0																	0	0.89	1	1
Q9SAK8	783	88.1471	6.85889	Cation/H(+) antiporter 2 OS=Arabidopsis thaliana OX=3702 GN=CHX2 PE=2 SV=1 - [CHX2_ARATH]	0	0	0	0	4.13841e+06	0																	0	0.89	1	1
Q9CAF6	950	104.472	6.90283	DNA gyrase subunit A, chloroplastic/mitochondrial OS=Arabidopsis thaliana OX=3702 GN=GYRA PE=1 SV=2 - [GYRA_ARATH]	0	0	3.98021e+06	5.32995e+06	0	0									0	0.84	1	1	0	0.84	1	1
Q0WLC6	1089	119.696	7.86963	Pentatricopeptide repeat-containing protein MRL1, chloroplastic OS=Arabidopsis thaliana OX=3702 GN=MRL1 PE=1 SV=2 - [PP349_ARATH]	0	0	0	3.35932e+06	0	0													0	0.83	1	1
F4I9A2	1767	197.511	4.61475	Trans-Golgi network-localized SYP41-interacting protein 1 OS=Arabidopsis thaliana OX=3702 GN=TNO1 PE=1 SV=2 - [TNO1_ARATH]	0	0	0	1.74249e+07	0	0													0	0.79	1	1
Q8RXK8	1093	122.93	7.12256	Isoleucine--tRNA ligase, chloroplastic/mitochondrial OS=Arabidopsis thaliana OX=3702 GN=OVA2 PE=2 SV=1 - [SYIM_ARATH]	0	0	0	0	0	8.76483e+06																					0	0.64	1	1
Q9SD62	1025	111.467	7.29834	Putative receptor-like protein kinase At3g47110 OS=Arabidopsis thaliana OX=3702 GN=At3g47110 PE=3 SV=1 - [Y3471_ARATH]	0	0	0	0	0	9.93914e+06																					0	0.59	1	1

## Sheet: All proteins wo contam
					WT1	WT2	WT3	TOC75_1	TOC75_2	TOC75_3	WT1				WT2				WT3				TOC75_1				TOC75_2				TOC75_3
Accession	# AAs	MW [kDa]	calc. pI	Description	A5: Area	B5: Area	C5: Area	D5: Area	E5: Area	F5: Area	Score A2	Coverage A2	# Peptides A2	# PSM A2	Score B2	Coverage B2	# Peptides B2	# PSM B2	Score C2	Coverage C2	# Peptides C2	# PSM C2	Score D2	Coverage D2	# Peptides D2	# PSM D2	Score E2	Coverage E2	# Peptides E2	# PSM E2	Score F2	Coverage F2	# Peptides F2	# PSM F2
DEF-USER_HA-TOC75	827	90.2168	8.6167	DEF-USER_HA-TOC75	1.38815e+07	2.31472e+07	1.01039e+08	2.26048e+09	2.00669e+09	7.00729e+08	0	3.02	2	2	5.49782	4.96	3	3	37.6104	35.19	16	17	368.752	61.43	41	184	351.656	59.13	41	186	153.29	49.7	31	71
O81283	1503	160.721	4.55127	Translocase of chloroplast 159, chloroplastic OS=Arabidopsis thaliana OX=3702 GN=TOC159 PE=1 SV=1 - [TC159_ARATH]	0	0	3.61123e+07	1.06715e+09	9.18902e+08	2.39291e+08									17.0281	6.65	7	9	233.494	55.82	54	125	195.959	57.68	58	127	66.3044	26.48	27	39
O23680	297	32.9044	9.05615	Translocase of chloroplast 33, chloroplastic OS=Arabidopsis thaliana OX=3702 GN=TOC33 PE=1 SV=1 - [TOC33_ARATH]	0	0	2.96229e+07	7.31886e+08	6.37219e+08	1.30709e+08									1.79885	4.71	1	1	75.298	67.68	16	37	54.303	67	15	32	21.2029	42.76	8	11
Q38906	313	34.6855	9.39307	Translocase of chloroplast 34, chloroplastic OS=Arabidopsis thaliana OX=3702 GN=TOC34 PE=1 SV=2 - [TOC34_ARATH]	0	4.78591e+06	8.22227e+06	3.4601e+08	3.02786e+08	6.67802e+07					0	6.07	1	1	0	5.43	2	2	49.9098	58.79	13	26	40.7091	58.79	14	24	7.39246	16.61	4	5
Q9SLF3	1206	132.196	4.85596	Translocase of chloroplast 132, chloroplastic OS=Arabidopsis thaliana OX=3702 GN=TOC132 PE=1 SV=1 - [TC132_ARATH]	0	0	0	1.46506e+08	1.24224e+08	1.29695e+07													28.91	14.01	15	17	24.3017	15.59	15	18	2.82387	3.32	3	3
Q9LUS2	1089	119.844	5.09717	Translocase of chloroplast 120, chloroplastic OS=Arabidopsis thaliana OX=3702 GN=TOC120 PE=1 SV=1 - [TC120_ARATH]	0	0	0	1.46506e+08	1.24224e+08	2.39482e+07													19.3767	14.05	13	14	18.3561	12.21	12	14	2.82387	1.47	1	1
Q8LPR8	871	99.8916	4.4751	Protein TIC 100 OS=Arabidopsis thaliana OX=3702 GN=TIC100 PE=1 SV=1 - [TI100_ARATH]	0	0	0	4.17657e+07	3.11054e+07	2.40861e+07													0	0.92	1	1	1.96067	2.18	2	2	2.25452	1.26	1	1
P56785	1786	213.592	9.72998	Protein TIC 214 OS=Arabidopsis thaliana OX=3702 GN=TIC214 PE=1 SV=1 - [TI214_ARATH]	0	0	14189816	4.74444e+07	3.99686e+07	3.967e+07									0	0.73	1	1	16.1173	6.77	11	11	16.916	7.33	12	12	20.7606	9.29	15	17
Q8LPR9	1016	112.051	5.97314	Protein TIC110, chloroplastic OS=Arabidopsis thaliana OX=3702 GN=TIC110 PE=1 SV=1 - [TI110_ARATH]	0	0	0	2.60736e+07	2.46409e+07	0													11.9573	9.55	7	7	18.2063	12.8	10	10
Q7Y1W1	527	61.5858	5.64307	Protein TIC 56, chloroplastic OS=Arabidopsis thaliana OX=3702 GN=TIC56 PE=1 SV=1 - [TIC56_ARATH]	0	0	0	2.30541e+07	1.16973e+07	1.46076e+07													2.1362	3.8	2	2	3.73061	5.88	3	3	0	4.17	3	3
P32961	346	38.128	6.27783	Nitrilase 1 OS=Arabidopsis thaliana OX=3702 GN=NIT1 PE=1 SV=2 - [NRL1_ARATH]	3.00394e+08	6.50541e+08	1.72088e+09	2.26865e+09	1.79027e+09	1.82062e+09	32.2695	45.95	10	20	53.1914	65.61	12	26	116.417	61.56	12	55	180.13	85.84	19	96	168.006	83.82	19	92	159.575	78.9	18	73
P51407	115	11.4449	4.61475	Large ribosomal subunit protein P2z OS=Arabidopsis thaliana OX=3702 GN=RPP2A PE=3 SV=2 - [RLA21_ARATH]	5.17341e+07	1.11112e+08	2.11118e+08	7.261e+08	6.38342e+08	2.2106e+08	10.8968	45.22	4	5	15.0838	39.13	4	8	17.5741	50.43	4	7	41.0699	75.65	6	18	42.8191	75.65	5	18	17.3066	50.43	4	9
Q9SLF7	115	11.4369	4.67822	Large ribosomal subunit protein P2y OS=Arabidopsis thaliana OX=3702 GN=RPP2B PE=1 SV=1 - [RLA22_ARATH]	7.20571e+07	1.20376e+08	2.62951e+08	8.83485e+08	8.0342e+08	2.80592e+08	4.16799	20	2	3	9.90051	39.13	4	8	18.0724	39.13	4	8	45.4904	67.83	5	19	47.3383	67.83	5	20	23.698	39.13	4	10
Q0WPT7	352	39.2054	6.58057	Uncharacterized methyltransferase At2g41040, chloroplastic OS=Arabidopsis thaliana OX=3702 GN=At2g41040 PE=1 SV=1 - [Y2104_ARATH]	1.12676e+08	2.13968e+08	6.30948e+08	3.3372e+08	2.76379e+08	4.9305e+08	13.943	24.72	6	8	24.2737	28.13	9	12	58.8259	50.28	13	30	50.2218	51.99	13	25	39.6571	40.91	11	19	67.5872	60.8	15	29
Q9SIH0	150	16.2467	10.5942	Small ribosomal subunit protein uS11z OS=Arabidopsis thaliana OX=3702 GN=RPS14A PE=1 SV=1 - [RS141_ARATH]	2.33114e+06	4.39722e+06	5.16203e+06	5.80711e+07	2.47895e+07	1.2166e+07	0	7.33	1	1	0	7.33	1	1	0	8.67	1	1	13.1499	57.33	6	6	5.74166	41.33	3	3	2.12779	29.33	2	2
Q9CAX6	150	16.2627	10.5942	Small ribosomal subunit protein uS11y OS=Arabidopsis thaliana OX=3702 GN=RPS14B PE=1 SV=1 - [RS142_ARATH]	0	0	5.16203e+06	6.49739e+07	4.64448e+07	1.84985e+07									0	8.67	1	1	13.3119	57.33	6	6	8.10997	48.67	4	4	4.25114	36.67	3	3
Q42112	320	34.1118	5.07178	Large ribosomal subunit protein uL10y OS=Arabidopsis thaliana OX=3702 GN=RPP0B PE=1 SV=2 - [RLA02_ARATH]	1.38559e+07	5.1877e+07	1.56474e+08	7.49319e+08	6.2412e+08	2.2348e+08	0	9.06	1	1	15.7482	33.13	4	8	19.3597	40.94	7	10	78.0283	55.94	9	33	48.7437	53.75	9	24	31.2488	41.88	7	14
Q9LFH5	166	17.9588	8.96826	Large ribosomal subunit protein uL11y OS=Arabidopsis thaliana OX=3702 GN=RPL12B PE=1 SV=1 - [RL122_ARATH]	7.41525e+07	8.66085e+07	1.87105e+08	5.3966e+08	5.18531e+08	80199635	2.12576	7.83	1	1	4.21755	16.87	2	2	7.42652	14.46	2	4	19.9498	31.33	4	8	24.3168	52.41	6	11	13.9517	18.07	2	6
O23095	113	11.2995	4.32275	Large ribosomal subunit protein P1z OS=Arabidopsis thaliana OX=3702 GN=RPP1B PE=1 SV=2 - [RLA12_ARATH]	0	0	6.25165e+07	179421156	1.07391e+08	4.41156e+07									2.14383	14.16	1	1	2.13015	14.16	1	1	1.86181	51.33	2	2	4.94632	51.33	2	2
Q9SIM4	134	15.4967	10.1255	Large ribosomal subunit protein eL14z OS=Arabidopsis thaliana OX=3702 GN=RPL14A PE=2 SV=1 - [RL141_ARATH]	1.47157e+07	3.36082e+07	5.5597e+07	4.08565e+08	3.39446e+08	1.4403e+08	2.3259	16.42	2	2	6.62204	27.61	3	3	8.24273	33.58	4	5	19.6749	50.75	8	13	22.2797	50.75	8	11	6.50561	50.75	7	8
P10795	180	20.203	7.7085	Ribulose bisphosphate carboxylase small subunit 1A, chloroplastic OS=Arabidopsis thaliana OX=3702 GN=RBCS-1A PE=1 SV=2 - [RBS1A_ARATH]	0	7.85307e+07	2.08898e+08	3.53804e+07	3.67121e+07	2.68268e+08					2.57851	21.11	3	3	8.38952	40	7	8	0	8.89	2	2	0	8.89	2	2	13.7641	38.89	7	8
Q8LEQ0	113	11.2396	4.36084	Large ribosomal subunit protein P1y OS=Arabidopsis thaliana OX=3702 GN=RPP1C PE=1 SV=2 - [RLA13_ARATH]	0	0	4.9609e+07	2.80807e+08	2.68897e+08	1.09777e+08									2.81408	36.28	1	2	12.1458	50.44	2	5	10.7659	50.44	2	6	8.96892	50.44	2	4
P46010	346	37.9981	5.94775	Nitrilase 3 OS=Arabidopsis thaliana OX=3702 GN=NIT3 PE=1 SV=1 - [NRL3_ARATH]	1.6701e+08	3.03813e+08	1.11677e+09	1.31785e+09	1.10661e+09	1.25757e+09	10.1541	15.03	4	6	13.2826	15.03	3	5	48.5213	21.1	5	22	68.1904	50.29	11	32	60.2623	46.82	10	32	52.5912	30.35	7	23
P10896	474	51.9479	6.15088	Ribulose bisphosphate carboxylase/oxygenase activase, chloroplastic OS=Arabidopsis thaliana OX=3702 GN=RCA PE=1 SV=2 - [RCA_ARATH]	9.01842e+07	2.55316e+08	5.88632e+08	2.285e+08	2.22859e+08	7.23704e+08	15.9334	20.46	7	11	32.7768	31.86	11	16	97.6038	48.31	16	40	39.5955	38.4	12	18	46.5743	43.46	14	21	91.7765	48.52	17	39
Q8LCW9	112	11.1545	4.36084	Large ribosomal subunit protein P1w OS=Arabidopsis thaliana OX=3702 GN=RPP1A PE=3 SV=2 - [RLA11_ARATH]	0	0	74446078	4.0456e+08	4.03361e+08	1.71814e+08									6.97763	35.71	1	2	17.1197	50	2	6	14.1997	50	2	6	13.0229	50	2	4
P60039	242	27.9224	9.93506	Large ribosomal subunit protein uL30x OS=Arabidopsis thaliana OX=3702 GN=RPL7C PE=2 SV=1 - [RL73_ARATH]	11583511	2.1376e+07	7.62801e+07	3.29137e+08	2.76578e+08	1.4564e+08	0	6.2	1	1	1.67683	6.2	1	1	4.19243	27.69	5	5	12.0734	45.87	8	8	13.1359	44.63	8	10	9.0986	29.34	5	5
Q9LSA3	112	12.2715	9.68604	Large ribosomal subunit protein eL30x OS=Arabidopsis thaliana OX=3702 GN=RPL30C PE=3 SV=1 - [RL303_ARATH]	4.16884e+07	0	0	9.13048e+07	2.01336e+08	0	0	14.29	1	1									6.79015	33.93	4	6	7.09224	25	2	3
P60040	242	28.1535	9.93506	Large ribosomal subunit protein uL30y OS=Arabidopsis thaliana OX=3702 GN=RPL7B PE=1 SV=1 - [RL72_ARATH]	8.40967e+06	2.5547e+07	9.28677e+07	3.63629e+08	3.06981e+08	1.71275e+08	0	8.68	1	1	2.25689	20.66	3	3	10.6835	33.47	6	7	17.2226	44.21	9	10	18.4371	42.98	10	13	14.9228	29.34	6	7
Q944G9	398	42.9611	7.23975	Fructose-bisphosphate aldolase 2, chloroplastic OS=Arabidopsis thaliana OX=3702 GN=FBA2 PE=1 SV=2 - [ALFP2_ARATH]	0	1.19067e+07	3.15042e+07	0	0	6.192e+07					2.08303	5.78	1	1	9.11932	16.08	4	5									21.3776	44.47	9	14
P49209	194	22.0039	9.45166	Large ribosomal subunit protein uL6z/uL6y OS=Arabidopsis thaliana OX=3702 GN=RPL9B PE=1 SV=3 - [RL91_ARATH]	0	17385799	0	1.09478e+08	6.68619e+07	92428135					2.85319	8.76	1	1					20.4485	44.33	6	9	17.4326	44.33	6	8	16.1039	44.33	6	8
P49690	140	15.0171	10.4771	Large ribosomal subunit protein uL14x/uL14z/uL14y OS=Arabidopsis thaliana OX=3702 GN=RPL23A PE=2 SV=3 - [RL23_ARATH]	4.04216e+06	5.32315e+06	6281814	5.32563e+07	6.68313e+07	5.24741e+07	1.66039	5.71	1	1	0	5.71	1	1	1.77317	5.71	1	1	4.64551	38.57	4	4	1.80649	44.29	5	5	4.04814	24.29	3	3
O03042	479	52.9216	6.29053	Ribulose bisphosphate carboxylase large chain OS=Arabidopsis thaliana OX=3702 GN=rbcL PE=1 SV=1 - [RBL_ARATH]	3.96045e+07	8.064e+07	2.59563e+08	3.21143e+07	3.90853e+07	3.90314e+08	1.97854	4.38	2	2	7.90092	22.55	6	6	21.0306	20.88	9	13	7.73837	13.15	5	5	3.78992	10.86	4	4	51.4966	40.92	14	31
Q9FN48	387	41.2598	9.39307	Calcium sensing receptor, chloroplastic OS=Arabidopsis thaliana OX=3702 GN=CAS PE=1 SV=1 - [CAS_ARATH]	2.85847e+07	4.02537e+07	2.62701e+08	5.57209e+08	4.62229e+08	7.88688e+08	6.80025	14.21	4	4	4.5851	7.75	2	2	18.2598	27.65	8	9	47.5482	42.89	13	24	45.9293	39.02	12	24	64.8474	40.31	14	27
Q8H0Y1	213	23.3959	9.20264	Outer envelope pore protein 24B, chloroplastic OS=Arabidopsis thaliana OX=3702 GN=OEP24B PE=2 SV=1 - [OP24B_ARATH]	0	0	1.11054e+07	1.11926e+08	9.52363e+07	3.29211e+07									1.69256	5.63	1	1	11.1845	43.19	8	11	9.50657	43.19	8	10	6.89104	33.33	6	6
Q9FF52	166	17.8317	8.92432	Large ribosomal subunit protein uL11x OS=Arabidopsis thaliana OX=3702 GN=RPL12C PE=2 SV=1 - [RL123_ARATH]	7.41525e+07	1.69101e+08	3.3922e+08	5.09148e+08	5.18531e+08	122558209	2.12576	7.83	1	1	2.14234	7.83	1	1	1.88144	5.42	1	2	6.52586	31.33	4	5	6.83641	33.73	4	5	1.93299	9.04	1	1
P51418	178	21.2934	10.4771	Large ribosomal subunit protein eL20y OS=Arabidopsis thaliana OX=3702 GN=RPL18AB PE=1 SV=2 - [R18A2_ARATH]	0	1.13956e+07	5.78034e+07	3.76525e+08	2.44679e+08	1.30601e+08					0	11.8	1	1	9.65819	24.72	5	6	20.3727	41.57	11	23	21.7545	39.33	10	18	10.6776	38.2	8	11
Q9SA52	378	42.593	8.1626	Chloroplast stem-loop binding protein of 41 kDa b, chloroplastic OS=Arabidopsis thaliana OX=3702 GN=CSP41B PE=1 SV=1 - [CP41B_ARATH]	0	2.34263e+07	9.31588e+07	0	0	4.5073e+07					0	3.97	1	1	12.2704	35.98	9	12									7.2505	30.16	8	8
Q9T043	134	15.4956	10.0376	Large ribosomal subunit protein eL14y OS=Arabidopsis thaliana OX=3702 GN=RPL14B PE=1 SV=1 - [RL142_ARATH]	1.13737e+07	3.36082e+07	7.01511e+07	4.08565e+08	3.39446e+08	1.4403e+08	2.3259	22.39	3	3	6.62204	27.61	3	3	4.61154	32.09	4	4	23.6804	41.79	7	13	20.2909	41.79	7	10	6.50561	35.82	5	5
Q9SR37	524	59.6827	6.91748	Beta-glucosidase 23 OS=Arabidopsis thaliana OX=3702 GN=BGLU23 PE=1 SV=1 - [BGL23_ARATH]	1.22816e+07	1.03401e+07	8.52933e+07	2.00397e+07	9.92213e+06	4.1476e+07	0	5.53	1	1	2.08726	3.05	1	1	20.2808	36.07	13	13	2.59157	10.69	3	3	2.30235	4.01	1	1	8.05265	21.76	6	7
P10797	181	20.3371	7.7085	Ribulose bisphosphate carboxylase small subunit 2B, chloroplastic OS=Arabidopsis thaliana OX=3702 GN=RBCS-2B PE=2 SV=2 - [RBS2B_ARATH]	0	7.85307e+07	2.08898e+08	4.9676e+07	5.26988e+07	2.55506e+08					2.57851	20.99	3	3	5.70534	39.23	6	7	0	4.42	1	1	0	4.42	1	1	10.3797	24.31	4	5
P56799	201	23.2257	10.3306	Small ribosomal subunit protein uS4c OS=Arabidopsis thaliana OX=3702 GN=rps4 PE=3 SV=1 - [RR4_ARATH]	0	8.93146e+06	2.8061e+07	3.53803e+07	3.40945e+07	1.55203e+07					2.49045	5.97	1	1	5.12804	9.45	2	2	12.6454	40.3	5	6	6.89323	16.42	3	3	2.99302	9.45	2	2
Q9M9S3	263	29.04	9.37842	Single-stranded DNA-binding protein WHY1, chloroplastic OS=Arabidopsis thaliana OX=3702 GN=WHY1 PE=1 SV=1 - [WHY1_ARATH]	4.98387e+07	1.21471e+08	2.10693e+08	1.66349e+08	1.10496e+08	8.53572e+07	2.13214	10.65	2	2	3.9678	15.97	3	3	18.4189	32.7	6	8	14.5801	35.74	6	6	12.0492	28.52	5	5	14.4672	27.76	5	6
Q940B0	187	20.9537	10.9604	Large ribosomal subunit protein eL18x OS=Arabidopsis thaliana OX=3702 GN=RPL18C PE=2 SV=1 - [RL183_ARATH]	6.70642e+07	6.22714e+07	2.03814e+08	6.40431e+08	5.33818e+08	1.82268e+08	2.06067	13.37	2	3	4.20502	20.32	3	3	7.47725	20.32	3	3	11.2369	33.69	6	10	14.7147	32.09	7	11	4.56586	17.11	3	4
Q9LZH9	256	29.0163	10.1548	Large ribosomal subunit protein eL8y OS=Arabidopsis thaliana OX=3702 GN=RPL7AB PE=1 SV=1 - [RL7A2_ARATH]	2.14439e+07	1.71215e+07	1.40789e+08	4.81581e+08	4.24948e+08	1.89876e+08	0	7.42	2	2	1.88067	4.3	1	1	7.3115	15.63	4	6	22.2529	28.13	9	17	20.5885	37.5	9	17	9.97292	24.61	7	10
P49692	257	29.1113	10.1255	Large ribosomal subunit protein eL8z OS=Arabidopsis thaliana OX=3702 GN=RPL7AA PE=2 SV=2 - [RL7A1_ARATH]	2.34667e+07	0	1.32891e+08	4.62565e+08	4.03496e+08	1.8179e+08	0	3.11	1	1					7.49664	19.84	5	8	19.8562	28.02	9	16	18.7235	37.35	9	16	9.52463	24.51	7	11
Q9SZJ5	517	57.3643	8.1333	Serine hydroxymethyltransferase 1, mitochondrial OS=Arabidopsis thaliana OX=3702 GN=SHM1 PE=1 SV=1 - [GLYM1_ARATH]	1.13471e+07	2.582e+07	1.01507e+08	0	0	1.54192e+08	0	5.22	2	2	1.87679	3.48	2	2	12.3382	23.4	9	11									20.4879	37.33	13	16
Q42290	531	59.1233	6.78564	Probable mitochondrial-processing peptidase subunit beta, mitochondrial OS=Arabidopsis thaliana OX=3702 GN=MPPbeta PE=1 SV=2 - [MPPB_ARATH]	9.41388e+06	2.34113e+07	8.11661e+07	7.85658e+07	7.21625e+07	1.54357e+08	0	5.46	1	1	2.62632	6.97	2	2	11.3716	24.29	10	10	12.7861	15.25	6	9	6.83554	21.85	8	10	25.0077	30.89	11	16
P25856	396	42.463	7.75244	Glyceraldehyde-3-phosphate dehydrogenase GAPA1, chloroplastic OS=Arabidopsis thaliana OX=3702 GN=GAPA1 PE=1 SV=3 - [G3PA1_ARATH]	6119035	3.75907e+07	1.26249e+08	2.71161e+07	1.64901e+07	115926724	0	3.54	1	1	9.55201	20.71	6	6	19.718	27.02	8	10	2.75606	5.81	2	2	3.96701	9.34	3	4	19.4365	31.57	8	10
Q8L7S8	748	81.1068	7.79639	DEAD-box ATP-dependent RNA helicase 3, chloroplastic OS=Arabidopsis thaliana OX=3702 GN=RH3 PE=1 SV=2 - [RH3_ARATH]	1.31428e+07	2.80755e+07	7.11033e+07	1.22226e+08	1.01401e+08	6.05088e+07	2.02676	6.95	4	4	3.76348	5.35	4	4	20.0186	16.44	11	12	38.1359	29.41	17	22	31.6161	34.89	19	20	15.1512	14.57	9	9
P42798	130	14.7949	9.89111	Small ribosomal subunit protein uS8z/uS8w OS=Arabidopsis thaliana OX=3702 GN=RPS15AA PE=2 SV=2 - [R15A1_ARATH]	0	0	0	4.39437e+07	1.23267e+07	1.23696e+07									0	6.92	1	1	1.95698	24.62	4	4	1.99565	30	4	4	0	6.15	1	1
P49691	407	44.6939	10.3013	Large ribosomal subunit protein uL4y OS=Arabidopsis thaliana OX=3702 GN=RPL4D PE=1 SV=2 - [RL4B_ARATH]	6.88182e+06	1.67672e+07	1.13572e+08	3.55816e+08	3.00162e+08	1.68181e+08	0	10.57	3	3	6.78224	12.78	4	4	12.8043	19.9	6	6	41.5792	34.89	13	22	38.5674	32.19	12	18	23.291	31.7	9	12
Q8VZ19	112	12.2825	9.5835	Large ribosomal subunit protein eL30y OS=Arabidopsis thaliana OX=3702 GN=RPL30B PE=3 SV=1 - [RL302_ARATH]	4.16884e+07	0	0	5.97774e+07	2.18778e+08	0	0	14.29	1	1									4.2048	20.54	2	2	4.76275	25	2	2
Q8RXU5	92	10.2344	10.228	Large ribosomal subunit protein eL43y OS=Arabidopsis thaliana OX=3702 GN=RPL37AC PE=3 SV=1 - [R37A2_ARATH]	0	0	4.11394e+07	1.53778e+08	1.20748e+08	9.54375e+07									2.57742	34.78	3	3	3.135	34.78	3	4	4.64744	26.09	2	5	3.11233	26.09	2	3
P56805	88	10.712	10.814	Small ribosomal subunit protein uS15c OS=Arabidopsis thaliana OX=3702 GN=rps15 PE=3 SV=1 - [RR15_ARATH]	0	4.34895e+07	8.40165e+07	1.12195e+08	8.72922e+07	50910317					1.82362	10.23	1	1	2.2203	18.18	2	2	6.27066	34.09	3	4	4.50896	34.09	3	3	1.78732	18.18	2	2
P25864	197	22.12	9.67139	Large ribosomal subunit protein bL9c OS=Arabidopsis thaliana OX=3702 GN=RPL9 PE=2 SV=1 - [RK9_ARATH]	0	0	3.77449e+07	3.04307e+07	2.01169e+07	28496502									6.19126	34.01	6	7	5.72313	28.93	4	4	1.92547	14.21	2	2	2.11012	8.12	1	1
Q9SF40	406	44.674	10.3452	Large ribosomal subunit protein uL4z OS=Arabidopsis thaliana OX=3702 GN=RPL4A PE=1 SV=1 - [RL4A_ARATH]	9.04538e+06	2.16073e+07	7.68231e+07	2.74851e+08	2.2918e+08	1.32396e+08	0	7.64	2	2	4.97113	7.64	2	2	7.79841	13.3	4	4	35.7912	30.05	12	19	40.2855	31.28	12	18	19.1566	24.14	7	9
P59259	103	11.4024	11.4731	Histone H4 OS=Arabidopsis thaliana OX=3702 GN=At1g07660 PE=1 SV=2 - [H4_ARATH]	2.19331e+07	5.22812e+07	1.3278e+08	2.90495e+07	2.74817e+07	8.53179e+07	2.77766	9.71	1	1	2.82044	9.71	1	1	5.18034	30.1	3	3	0	7.77	1	1	0	7.77	1	1	2.98001	33.98	4	4
P49211	133	15.4935	10.8872	Large ribosomal subunit protein eL32z OS=Arabidopsis thaliana OX=3702 GN=RPL32A PE=2 SV=2 - [RL321_ARATH]	0	9.85143e+06	0	4.01565e+07	3.19373e+07	5.06094e+07					0	8.27	1	1					6.44541	33.83	5	5	6.32743	32.33	4	4	6.50699	32.33	4	4
Q66GR6	268	29.7094	9.5249	Single-stranded DNA-binding protein WHY3, chloroplastic OS=Arabidopsis thaliana OX=3702 GN=WHY3 PE=1 SV=1 - [WHY3_ARATH]	5.54273e+07	1.42116e+08	268078478	1.66189e+08	1.38717e+08	1.61504e+08	8.59634	20.9	4	4	17.1072	26.12	5	8	21.1141	33.58	7	9	17.2025	24.63	5	7	17.5781	29.48	6	7	20.6747	33.58	7	8
P62090	81	9.03219	7.07861	Photosystem I iron-sulfur center OS=Arabidopsis thaliana OX=3702 GN=psaC PE=1 SV=2 - [PSAC_ARATH]	0	0	1.22568e+07	1.9261e+07	1.66868e+07	2.47288e+07									2.16514	33.33	2	2	6.38131	33.33	2	3	2.26993	33.33	2	2	5.21458	33.33	2	2
O23049	223	24.6903	9.89111	Large ribosomal subunit protein uL6c OS=Arabidopsis thaliana OX=3702 GN=RPL6 PE=2 SV=1 - [RK6_ARATH]	5.91786e+06	1.52662e+07	2.56553e+07	2.43796e+07	1.53574e+07	1.48802e+07	1.6726	10.31	2	2	4.00849	10.31	2	2	1.94815	21.97	5	5	1.76298	24.22	5	5	2.00595	14.35	2	2	0	14.35	3	3
Q8LBI1	301	34.3368	9.30518	Large ribosomal subunit protein uL18z OS=Arabidopsis thaliana OX=3702 GN=RPL5A PE=1 SV=2 - [RL51_ARATH]	4.38718e+06	15371123	3.5531e+07	1.24974e+08	1.09841e+08	4.26298e+07	0	5.65	1	1	2.07632	5.65	1	1	4.00255	8.64	2	3	13.5144	27.57	5	7	11.6355	27.91	5	7	4.20543	13.29	3	4
P49227	301	34.4157	9.17334	Large ribosomal subunit protein uL18y OS=Arabidopsis thaliana OX=3702 GN=RPL5B PE=2 SV=3 - [RL52_ARATH]	4.38718e+06	15371123	3.5531e+07	1.24849e+08	9.79746e+07	6.12689e+07	0	5.65	1	1	2.07632	5.65	1	1	4.00255	8.64	2	3	11.3182	23.59	4	6	11.6355	28.24	6	8	4.20543	8.64	2	3
P32962	339	37.1296	5.5542	Nitrilase 2 OS=Arabidopsis thaliana OX=3702 GN=NIT2 PE=1 SV=1 - [NRL2_ARATH]	1.38072e+08	2.96852e+08	9.67973e+08	1.41486e+09	1.08331e+09	1.06169e+09	7.89183	15.34	4	6	14.2559	25.96	6	9	34.4903	32.15	7	18	49.5428	32.15	7	28	41.4579	32.15	7	24	34.365	32.15	7	18
P56791	274	29.8461	10.8433	Large ribosomal subunit protein uL2cz/uL2cy OS=Arabidopsis thaliana OX=3702 GN=rpl2-A PE=3 SV=1 - [RK2_ARATH]	3.6124e+06	7.55508e+06	2.06909e+07	5.26487e+07	4.34582e+07	4.95595e+07	0	2.92	1	1	0	2.92	1	1	4.5355	17.88	3	4	6.32076	24.09	4	5	4.59185	29.2	5	5	1.9104	6.2	1	1
P42791	187	20.9127	10.9751	Large ribosomal subunit protein eL18y OS=Arabidopsis thaliana OX=3702 GN=RPL18B PE=1 SV=2 - [RL182_ARATH]	6.70642e+07	6.22714e+07	2.03814e+08	6.40431e+08	5.33818e+08	1.82268e+08	2.06067	13.37	2	3	4.20502	20.32	3	3	7.47725	20.32	3	3	11.2369	27.81	5	10	13.0749	26.2	6	10	4.56586	17.11	3	4
P42036	150	16.2277	10.5942	Small ribosomal subunit protein uS11x OS=Arabidopsis thaliana OX=3702 GN=RPS14C PE=2 SV=2 - [RS143_ARATH]	0	0	5.16203e+06	3.53487e+07	1.97243e+07	1.83122e+07									0	8.67	1	1	10.1388	32	4	4	5.08974	30	3	3	2.12779	10.67	1	1
Q9LPW0	399	42.8201	8.04541	Glyceraldehyde-3-phosphate dehydrogenase GAPA2, chloroplastic OS=Arabidopsis thaliana OX=3702 GN=GAPA2 PE=2 SV=1 - [G3PA2_ARATH]	6119035	3.75907e+07	1.26249e+08	2.71161e+07	1.64901e+07	1.11802e+08	0	3.51	1	1	9.55201	16.54	5	5	17.7197	29.07	8	10	2.75606	5.76	2	2	3.96701	9.27	3	4	14.8173	27.32	7	9
Q9SF53	123	14.2764	10.9165	Large ribosomal subunit protein uL29z OS=Arabidopsis thaliana OX=3702 GN=RPL35A PE=2 SV=1 - [RL351_ARATH]	1.50815e+07	2.6529e+07	3.6658e+07	1.36066e+08	1.03258e+08	7.27403e+07	2.03931	9.76	1	1	2.46215	9.76	1	1	4.61266	15.45	2	2	6.88797	29.27	4	6	6.7008	25.2	4	5	4.42759	15.45	2	2
O80626	123	14.2224	10.9165	Large ribosomal subunit protein uL29y OS=Arabidopsis thaliana OX=3702 GN=RPL35B PE=2 SV=1 - [RL352_ARATH]	0	1.50247e+07	2.5782e+07	9.9694e+07	7.68752e+07	4.56546e+07					1.922	9.76	1	1	3.79456	15.45	2	2	6.52403	29.27	4	6	6.27299	25.2	4	5	3.68706	15.45	2	2
P56757	507	55.294	5.24951	ATP synthase subunit alpha, chloroplastic OS=Arabidopsis thaliana OX=3702 GN=atpA PE=1 SV=1 - [ATPA_ARATH]	2.30575e+07	2.13574e+07	1.34469e+08	1.05658e+08	9.87369e+07	1.21578e+08	1.99924	12.23	5	5	8.05058	12.03	4	4	23.1145	28.6	12	13	17.4673	25.64	11	12	17.4268	26.23	11	11	17.6345	27.61	11	11
P56793	135	15.2843	11.6196	Large ribosomal subunit protein uL16c OS=Arabidopsis thaliana OX=3702 GN=rpl16 PE=3 SV=1 - [RK16_ARATH]	23167701	1.50462e+07	1.05219e+08	2.09715e+08	1.0839e+08	5.38827e+07	0	10.37	1	1	1.77689	10.37	1	1	4.17163	20.74	2	4	6.88109	31.11	3	6	6.3415	20.74	2	4	2.6119	20.74	2	2
P17094	389	44.5307	10.1694	Large ribosomal subunit protein uL3z OS=Arabidopsis thaliana OX=3702 GN=ARP1 PE=1 SV=5 - [RL31_ARATH]	3.2973e+07	6.28301e+07	1.22787e+08	4.43346e+08	3.63682e+08	1.60773e+08	0	11.83	4	4	4.38945	9.51	3	4	14.445	24.16	7	9	26.9307	31.11	12	19	21.1226	29.31	12	19	12.4059	26.48	8	9
P17745	476	51.5976	6.18896	Elongation factor Tu, chloroplastic OS=Arabidopsis thaliana OX=3702 GN=TUFA PE=1 SV=1 - [EFTU_ARATH]	4.04562e+07	8.35835e+07	2.12459e+08	4.68922e+07	3.52905e+07	1.55162e+08	7.79212	12.18	4	4	14.1531	22.9	7	11	32.7718	28.36	9	15	10.3629	14.71	5	5	9.05915	12.82	4	4	23.8507	26.89	9	11
Q8LC83	133	15.4095	10.521	Small ribosomal subunit protein eS24y OS=Arabidopsis thaliana OX=3702 GN=RPS24B PE=2 SV=2 - [RS242_ARATH]	0	0	0	41282535	3.50514e+07	0													2.35827	30.83	4	4	2.40459	30.83	4	4
Q9LD57	481	50.0807	6.23975	Phosphoglycerate kinase 1, chloroplastic OS=Arabidopsis thaliana OX=3702 GN=PGK1 PE=1 SV=1 - [PGKH1_ARATH]	0	1.70186e+07	6.01372e+07	0	0	5.08095e+07					1.96362	5.61	2	2	15.1062	24.32	9	11									15.0359	23.91	9	10
P19366	498	53.9001	5.50342	ATP synthase subunit beta, chloroplastic OS=Arabidopsis thaliana OX=3702 GN=atpB PE=1 SV=2 - [ATPB_ARATH]	7.77584e+06	1.89937e+07	4.947e+07	5.08236e+07	3.81335e+07	5.13372e+07	0	5.42	2	2	8.81629	10.84	4	4	11.9395	18.27	7	7	15.6926	21.89	8	8	15.6789	24.5	8	8	14.9667	22.89	8	10
P59230	216	24.4092	9.87646	Large ribosomal subunit protein uL1y OS=Arabidopsis thaliana OX=3702 GN=RPL10AB PE=1 SV=1 - [R10A2_ARATH]	0	1.80896e+07	6.97521e+07	1.93778e+08	1.23414e+08	1.00319e+08					0	6.94	1	1	1.98575	16.67	3	3	7.8848	30.09	5	7	9.45502	30.09	5	7	6.52135	22.69	4	4
P27202	140	14.5766	9.62744	Photosystem II 10 kDa polypeptide, chloroplastic OS=Arabidopsis thaliana OX=3702 GN=PSBR PE=1 SV=1 - [PSBR_ARATH]	0	0	1.97144e+07	4.74816e+07	5.30977e+07	2.19515e+07									2.10471	11.43	2	2	2.2066	11.43	2	4	2.14308	10	1	3	2.07706	29.29	3	4
P25857	447	47.6296	6.80029	Glyceraldehyde-3-phosphate dehydrogenase GAPB, chloroplastic OS=Arabidopsis thaliana OX=3702 GN=GAPB PE=1 SV=2 - [G3PB_ARATH]	0	3.85124e+07	1.57911e+08	2.61277e+07	2.14673e+07	1.07818e+08					3.66427	11.41	4	4	26.8148	26.4	10	13	4.57332	9.62	4	4	4.17807	10.96	4	5	11.8881	23.04	8	9
P56797	236	26.8871	9.65674	Small ribosomal subunit protein uS2c OS=Arabidopsis thaliana OX=3702 GN=rps2 PE=3 SV=1 - [RR2_ARATH]	1.05182e+07	2.02586e+07	7.21747e+07	1.31299e+08	1.0361e+08	4.7325e+07	0	10.17	2	2	4.42329	14.83	3	3	12.3162	21.19	5	6	14.9949	25	7	9	12.6378	21.19	5	6	9.61864	20.76	4	5
P51414	146	16.9342	10.7847	Large ribosomal subunit protein uL24z OS=Arabidopsis thaliana OX=3702 GN=RPL26A PE=2 SV=2 - [RL261_ARATH]	0	0	1.68658e+07	6.01863e+07	8.4385e+07	4.69453e+07									1.80133	15.07	2	2	14.0463	23.97	4	8	11.8837	28.77	5	10	9.96238	28.77	5	6
P27140	347	37.4261	5.98584	Beta carbonic anhydrase 1, chloroplastic OS=Arabidopsis thaliana OX=3702 GN=BCA1 PE=1 SV=2 - [BCA1_ARATH]	7.05872e+06	2.52507e+07	7.19179e+07	0	5.50615e+06	3.80113e+07	1.60484	4.9	1	2	3.45979	9.51	2	2	14.1528	24.21	6	8	0	4.32	1	1	0	9.51	2	2	7.38767	16.43	4	4
P51419	135	15.5977	10.2573	Large ribosomal subunit protein eL27x OS=Arabidopsis thaliana OX=3702 GN=RPL27C PE=2 SV=2 - [RL273_ARATH]	1.32401e+07	3.8788e+07	1.15953e+08	3.58402e+08	3.03862e+08	1.38643e+08	2.30288	16.3	2	2	2.22301	8.15	1	1	0	11.85	2	4	6.5231	28.15	4	10	5.12162	28.15	4	9	2.48319	28.15	4	6
Q9SN86	403	42.3793	8.51416	Malate dehydrogenase, chloroplastic OS=Arabidopsis thaliana OX=3702 GN=At3g47520 PE=1 SV=1 - [MDHP_ARATH]	0	0	1.2538e+07	4.44523e+07	3.17811e+07	3.86289e+07									0	4.47	1	1	13.4827	28.04	7	7	9.38489	23.33	6	6	9.15416	28.04	7	7
Q9FZH0	111	12.7908	10.6821	Large ribosomal subunit protein eL33z OS=Arabidopsis thaliana OX=3702 GN=RPL35AB PE=3 SV=1 - [R35A2_ARATH]	0	0	4.1895e+07	8.03412e+07	8.89899e+07	7.02431e+07									0	5.41	1	1	0	27.93	2	2	3.92003	22.52	1	2	2.08397	27.93	2	2
P51422	111	12.7768	10.6821	Large ribosomal subunit protein eL33x OS=Arabidopsis thaliana OX=3702 GN=RPL35AD PE=3 SV=2 - [R35A4_ARATH]	0	0	3.57412e+07	7.65447e+07	8.26573e+07	5.20673e+07									0	27.93	2	2	0	27.93	2	2	3.59313	22.52	1	1	0	5.41	1	1
Q9FZ76	233	26.1365	10.0962	Large ribosomal subunit protein eL6z OS=Arabidopsis thaliana OX=3702 GN=RPL6A PE=2 SV=1 - [RL61_ARATH]	2.56772e+06	3.93999e+06	3.49788e+07	1.05607e+08	9.17164e+07	3.20268e+07	0	3	1	1	0	6.44	1	1	7.13058	19.31	4	4	11.4646	27.9	7	7	9.41952	24.46	6	7	0	12.88	3	3
P04778	267	28.2232	5.65576	Chlorophyll a-b binding protein 1, chloroplastic OS=Arabidopsis thaliana OX=3702 GN=LHCB1.3 PE=1 SV=1 - [CB1C_ARATH]	0	1.54701e+07	8.75423e+07	5.48066e+08	4.35084e+08	1.97946e+08					1.93867	10.86	2	2	1.89212	7.49	2	3	19.5294	27.72	4	8	14.2097	27.72	4	8	12.705	27.72	4	5
Q8VZT0	202	20.9696	11.4146	Putative H/ACA ribonucleoprotein complex subunit 1-like protein 1 OS=Arabidopsis thaliana OX=3702 GN=At3g03920 PE=2 SV=1 - [NLAL1_ARATH]	0	0	2.22781e+07	2.58783e+07	4.19107e+07	1.65568e+07									2.37448	13.86	2	2	5.02903	17.82	2	2	3.4392	16.83	2	2	0	6.44	1	1
Q0WL56	449	49.4708	9.11475	Elongation factor 1-alpha 3 OS=Arabidopsis thaliana OX=3702 GN=A3 PE=1 SV=2 - [EF1A3_ARATH]	0	3.31133e+07	2.20434e+08	1.66177e+08	1.43355e+08	2.34601e+08					0	4.45	1	1	10.9938	14.03	5	6	9.87955	19.38	6	7	13.0124	21.38	7	8	12.7918	21.38	7	8
P49201	142	15.7257	10.3745	Small ribosomal subunit protein uS12y OS=Arabidopsis thaliana OX=3702 GN=RPS23B PE=2 SV=2 - [RS232_ARATH]	0	0	1.62762e+07	8.97775e+07	7.23574e+07	1.82969e+07									2.0816	7.75	1	1	2.26923	27.46	2	2	5.21305	27.46	2	3	1.6509	7.75	1	1
P25819	492	56.8953	7.12256	Catalase-2 OS=Arabidopsis thaliana OX=3702 GN=CAT2 PE=1 SV=3 - [CATA2_ARATH]	9.23642e+06	1.98444e+07	8.1302e+07	4.33159e+07	2.97044e+07	8.20959e+07	1.77313	1.83	1	1	4.36887	11.59	4	4	7.88144	17.07	5	5	8.00096	19.51	5	5	4.37955	19.51	5	5	8.49643	23.98	7	7
P56804	100	11.7775	11.2241	Small ribosomal subunit protein uS14c OS=Arabidopsis thaliana OX=3702 GN=rps14 PE=2 SV=2 - [RR14_ARATH]	0	0	1.59523e+07	3.17149e+07	2.75765e+07	1.36622e+07									5.7753	27	3	3	3.96872	23	2	2	1.94432	27	2	2	1.97338	27	2	2
P56802	138	15.0142	12.2495	Small ribosomal subunit protein uS11c OS=Arabidopsis thaliana OX=3702 GN=rps11 PE=3 SV=1 - [RR11_ARATH]	8.91801e+06	1.73237e+07	6.20774e+07	9.36526e+07	83732229	3.92976e+07	0	9.42	1	1	1.62514	9.42	1	1	4.90211	20.29	2	2	4.7596	26.81	3	4	4.24086	26.81	3	4	4.97456	26.81	3	3
P46286	258	27.8418	10.9019	Large ribosomal subunit protein uL2z OS=Arabidopsis thaliana OX=3702 GN=RPL8A PE=1 SV=2 - [RL81_ARATH]	1.58624e+07	1.93131e+07	5.23798e+07	2.20514e+08	1.90248e+08	1.12002e+08	1.87539	9.3	2	2	0	17.05	3	4	11.7239	26.74	5	6	14.965	24.03	5	10	19.3096	24.03	5	10	17.1497	26.74	5	9
Q42064	258	27.9308	10.8286	Large ribosomal subunit protein uL2x OS=Arabidopsis thaliana OX=3702 GN=RPL8C PE=2 SV=2 - [RL83_ARATH]	1.58624e+07	1.42853e+07	3.10948e+07	1.74591e+08	1.52102e+08	6.22399e+07	1.87539	9.3	2	2	0	9.69	2	3	6.93049	19.77	4	5	14.4261	24.03	5	7	12.713	16.67	4	6	10.3243	26.74	5	7
Q9SFU1	206	23.4508	10.4038	Large ribosomal subunit protein uL13z OS=Arabidopsis thaliana OX=3702 GN=RPL13AA PE=2 SV=1 - [R13A1_ARATH]	1.47192e+07	2.68083e+07	7.95815e+07	2.78536e+08	2.11147e+08	1.225e+08	1.79389	17.96	3	3	2.38192	23.79	4	4	9.2549	26.7	5	6	17.0043	23.79	4	8	11.745	23.79	4	9	8.15018	23.79	4	5
O23515	204	24.2242	11.4438	Large ribosomal subunit protein eL15z OS=Arabidopsis thaliana OX=3702 GN=RPL15A PE=2 SV=1 - [RL151_ARATH]	3.01471e+07	70583511	1.45542e+08	5.02829e+08	4.28177e+08	2.3183e+08	2.3728	10.78	2	2	3.08273	7.35	1	1	4.80604	17.65	3	3	18.3382	25.98	5	13	10.605	22.55	4	10	7.39781	22.55	4	9
Q9LUD4	178	21.2952	10.3452	Large ribosomal subunit protein eL20x OS=Arabidopsis thaliana OX=3702 GN=RPL18AC PE=2 SV=1 - [R18A3_ARATH]	0	0	4.30511e+07	1.60983e+08	1.00917e+08	6.82628e+07									1.67579	8.99	3	3	1.67328	12.92	5	6	1.6404	25.84	6	6	0	21.91	5	5
P59223	151	17.0845	10.3892	Small ribosomal subunit protein uS15z OS=Arabidopsis thaliana OX=3702 GN=RPS13A PE=2 SV=1 - [RS131_ARATH]	0	0	0	7.39078e+07	8.22257e+07	0													3.62787	25.83	3	3	2.05786	14.57	2	2
P56807	101	12.0528	12.1616	Small ribosomal subunit protein bS18c OS=Arabidopsis thaliana OX=3702 GN=rps18 PE=3 SV=1 - [RR18_ARATH]	0	0	5.55661e+07	9.38801e+07	1.40056e+08	2.32184e+07									4.25944	18.81	2	3	6.40244	25.74	3	4	4.03716	11.88	1	2	2.15685	25.74	3	3
Q9FKC0	206	23.575	10.3745	Large ribosomal subunit protein uL13w OS=Arabidopsis thaliana OX=3702 GN=RPL13AD PE=2 SV=1 - [R13A4_ARATH]	1.34613e+07	2.53347e+07	72551284	2.06054e+08	1.42117e+08	9.50235e+07	1.79389	12.62	2	2	0	12.62	2	2	7.19417	21.84	4	4	10.5537	22.82	4	7	5.27445	22.82	4	6	6.46258	18.93	3	4
P51413	175	19.8415	10.1108	Large ribosomal subunit protein uL22y OS=Arabidopsis thaliana OX=3702 GN=RPL17B PE=2 SV=2 - [RL172_ARATH]	4.01965e+07	7.33764e+07	5.98086e+07	2.14193e+08	1.77432e+08	1.64356e+08	0	5.71	1	1	0	5.71	1	1	0	16.57	2	3	4.11337	25.71	4	6	1.65081	20.57	3	5	4.38218	16.57	2	3
P56779	83	9.3807	4.94482	Cytochrome b559 subunit alpha OS=Arabidopsis thaliana OX=3702 GN=psbE PE=1 SV=4 - [PSBE_ARATH]	0	2.2349e+07	0	7.83098e+07	6.06784e+07	1.88673e+07					2.51393	14.46	1	1					4.57312	25.3	2	2	2.83441	25.3	2	2	0	10.84	1	1
Q9SVR0	206	23.6138	10.3892	Large ribosomal subunit protein uL13x OS=Arabidopsis thaliana OX=3702 GN=RPL13AC PE=2 SV=1 - [R13A3_ARATH]	1.34613e+07	2.53347e+07	72551284	2.06054e+08	1.40519e+08	1.29273e+08	1.79389	12.62	2	2	0	12.62	2	2	5.06152	15.53	3	3	7.95977	22.33	4	7	2.47254	16.5	3	5	4.09778	12.62	2	3
Q9LRX8	206	23.4438	10.3452	Large ribosomal subunit protein uL13y OS=Arabidopsis thaliana OX=3702 GN=RPL13AB PE=2 SV=1 - [R13A2_ARATH]	1.34613e+07	2.56762e+07	7.76697e+07	2.55437e+08	1.81589e+08	1.18407e+08	1.79389	12.62	2	2	1.6377	18.45	3	3	11.6653	21.36	4	7	15.4663	22.33	4	10	9.48952	22.33	4	10	10.4336	18.45	3	8
Q93Y08	761	85.9705	9.24658	Protein ACTIVITY OF BC1 COMPLEX KINASE 8, chloroplastic OS=Arabidopsis thaliana OX=3702 GN=ABC1K8 PE=2 SV=1 - [AB1K8_ARATH]	8594122	4.59381e+06	3.76263e+07	8.70287e+07	6.49256e+07	6.72092e+07	0	1.58	1	1	0	3.29	2	2	13.5319	14.06	9	9	29.3013	23.52	15	17	20.7535	17.35	11	13	16.3122	18.13	12	12
Q9CA67	467	51.8047	8.90967	Geranylgeranyl diphosphate reductase, chloroplastic OS=Arabidopsis thaliana OX=3702 GN=CHLP PE=1 SV=1 - [CHLP_ARATH]	8.57237e+06	1.11709e+07	3.50455e+07	5.50623e+07	5.11215e+07	4.19647e+07	0	2.36	1	1	3.37049	8.57	3	3	6.36796	14.35	5	5	12.534	17.13	6	7	11.9258	17.13	6	7	6.17104	15.42	6	6
P34788	152	17.5345	10.5356	Small ribosomal subunit protein uS13z/uS13y/uS13x OS=Arabidopsis thaliana OX=3702 GN=RPS18A PE=1 SV=1 - [RS18_ARATH]	4.20376e+06	8.40624e+06	26814396	7.9116e+07	6.03655e+07	2.38201e+07	0	5.26	1	1	0	5.26	1	1	0	5.26	1	1	10.1139	25	4	6	6.4628	25	3	4	1.62054	5.26	1	1
P59271	156	17.6605	9.75928	Ubiquitin-ribosomal protein eS31z fusion protein OS=Arabidopsis thaliana OX=3702 GN=RPS27AA PE=2 SV=2 - [R27AA_ARATH]	0	0	0	2.18205e+07	2.55121e+07	1.5877e+07													3.45313	10.9	2	2	3.24452	25	4	4	0	9.62	2	2
P31167	381	41.4494	9.83252	ADP,ATP carrier protein 1, mitochondrial OS=Arabidopsis thaliana OX=3702 GN=AAC1 PE=1 SV=2 - [ADT1_ARATH]	0	1.5604e+07	3.68574e+07	2.49871e+08	2.12005e+08	1.23629e+08					1.86477	3.15	1	1	3.8776	7.35	3	3	18.8703	23.1	9	13	18.4895	23.1	9	15	14.2429	20.21	7	10
P42794	182	20.848	9.92041	Large ribosomal subunit protein uL5y/uL5x/uL5w OS=Arabidopsis thaliana OX=3702 GN=RPL11B PE=2 SV=2 - [RL112_ARATH]	9.26725e+06	1.74696e+07	7.42857e+06	1.86342e+08	1.63367e+08	8.87237e+07	0	7.14	1	1	3.42766	12.64	2	2	1.94221	17.58	3	3	15.233	24.73	4	11	10.67	24.73	4	7	12.7649	20.33	3	6
Q8LD46	154	17.4298	10.1987	Large ribosomal subunit protein uL23z OS=Arabidopsis thaliana OX=3702 GN=RPL23AA PE=2 SV=2 - [R23A1_ARATH]	57577929	87827978	280457268	3.68858e+08	3.23153e+08	1.57025e+08	0	8.44	1	1	1.70673	8.44	1	1	2.35226	8.44	1	1	20.488	24.68	3	9	13.6792	24.68	3	6	8.73548	24.68	3	4
P62117	37	4.45755	11.9126	Large ribosomal subunit protein bL36c OS=Arabidopsis thaliana OX=3702 GN=rpl36 PE=3 SV=1 - [RK36_ARATH]	0	2.06915e+07	0	1.199e+08	7.22345e+07	0					1.79879	24.32	1	1					1.73701	24.32	1	1	1.7929	24.32	1	1
Q9SJU4	399	42.9039	6.58057	Fructose-bisphosphate aldolase 1, chloroplastic OS=Arabidopsis thaliana OX=3702 GN=FBA1 PE=1 SV=2 - [ALFP1_ARATH]	0	0	3.27115e+07	0	0	6.13702e+07									5.9899	10.53	4	4									9.38546	21.05	7	8
O80565	343	38.8109	9.11475	Outer envelope pore protein 37, chloroplastic OS=Arabidopsis thaliana OX=3702 GN=OEP37 PE=2 SV=2 - [OEP37_ARATH]	0	0	0	9.05542e+07	8.46171e+07	3.63058e+07													12.5884	22.16	5	5	8.40091	17.49	4	4	6.47063	13.7	3	3
Q8VZB9	216	24.4532	9.87646	Large ribosomal subunit protein uL1z OS=Arabidopsis thaliana OX=3702 GN=RPL10AA PE=1 SV=1 - [R10A1_ARATH]	0	1.80896e+07	1.1812e+08	1.79672e+08	1.13107e+08	1.30756e+08					0	6.94	1	1	1.98575	10.65	2	2	8.18407	24.07	4	6	7.58558	24.07	4	6	1.74441	10.65	2	2
P49637	146	16.445	10.5942	Large ribosomal subunit protein uL15x OS=Arabidopsis thaliana OX=3702 GN=RPL27AC PE=2 SV=2 - [R27A3_ARATH]	3.85786e+07	6.79559e+07	1.28916e+08	4.4267e+08	3.69004e+08	2.23594e+08	0	13.7	2	2	2.2955	17.12	2	2	5.26358	17.12	2	3	7.48521	23.97	3	6	6.26307	23.97	3	6	8.56196	17.12	2	4
P29402	530	60.4484	4.90674	Calnexin homolog 1 OS=Arabidopsis thaliana OX=3702 GN=CNX1 PE=1 SV=1 - [CALX1_ARATH]	1.71283e+07	5.09286e+07	1.39091e+08	1.41489e+08	1.28381e+08	9.88872e+07	3.74628	7.55	3	3	4.03283	4.53	2	2	19.9964	23.96	10	12	19.4843	22.26	9	11	21.7858	22.26	9	12	19.0695	20.38	7	8
Q43291	164	18.6411	10.4624	Large ribosomal subunit protein eL21z/eL21y OS=Arabidopsis thaliana OX=3702 GN=RPL21A PE=2 SV=2 - [RL211_ARATH]	0	0	0	2.35741e+08	1.9921e+08	1.56198e+08									4.36195	17.07	1	1	10.6016	23.78	3	5	9.37351	23.78	3	4	6.25762	23.17	2	2
Q93XX8	64	7.38687	9.49561	H/ACA ribonucleoprotein complex subunit 3-like protein OS=Arabidopsis thaliana OX=3702 GN=At2g20490 PE=3 SV=2 - [NOP10_ARATH]	0	0	1.57882e+07	2.67569e+07	1.44532e+07	0									0	23.44	1	1	0	23.44	1	1	0	23.44	1	1
Q9XF91	265	27.9903	9.26123	Photosystem II 22 kDa protein, chloroplastic OS=Arabidopsis thaliana OX=3702 GN=PSBS PE=2 SV=1 - [PSBS_ARATH]	1.77336e+07	1.07008e+08	268239575	3.30512e+08	2.53392e+08	4.17529e+08	1.86685	6.04	1	1	3.28675	16.6	3	4	11.8473	23.02	5	6	15.5669	23.02	6	8	14.4397	23.02	6	7	14.6494	23.02	6	7
Q9SRX2	214	24.5907	11.356	Large ribosomal subunit protein eL19x OS=Arabidopsis thaliana OX=3702 GN=RPL19A PE=2 SV=1 - [RL191_ARATH]	0	0	6.02541e+07	2.16358e+08	1.89987e+08	1.04001e+08									6.52753	22.9	3	3	11.7618	20.09	2	4	11.7336	20.09	2	5	6.49546	22.9	3	3
Q84MC2	216	23.816	5.59229	Cytokinin riboside 5'-monophosphate phosphoribohydrolase LOG8 OS=Arabidopsis thaliana OX=3702 GN=LOG8 PE=1 SV=1 - [LOG8_ARATH]	0	0	0	2.28585e+07	1.53389e+07	0													2.43099	7.41	1	1	1.85249	22.69	2	2
Q42340	146	16.6069	10.1987	Small ribosomal subunit protein uS9x OS=Arabidopsis thaliana OX=3702 GN=RPS16C PE=2 SV=1 - [RS163_ARATH]	0	0	0	5.33454e+07	4.36805e+07	0													6.68068	22.6	3	5	3.93006	17.12	2	2
P59231	217	24.5162	9.81787	Large ribosomal subunit protein uL1x OS=Arabidopsis thaliana OX=3702 GN=RPL10AC PE=1 SV=1 - [R10A3_ARATH]	0	1.80896e+07	1.1812e+08	1.77458e+08	1.09203e+08	1.30756e+08					0	6.91	1	1	1.98575	10.6	2	2	7.53301	22.58	4	6	5.52912	22.58	4	6	1.74441	10.6	2	2
Q9FYC2	537	60.7174	7.48877	Pheophorbide a oxygenase, chloroplastic OS=Arabidopsis thaliana OX=3702 GN=PAO PE=1 SV=1 - [PAO_ARATH]	0	3.79105e+07	2.10993e+08	0	0	0					4.14437	2.98	2	2	24.2652	22.53	9	14
P41127	206	23.7522	11.019	Large ribosomal subunit protein eL13z OS=Arabidopsis thaliana OX=3702 GN=RPL13B PE=1 SV=1 - [RL131_ARATH]	1.75821e+07	25209505	1.50354e+08	2.33644e+08	2.79357e+08	1.75604e+08	2.32076	17.48	2	2	2.56338	11.65	1	1	4.9643	15.53	2	2	11.9076	22.33	4	6	15.3688	22.33	4	7	9.1986	15.53	2	5
Q8RWV0	741	79.9182	6.3667	Transketolase-1, chloroplastic OS=Arabidopsis thaliana OX=3702 GN=TKL-1 PE=1 SV=1 - [TKTC1_ARATH]	1.26358e+07	1.38633e+07	1.2241e+08	0	0	3.3401e+07	0	1.21	1	1	1.64841	2.97	2	2	10.8494	20.51	10	11									4.4688	3.78	2	2
Q8GYL5	108	12.0106	10.6968	Small ribosomal subunit protein eS25x OS=Arabidopsis thaliana OX=3702 GN=RPS25D PE=3 SV=2 - [RS253_ARATH]	0	0	3.18985e+07	188823718	8.34034e+07	3.22849e+07									0	9.26	1	1	3.52781	9.26	1	2	3.81297	22.22	2	3	1.77359	9.26	1	1
P62126	123	13.7557	11.5757	Small ribosomal subunit protein uS12cz/uS12cy OS=Arabidopsis thaliana OX=3702 GN=rps12-A PE=2 SV=2 - [RR12_ARATH]	0	2.30882e+07	4.70638e+07	8.32928e+07	25209209	3.93384e+07					0	21.95	1	1	2.46877	21.95	1	1	2.65266	21.95	1	1	2.46785	21.95	1	1	0	21.95	1	1
Q9LVH5	589	63.9854	8.36768	Outer envelope protein 64, chloroplastic OS=Arabidopsis thaliana OX=3702 GN=OEP64 PE=1 SV=1 - [OE64C_ARATH]	0	0	0	3.56671e+07	3.24332e+07	0													14.9669	21.56	9	9	5.94178	18	7	7
Q9FH02	704	75.1849	5.49072	ATP-dependent zinc metalloprotease FTSH 5, chloroplastic OS=Arabidopsis thaliana OX=3702 GN=FTSH5 PE=1 SV=1 - [FTSH5_ARATH]	0	2.47197e+06	2.4671e+07	4.07479e+07	3.37858e+07	3.74874e+07					0	2.13	1	1	15.7184	12.36	6	6	17.9167	16.05	8	9	19.4875	19.32	9	10	11.7022	15.77	9	10
Q9FHG2	133	15.4655	10.7847	Large ribosomal subunit protein eL32y OS=Arabidopsis thaliana OX=3702 GN=RPL32B PE=2 SV=1 - [RL322_ARATH]	0	0	0	3.00445e+07	2.58654e+07	2.66519e+07													4.57762	21.05	4	4	3.98753	19.55	3	3	6.07169	19.55	3	3
Q9C9C5	233	26.0905	10.1694	Large ribosomal subunit protein eL6x OS=Arabidopsis thaliana OX=3702 GN=RPL6C PE=2 SV=1 - [RL63_ARATH]	2.56772e+06	1.60278e+07	36147752	1.17074e+08	8.33885e+07	4.16037e+07	0	3	1	1	0	12.45	2	2	3.02912	15.45	4	4	9.85979	20.6	5	6	9.35936	20.6	5	6	1.96823	9.01	3	3
P62095	39	4.42135	10.7407	Cytochrome b559 subunit beta OS=Arabidopsis thaliana OX=3702 GN=psbF PE=1 SV=1 - [PSBF_ARATH]	0	0	0	1.44199e+07	9.58619e+06	0													0	20.51	1	1	0	20.51	1	1
Q9SS17	133	15.3626	10.6968	Small ribosomal subunit protein eS24z OS=Arabidopsis thaliana OX=3702 GN=RPS24A PE=2 SV=1 - [RS241_ARATH]	0	0	0	3.23824e+07	2.81207e+07	0													2.38811	20.3	3	3	2.59265	20.3	3	3
P38666	163	18.6204	10.7847	Large ribosomal subunit protein eL24y OS=Arabidopsis thaliana OX=3702 GN=RPL24B PE=1 SV=2 - [RL242_ARATH]	1.92963e+07	0	6.06764e+07	3.73687e+08	3.34849e+08	1.56784e+08	2.199	15.34	2	2					4.88136	20.25	3	4	22.6353	20.25	4	12	13.6592	20.25	4	10	9.41791	20.25	4	6
P49200	124	13.8696	9.71533	Small ribosomal subunit protein uS10z/uS10x OS=Arabidopsis thaliana OX=3702 GN=RPS20A PE=2 SV=2 - [RS201_ARATH]	0	0	0	2.18866e+07	1.78323e+07	0													2.12894	20.16	3	3	4.25141	20.16	3	4
Q42347	164	18.8384	10.6968	Large ribosomal subunit protein eL24z OS=Arabidopsis thaliana OX=3702 GN=RPL24A PE=1 SV=2 - [RL241_ARATH]	1.92963e+07	0	5.72422e+07	3.71679e+08	3.33368e+08	1.52191e+08	2.199	15.24	2	2					4.88136	20.12	3	4	22.6353	20.12	4	11	13.6592	20.12	4	10	9.41791	20.12	4	6
P25858	338	36.8911	7.12256	Glyceraldehyde-3-phosphate dehydrogenase GAPC1, cytosolic OS=Arabidopsis thaliana OX=3702 GN=GAPC1 PE=1 SV=2 - [G3PC1_ARATH]	0	6.73387e+06	8.45714e+06	1.2743e+07	9.56419e+06	2.53249e+07					0	2.37	1	1	2.50515	8.88	3	4	1.98638	8.88	3	5	2.22069	8.88	3	5	5.17974	19.82	5	6
Q93VG5	222	24.9783	10.3159	Small ribosomal subunit protein eS8z OS=Arabidopsis thaliana OX=3702 GN=RPS8A PE=1 SV=1 - [RS81_ARATH]	0	0	0	1.62363e+07	1.5008e+07	0													1.74264	19.82	3	3	4.55355	19.82	3	3
P56798	218	25.1725	9.48096	Small ribosomal subunit protein uS3c OS=Arabidopsis thaliana OX=3702 GN=rps3 PE=3 SV=1 - [RR3_ARATH]	0	7.90772e+06	3.48627e+07	2.28274e+07	1.26165e+07	29462102					0	4.13	1	1	6.43989	16.51	3	4	1.99922	10.55	3	3	1.66983	7.34	2	2	3.37788	7.34	2	3
Q9FLN4	198	21.7235	9.94971	Large ribosomal subunit protein bL27c OS=Arabidopsis thaliana OX=3702 GN=RPL27 PE=2 SV=1 - [RK27_ARATH]	0	0	50029614	1.55502e+08	1.20834e+08	5.36815e+07									7.70786	12.12	2	4	11.5368	19.7	3	7	6.65434	19.7	3	5	1.69948	13.13	2	2
Q93VH9	261	29.7842	10.1694	Small ribosomal subunit protein eS4z OS=Arabidopsis thaliana OX=3702 GN=RPS4A PE=2 SV=1 - [RS41_ARATH]	0	0	3.53119e+06	2.75009e+07	3.3464e+07	2.77954e+06									0	3.07	1	1	5.51723	16.09	5	5	7.04009	19.54	5	6	0	3.07	1	1
Q56YW9	450	50.701	4.80518	Tubulin beta-2 chain OS=Arabidopsis thaliana OX=3702 GN=TUBB2 PE=1 SV=2 - [TBB2_ARATH]	0	0	9.34751e+06	3.30234e+07	2.03065e+07	1.59676e+07									1.72389	2.22	1	1	9.37718	16.67	6	6	2.44637	6.89	3	3	4.50524	7.33	3	3
Q9M2Y6	261	28.5139	9.27588	Probable pectin methylesterase CGR2 OS=Arabidopsis thaliana OX=3702 GN=CGR2 PE=2 SV=1 - [CGR2_ARATH]	0	0	0	1.86034e+07	1.87939e+07	0													2.12521	14.94	3	3	2.10621	19.16	4	4
Q9CAV0	262	29.8318	9.75928	Small ribosomal subunit protein eS1z OS=Arabidopsis thaliana OX=3702 GN=RPS3AA PE=1 SV=3 - [RS3A1_ARATH]	0	1.10756e+06	0	5.95819e+07	4.90777e+07	0					0	3.05	1	1					4.90757	11.83	4	4	4.52612	16.03	4	4
Q9SL05	133	14.2837	10.6528	Protein PROTON GRADIENT REGULATION 5, chloroplastic OS=Arabidopsis thaliana OX=3702 GN=PGR5 PE=1 SV=1 - [PGR5_ARATH]	1.79887e+07	4.32946e+07	112796191	9.34541e+07	7.8867e+07	1.10607e+08	1.66645	8.27	1	1	2.25289	8.27	1	1	2.24092	8.27	1	1	3.98983	18.8	2	3	2.17472	18.8	2	2	2.27652	18.8	2	2
Q93VT9	220	24.9012	10.4917	Large ribosomal subunit protein uL16z OS=Arabidopsis thaliana OX=3702 GN=RPL10A PE=1 SV=1 - [RL101_ARATH]	6.59228e+07	1.17888e+08	1.10532e+08	4.30118e+08	445258824	1.71036e+08	2.03353	5	1	1	2.14481	5	1	1	8.77814	17.73	3	4	6.85774	18.64	4	5	6.53358	10.45	2	4	7.14556	17.73	3	4
Q9LYK9	130	14.6187	11.0923	Small ribosomal subunit protein eS26x OS=Arabidopsis thaliana OX=3702 GN=RPS26C PE=2 SV=1 - [RS263_ARATH]	0	0	0	2.79849e+07	0	0													1.98469	18.46	2	2
P25873	277	29.6889	10.77	Large ribosomal subunit protein uL15c OS=Arabidopsis thaliana OX=3702 GN=RPL15 PE=1 SV=2 - [RK15_ARATH]	4.89992e+06	9.43255e+06	3.12993e+07	4.79058e+07	4.85813e+07	2.19064e+07	0	3.97	1	1	0	3.97	1	1	2.14252	13	3	3	2.27264	13	3	3	5.41853	18.41	4	4	2.16355	13	3	3
Q9LZ45	132	14.5351	10.0669	Histone H2B.9 OS=Arabidopsis thaliana OX=3702 GN=At5g02570 PE=1 SV=3 - [H2B9_ARATH]	0	70037705	1.4954e+08	2.61345e+07	2.24536e+07	9.3975e+07					0	6.82	1	1	2.39063	18.18	2	2	1.87162	18.18	2	2	2.03336	11.36	1	1	2.19638	18.18	2	2
P56796	66	7.68706	9.72998	Large ribosomal subunit protein bL33c OS=Arabidopsis thaliana OX=3702 GN=rpl33 PE=3 SV=1 - [RK33_ARATH]	0	0	1.08321e+07	1.4105e+07	1.09574e+07	4.21893e+06									0	18.18	1	2	1.84464	18.18	1	1	0	18.18	1	1	0	18.18	1	1
Q9SA56	204	22.2927	9.77393	Photosystem I reaction center subunit II-2, chloroplastic OS=Arabidopsis thaliana OX=3702 GN=PSAD2 PE=1 SV=1 - [PSAD2_ARATH]	0	0	2.54183e+07	37253053	1.87841e+07	6.31825e+06									0	3.43	1	1	0	3.43	1	1	2.20995	18.14	2	3	2.63945	18.14	2	3
Q9SKX4	271	29.3449	10.4331	Large ribosomal subunit protein uL3c OS=Arabidopsis thaliana OX=3702 GN=RPL3A PE=2 SV=1 - [RK3A_ARATH]	0	0	1.13418e+07	7.81779e+06	0	0									0	8.12	1	1	2.65132	18.08	3	3	1.68051	4.43	1	1
A0A2L0WUE7	155	17.6379	6.81494	RxLR effector protein 24 OS=Phytophthora brassicae OX=187813 GN=RxLR24 PE=1 SV=1 - [RLR24_PHYBB]	0	0	0	0	0	41869656																					2.58536	18.06	1	1
P56759	184	21.0439	8.1333	ATP synthase subunit b, chloroplastic OS=Arabidopsis thaliana OX=3702 GN=atpF PE=3 SV=1 - [ATPF_ARATH]	0	0	0	1.41524e+07	0	1.61975e+07													2.5897	13.04	1	1					2.02031	4.89	1	1
P56801	134	15.4696	10.9312	Small ribosomal subunit protein uS8c OS=Arabidopsis thaliana OX=3702 GN=rps8 PE=3 SV=1 - [RR8_ARATH]	0	2.08255e+07	1.11806e+08	1.15203e+08	1.55399e+08	8.55828e+07					1.68767	17.91	2	2	1.76289	8.96	1	1	4.32584	17.91	2	2	1.68186	8.96	1	1	2.13448	8.96	1	1
Q8RXX5	229	25.4529	10.0669	Large ribosomal subunit protein bL19cy OS=Arabidopsis thaliana OX=3702 GN=At5g47190 PE=2 SV=1 - [RK192_ARATH]	0	0	5.29745e+06	3.25894e+07	7.36939e+06	0									0	4.8	1	1	0	17.9	3	3	0	4.8	1	1
P42732	169	19.0843	10.2573	Small ribosomal subunit protein uS13c OS=Arabidopsis thaliana OX=3702 GN=RPS13 PE=2 SV=1 - [RR13_ARATH]	0	0	0	0	1.0301e+07	8329515																	0	9.47	1	1	2.34793	8.28	1	1
O22795	143	16.0228	11.1802	Large ribosomal subunit protein bL28c OS=Arabidopsis thaliana OX=3702 GN=RPL28 PE=2 SV=2 - [RK28_ARATH]	0	0	25550065	2.19627e+07	6.9019e+06	0									1.96782	6.29	1	1	1.84851	17.48	4	4	0	6.99	1	1
O22860	69	8.11649	9.93506	Large ribosomal subunit protein eL38z/eL38y OS=Arabidopsis thaliana OX=3702 GN=RPL38A PE=3 SV=1 - [RL38_ARATH]	0	0	0	3.67862e+07	2.75504e+07	5.55101e+07													0	17.39	1	1	1.99717	17.39	1	1	2.00062	17.39	1	1
Q9SHE8	221	24.1578	9.53955	Photosystem I reaction center subunit III, chloroplastic OS=Arabidopsis thaliana OX=3702 GN=PSAF PE=1 SV=1 - [PSAF_ARATH]	3.66288e+07	8.69659e+07	9.75738e+07	1.13813e+08	7.67206e+07	1.22273e+08	2.40388	8.14	1	1	4.94494	12.67	2	2	6.81035	17.19	3	3	2.0713	12.67	2	2	6.04383	17.19	3	3	6.4259	17.19	3	3
Q9LXG1	198	23.0222	10.1694	Small ribosomal subunit protein uS4z OS=Arabidopsis thaliana OX=3702 GN=RPS9B PE=1 SV=1 - [RS91_ARATH]	0	0	0	2.03559e+07	2.86324e+07	0													1.60333	9.09	2	2	0	13.64	3	3
Q9M9W1	124	14.0094	9.5542	Large ribosomal subunit protein eL22z OS=Arabidopsis thaliana OX=3702 GN=RPL22B PE=2 SV=1 - [RL222_ARATH]	0	0	9.50728e+06	3.29442e+07	2.60868e+07	1.36236e+07									1.93307	9.68	1	1	2.00002	16.94	2	2	2.13113	16.94	2	2	0	7.26	1	1
Q9FE58	124	14.0384	9.5542	Large ribosomal subunit protein eL22y OS=Arabidopsis thaliana OX=3702 GN=RPL22C PE=2 SV=1 - [RL223_ARATH]	0	0	0	2.4029e+07	1.61349e+07	1.80063e+07													0	16.94	2	2	0	7.26	1	1	1.7393	16.94	2	2
O65686	113	12.6908	9.80322	Small ribosomal subunit protein bS16cy OS=Arabidopsis thaliana OX=3702 GN=RPS16-1 PE=2 SV=1 - [RS16A_ARATH]	0	9.38378e+06	0	0	0	0					0	16.81	1	1
Q9FE65	119	13.6418	11.5903	Large ribosomal subunit protein eL34y OS=Arabidopsis thaliana OX=3702 GN=RPL34B PE=3 SV=1 - [RL342_ARATH]	0	0	1.73401e+08	5.76395e+08	5.00946e+08	272395333									2.37368	16.81	2	2	4.34027	16.81	2	3	4.17479	10.08	1	2	2.00675	16.81	2	2
P61841	155	17.3465	11.2827	Small ribosomal subunit protein uS7cz/uS7cy OS=Arabidopsis thaliana OX=3702 GN=rps7-A PE=1 SV=1 - [RR7_ARATH]	0	0	0	7.52471e+06	0	0													0	16.77	3	3
Q9LJW6	120	13.6417	11.3706	Large ribosomal subunit protein eL34x OS=Arabidopsis thaliana OX=3702 GN=RPL34C PE=2 SV=1 - [RL343_ARATH]	0	0	8.44318e+07	5.00175e+08	0	1.34703e+08									2.05284	16.67	2	2	0	6.67	1	1					2.5359	16.67	2	2
P93031	373	41.9351	6.11279	GDP-mannose 4,6 dehydratase 2 OS=Arabidopsis thaliana OX=3702 GN=MUR1 PE=1 SV=3 - [GMD2_ARATH]	0	0	8.65579e+06	2.55821e+07	1.85185e+07	1.12881e+07									5.87729	9.92	3	3	1.80843	6.17	2	2	4.03805	10.46	3	3	3.51279	8.85	3	3
Q9ZR03	229	24.3504	8.54346	Cytochrome b6-f complex iron-sulfur subunit, chloroplastic OS=Arabidopsis thaliana OX=3702 GN=petC PE=1 SV=1 - [UCRIA_ARATH]	0	0	1.87945e+07	2.36731e+07	2.09541e+07	1.96452e+07									4.39134	11.35	2	2	6.30809	16.59	3	3	4.27811	16.59	3	3	4.25671	11.35	2	2
Q07473	290	31.12	6.13818	Chlorophyll a-b binding protein CP29.1, chloroplastic OS=Arabidopsis thaliana OX=3702 GN=LHCB4.1 PE=1 SV=1 - [CB4A_ARATH]	0	0	1.8066e+07	7.25236e+07	7.56442e+07	3.14563e+07									3.84807	9.66	2	2	6.91822	13.1	3	4	8.33625	16.55	4	5	4.22384	7.93	2	2
P49107	171	18.4172	8.92432	Photosystem I reaction center subunit N, chloroplastic OS=Arabidopsis thaliana OX=3702 GN=PSAN PE=1 SV=2 - [PSAN_ARATH]	7.04605e+06	1.33413e+07	3.53223e+07	3.70484e+07	1.94196e+07	2.16255e+07	0	5.85	1	1	0	5.85	1	1	1.61993	5.85	1	1	1.8189	5.85	1	1	1.80349	16.37	3	3	2.02904	16.37	3	3
P49689	62	6.88293	12.2349	Small ribosomal subunit protein eS30z/eS30y/eS30x OS=Arabidopsis thaliana OX=3702 GN=RPS30A PE=3 SV=3 - [RS30_ARATH]	0	4.76481e+06	0	6.17892e+07	62149325	17085731					0	16.13	1	1					2.009	16.13	1	1	1.60062	16.13	1	1	1.82138	16.13	1	1
Q9LY74	338	37.9026	9.1001	2-methyl-6-phytyl-1,4-hydroquinone methyltransferase, chloroplastic OS=Arabidopsis thaliana OX=3702 GN=VTE3 PE=1 SV=1 - [BQMT_ARATH]	0	0	2.21033e+07	1.51874e+07	1.39653e+07	2.8312e+07									4.97948	15.98	4	4	4.29982	11.54	3	3	2.06488	5.03	1	1	4.22398	11.54	3	3
P22953	651	71.3131	5.12256	Heat shock 70 kDa protein 1 OS=Arabidopsis thaliana OX=3702 GN=HSP70-1 PE=1 SV=3 - [HS701_ARATH]	0	0	0	4.23878e+07	3.63559e+07	2.24729e+07													10.0458	9.68	4	4	9.69166	12.44	5	6	4.74406	4.15	2	2
Q9SK50	539	60.5691	8.68994	Protein TIC 55, chloroplastic OS=Arabidopsis thaliana OX=3702 GN=TIC55 PE=1 SV=1 - [TIC55_ARATH]	0	0	2.31693e+07	0	0	1.38337e+07									6.81761	9.65	4	4									7.03914	9.65	4	4
Q9FI56	929	103.388	6.771	Chaperone protein ClpC1, chloroplastic OS=Arabidopsis thaliana OX=3702 GN=CLPC1 PE=1 SV=1 - [CLPC1_ARATH]	4.25523e+06	1.23984e+07	4.89955e+07	2.81343e+07	2.71119e+07	3.80673e+07	1.77483	3.23	3	3	8.33368	4.31	3	4	17.7813	13.89	10	11	4.47966	5.71	4	4	10.1487	10.23	8	8	9.80479	7.21	6	7
Q9FPG2	167	19.4398	9.45166	Outer envelope pore protein 21B, chloroplastic OS=Arabidopsis thaliana OX=3702 GN=OEP21B PE=2 SV=1 - [OP21B_ARATH]	0	0	3.56592e+06	3.10043e+07	2.49599e+07	2.24307e+07									0	4.19	1	1	3.06603	15.57	2	2	2.86201	15.57	2	2	2.85485	15.57	2	2
Q8L8Y0	284	30.7223	10.2573	Small ribosomal subunit protein uS5z OS=Arabidopsis thaliana OX=3702 GN=RPS2A PE=2 SV=2 - [RS21_ARATH]	0	0	0	8.17417e+07	3.09218e+07	0													1.66099	9.86	2	2	4.94954	11.62	2	3
P61847	52	6.05746	12.0444	Large ribosomal subunit protein bL32c OS=Arabidopsis thaliana OX=3702 GN=rpl32 PE=3 SV=2 - [RK32_ARATH]	0	0	1.80513e+07	1.98655e+07	0	0									0	15.38	1	1	0	15.38	1	1
Q9LU86	216	23.6633	9.51025	Peroxiredoxin Q, chloroplastic OS=Arabidopsis thaliana OX=3702 GN=PRXQ PE=1 SV=1 - [PRXQ_ARATH]	0	0	1.77375e+07	1.23434e+07	9.36171e+06	1.84103e+07									2.14537	15.28	2	2	0	8.8	1	1	0	6.48	1	1	0	15.28	2	2
Q9LER7	148	16.3512	10.8579	Large ribosomal subunit protein cL37 OS=Arabidopsis thaliana OX=3702 GN=PSRP5 PE=1 SV=1 - [PSRP5_ARATH]	0	0	3.19118e+07	1.03394e+08	9.44767e+07	10805725									2.0766	14.86	2	2	0	10.81	1	1	2.12716	10.81	1	1	0	4.05	1	1
P42737	331	36.5915	7.40088	Beta carbonic anhydrase 2, chloroplastic OS=Arabidopsis thaliana OX=3702 GN=BCA2 PE=1 SV=3 - [BCA2_ARATH]	7.05872e+06	2.89259e+07	6.60628e+07	0	6.26098e+06	2.06422e+07	1.60484	5.14	1	2	3.45979	5.14	1	1	6.52591	5.14	1	2	0	4.53	1	1	0	5.14	1	1	7.04755	14.5	3	3
Q9XF89	280	30.1377	6.3667	Chlorophyll a-b binding protein CP26, chloroplastic OS=Arabidopsis thaliana OX=3702 GN=LHCB5 PE=1 SV=1 - [CB5_ARATH]	0	9.60121e+06	1.23962e+07	1.97e+07	1.51028e+07	0					2.2544	7.14	1	1	1.86437	7.14	2	2	5.14721	10.71	2	2	0	3.57	1	1
Q9SJ54	210	23.2483	9.75928	NDR1/HIN1-like protein 12 OS=Arabidopsis thaliana OX=3702 GN=NHL12 PE=2 SV=1 - [NHL12_ARATH]	0	0	0	0	0	10622857216																					4.68617	14.29	1	2
Q9FPJ5	218	24.0824	6.01123	Leucine-rich repeat protein 1 OS=Arabidopsis thaliana OX=3702 GN=LRR1 PE=1 SV=1 - [LRR1_ARATH]	0	0	0	0	0	1.09994e+07																					0	14.22	1	1
P93014	303	32.6248	8.96826	Small ribosomal subunit protein uS5c OS=Arabidopsis thaliana OX=3702 GN=rps5 PE=2 SV=1 - [RR5_ARATH]	0	0	3.49477e+07	2.13661e+07	1.84081e+07	3.60365e+07									8.34549	7.92	2	4	6.10799	14.19	3	5	2.63195	7.92	2	3	6.80232	7.92	2	4
Q9C944	134	14.2629	10.2866	Probable histone H2A variant 3 OS=Arabidopsis thaliana OX=3702 GN=At1g52740 PE=1 SV=1 - [H2AV3_ARATH]	0	5.3927e+07	8.98474e+07	4.25306e+07	3.85336e+07	1.36901e+08					0	6.72	1	1	0	14.18	2	4	1.63298	6.72	1	1	0	6.72	1	1	0	6.72	1	1
O65719	649	71.1032	5.07178	Heat shock 70 kDa protein 3 OS=Arabidopsis thaliana OX=3702 GN=HSP70-3 PE=1 SV=1 - [HSP7C_ARATH]	0	0	0	4.23878e+07	3.63559e+07	2.24729e+07													10.0458	9.71	4	4	9.69166	10.63	5	6	4.74406	4.16	2	2
P56777	508	56.0014	6.88818	Photosystem II CP47 reaction center protein OS=Arabidopsis thaliana OX=3702 GN=psbB PE=1 SV=1 - [PSBB_ARATH]	0	7.04699e+06	1.20298e+07	2.40449e+07	1.89165e+07	2.09014e+07					0	2.17	1	1	4.23349	2.36	2	2	6.91477	9.84	4	4	7.57016	10.63	4	4	9.79746	13.98	5	5
O80860	695	74.1114	6.354	ATP-dependent zinc metalloprotease FTSH 2, chloroplastic OS=Arabidopsis thaliana OX=3702 GN=FTSH2 PE=1 SV=1 - [FTSH2_ARATH]	0	1.57703e+07	3.80667e+07	2.97663e+07	3.25817e+07	3.50622e+07					1.68311	1.73	1	1	9.66912	12.66	6	6	3.39859	7.48	5	5	8.41523	13.81	7	7	8.82755	9.06	4	5
Q9M7X9	183	20.6567	5.93506	Thioredoxin-like protein CITRX, chloroplastic OS=Arabidopsis thaliana OX=3702 GN=CITRX PE=1 SV=1 - [CITRX_ARATH]	7.90365e+06	0	2.63157e+07	1.55848e+07	1.24103e+07	2.43674e+07	0	7.65	1	1					2.24492	7.65	1	1	4.65898	13.66	2	2	4.14575	13.66	2	2	4.6918	13.66	2	2
O81788	268	29.6544	5.61768	WUSCHEL-related homeobox 13 OS=Arabidopsis thaliana OX=3702 GN=WOX13 PE=2 SV=1 - [WOX13_ARATH]	0	0	0	0	1.65571e+07	0																	0	13.43	1	6
Q9M352	112	12.6683	11.7515	Large ribosomal subunit protein eL36y OS=Arabidopsis thaliana OX=3702 GN=RPL36B PE=3 SV=1 - [RL362_ARATH]	0	0	94692255	1.6284e+08	2.73211e+08	1.19023e+08									0	8.04	1	1	0	13.39	2	2	1.60227	8.04	1	1	0	8.04	1	1
O82204	143	15.8857	10.5796	Large ribosomal subunit protein eL28z OS=Arabidopsis thaliana OX=3702 GN=RPL28A PE=1 SV=1 - [RL281_ARATH]	0	8.0207e+06	0	0	1.38928e+07	3.86842e+07					0	13.29	1	1									0	13.29	1	1	4.53494	13.29	1	2
P51430	249	28.1445	10.8286	Small ribosomal subunit protein eS6y OS=Arabidopsis thaliana OX=3702 GN=RPS6B PE=1 SV=3 - [RS62_ARATH]	0	0	0	4.98799e+07	1.60338e+07	0													2.43632	6.83	1	1	3.42155	13.25	2	2
Q9XF88	287	31.174	6.23975	Chlorophyll a-b binding protein CP29.2, chloroplastic OS=Arabidopsis thaliana OX=3702 GN=LHCB4.2 PE=1 SV=1 - [CB4B_ARATH]	0	0	1.71624e+07	5.27631e+07	3.23668e+07	0									1.86171	5.23	1	1	6.31439	8.36	2	3	6.19016	12.89	3	4
Q8RWI0	391	42.8172	9.18799	FLUCTUATING-LIGHT-ACCLIMATION protein 1, chloroplastic OS=Arabidopsis thaliana OX=3702 GN=FLAP1 PE=1 SV=1 - [FLAP1_ARATH]	0	0	0	2.53523e+07	1.97308e+07	2.04494e+07													2.75556	12.53	3	3	4.94107	7.16	3	3	2.07264	6.91	2	2
P92959	198	21.9629	9.68604	Large ribosomal subunit protein uL24c OS=Arabidopsis thaliana OX=3702 GN=RPL24 PE=2 SV=2 - [RK24_ARATH]	0	0	88558448	1.06967e+08	4.98782e+07	1.69042e+07									1.65414	5.05	1	1	1.69233	12.63	2	2	0	7.58	1	1	0	7.58	1	1
P56761	353	39.5219	5.74463	Photosystem II D2 protein OS=Arabidopsis thaliana OX=3702 GN=psbD PE=1 SV=3 - [PSBD_ARATH]	9.71013e+06	0	51426310	79860889	6.96526e+07	6.83861e+07	0	2.55	1	1					4.83902	9.92	2	3	6.5103	12.46	3	3	4.85867	12.46	3	3	5.67171	12.46	3	3
P36212	187	19.6705	5.64307	Large ribosomal subunit protein bL12cx OS=Arabidopsis thaliana OX=3702 GN=RPL12C PE=2 SV=2 - [RK123_ARATH]	5.26264e+06	1.18674e+07	3.96371e+07	2.25077e+07	2.1586e+07	3.77595e+07	0	7.49	1	1	1.77124	12.3	2	2	5.06521	12.3	2	2	5.02707	12.3	2	2	0	4.81	1	1	3.50489	12.3	2	2
Q9FL48	274	32.0194	4.53857	Protein LNK4 OS=Arabidopsis thaliana OX=3702 GN=LNK4 PE=1 SV=1 - [LNK4_ARATH]	0	0	0	0	0	0									0	12.04	1	4
Q9LSE4	267	30.0821	9.77393	Protein COFACTOR ASSEMBLY OF COMPLEX C SUBUNIT B CCB1, chloroplastic OS=Arabidopsis thaliana OX=3702 GN=CCB1 PE=1 SV=1 - [CCB1_ARATH]	0	0	1.25008e+07	1.14608e+07	0	22587794									2.54034	11.99	2	2	2.10221	4.49	1	1					5.22614	11.99	2	2
P56808	92	10.6018	10.77	Small ribosomal subunit protein uS19c OS=Arabidopsis thaliana OX=3702 GN=rps19 PE=3 SV=1 - [RR19_ARATH]	0	0	0	0	2.80881e+07	0																	2.13989	11.96	1	1
P24636	444	49.7907	4.85596	Tubulin beta-4 chain OS=Arabidopsis thaliana OX=3702 GN=TUBB4 PE=2 SV=2 - [TBB4_ARATH]	0	0	9.34751e+06	3.25962e+07	2.6839e+07	2.42085e+07									1.72389	2.25	1	1	9.21734	11.71	4	4	4.08402	4.28	2	2	2.53524	2.25	1	1
Q9FZ84	155	15.95	9.89111	Small ribosomal subunit protein mS86 OS=Arabidopsis thaliana OX=3702 GN=RBG6 PE=2 SV=1 - [RBG6_ARATH]	0	0	0	4.96294e+06	0	0													0	11.61	2	2
Q9T0G2	112	12.2312	9.31982	Cytochrome c-2 OS=Arabidopsis thaliana OX=3702 GN=CYTC-2 PE=1 SV=1 - [CYC2_ARATH]	0	0	0	0	0	0																	0	11.61	1	1
Q8W463	225	25.5027	10.0229	Large ribosomal subunit protein bL19cz OS=Arabidopsis thaliana OX=3702 GN=At4g17560 PE=2 SV=1 - [RK191_ARATH]	0	0	10383936	3.96016e+07	1.28778e+07	0									0	4.89	1	1	0	6.67	1	1	0	4.89	1	1
Q9FZA2	359	38.4642	10.1694	Non-classical arabinogalactan protein 31 OS=Arabidopsis thaliana OX=3702 GN=AGP31 PE=1 SV=1 - [AGP31_ARATH]	0	0	3.02463e+07	9.66569e+06	0	2.72664e+07									0	5.29	1	1	0	2.23	1	1					0	11.42	3	3
P41376	412	46.675	5.68115	Eukaryotic initiation factor 4A-1 OS=Arabidopsis thaliana OX=3702 GN=EIF4A1 PE=1 SV=1 - [IF4A1_ARATH]	0	0	2.01876e+07	2.88688e+07	2.08946e+07	2.37561e+07									4.59317	8.98	3	3	6.91243	11.17	4	4	6.80138	8.98	3	3	6.68322	8.98	3	3
P27521	251	27.7161	6.69775	Chlorophyll a-b binding protein 4, chloroplastic OS=Arabidopsis thaliana OX=3702 GN=LHCA4 PE=1 SV=1 - [CA4_ARATH]	0	0	0	1.078e+07	1.14601e+07	0													2.06747	4.38	1	1	0	11.16	2	2
P49693	208	24.1865	11.3853	Large ribosomal subunit protein eL19y OS=Arabidopsis thaliana OX=3702 GN=RPL19C PE=2 SV=3 - [RL193_ARATH]	0	0	2.28059e+07	46096534	36477023	3.01899e+07									0	2.88	1	1	3.04615	8.17	1	1	2.97304	8.17	1	1	0	2.88	1	1
Q9SAJ3	1008	115.033	6.93213	ATP-dependent zinc metalloprotease FTSH 12, chloroplastic OS=Arabidopsis thaliana OX=3702 GN=FTSH12 PE=1 SV=2 - [FTSHC_ARATH]	0	0	0	1.72012e+07	1.44468e+07	1.53685e+07													6.21764	6.15	5	5	6.05846	6.85	6	6	4.08381	7.04	6	6
Q6ID99	167	19.7691	9.48096	Outer envelope pore protein 21A, chloroplastic OS=Arabidopsis thaliana OX=3702 GN=OEP21A PE=2 SV=1 - [OP21A_ARATH]	0	0	3.56592e+06	2.48354e+07	2.49599e+07	1.82148e+07									0	4.19	1	1	0	10.78	2	2	0	4.19	1	1	0	4.19	1	1
Q42547	492	56.6596	7.63525	Catalase-3 OS=Arabidopsis thaliana OX=3702 GN=CAT3 PE=1 SV=3 - [CATA3_ARATH]	0	1.98444e+07	6.90419e+07	3.77334e+07	2.48373e+07	6.74393e+07					4.36887	8.94	3	3	5.69154	10.77	4	4	5.98596	8.94	3	3	4.37955	8.94	3	3	6.08298	10.77	4	4
Q8GYX8	398	44.6363	5.26221	Chaperone protein dnaJ 10 OS=Arabidopsis thaliana OX=3702 GN=ATJ10 PE=2 SV=2 - [DNJ10_ARATH]	0	0	0	211602840	0	0													0	10.55	1	1
Q9M385	211	23.4666	11.3853	Large ribosomal subunit protein bL17c OS=Arabidopsis thaliana OX=3702 GN=RPL17 PE=2 SV=1 - [RK17_ARATH]	0	0	3.82666e+07	8.31162e+07	4.03068e+07	7.8877e+06									2.58064	6.16	1	1	2.18938	10.43	2	2	2.58237	6.16	1	1	0	6.16	1	1
Q9STF2	510	54.3254	8.90967	Protein PLASTID TRANSCRIPTIONALLY ACTIVE 16, chloroplastic OS=Arabidopsis thaliana OX=3702 GN=PTAC16 PE=1 SV=1 - [PTA16_ARATH]	0	0	1.68289e+07	1.80841e+07	1.62534e+07	2.58073e+07									1.83789	6.08	2	2	4.33466	6.08	2	2	2.1382	4.31	2	2	6.78596	10.39	4	4
Q8L9C4	318	35.7389	9.46631	Very-long-chain 3-oxoacyl-CoA reductase 1 OS=Arabidopsis thaliana OX=3702 GN=KCR1 PE=1 SV=1 - [KCR1_ARATH]	0	0	0	10057588	1.00014e+07	0													0	7.55	2	2	0	2.83	1	1
Q9SYW8	257	27.7373	7.44482	Photosystem I chlorophyll a/b-binding protein 2, chloroplastic OS=Arabidopsis thaliana OX=3702 GN=LHCA2 PE=1 SV=1 - [LHCA2_ARATH]	0	0	0	0	9.79531e+06	0																	0	10.12	1	1
P29513	449	50.31	4.76709	Tubulin beta-5 chain OS=Arabidopsis thaliana OX=3702 GN=TUBB5 PE=2 SV=1 - [TBB5_ARATH]	0	0	9.34751e+06	3.23689e+07	1.88441e+07	2.42085e+07									1.72389	2.23	1	1	4.98349	10.02	4	4	2.44637	6.9	3	3	2.53524	4.9	2	2
Q9SJL8	390	42.4706	6.17627	S-adenosylmethionine synthase 3 OS=Arabidopsis thaliana OX=3702 GN=METK3 PE=1 SV=1 - [METK3_ARATH]	0	0	0	1.93043e+07	0	1.71075e+07													0	6.15	1	1					0	10	2	2
Q01908	373	40.8856	8.00146	ATP synthase gamma chain 1, chloroplastic OS=Arabidopsis thaliana OX=3702 GN=ATPC1 PE=1 SV=1 - [ATPG1_ARATH]	0	1.26704e+07	0	0	6.59974e+06	3.06576e+07					2.00555	3.49	1	1									1.85375	2.68	1	1	2.7151	7.24	2	2
Q9ASV6	202	21.8126	10.1255	Small ribosomal subunit protein bS20c OS=Arabidopsis thaliana OX=3702 GN=RPS20 PE=2 SV=1 - [RR20_ARATH]	0	0	9.87018e+06	2.74254e+07	2.67043e+07	0									0	4.46	1	1	0	9.9	2	2	1.67492	9.9	2	2
Q9LEY9	156	16.9373	9.39307	H/ACA ribonucleoprotein complex subunit 2-like protein OS=Arabidopsis thaliana OX=3702 GN=At5g08180 PE=1 SV=1 - [NHP2_ARATH]	0	0	8.90801e+06	17172290	11266405	0									0	9.62	1	1	0	9.62	1	1	0	9.62	1	1
Q9C9C0	677	75.0475	9.14404	Serine protease SPPA, chloroplastic OS=Arabidopsis thaliana OX=3702 GN=SPPA PE=2 SV=1 - [SPPA1_ARATH]	0	0	1.88671e+07	2.27694e+07	1.26899e+07	3.20143e+07									1.96871	4.28	2	2	1.87533	1.62	1	1	1.86839	6.2	3	3	3.63959	9.6	5	5
Q05431	250	27.5438	6.12549	L-ascorbate peroxidase 1, cytosolic OS=Arabidopsis thaliana OX=3702 GN=APX1 PE=1 SV=2 - [APX1_ARATH]	0	0	8.72209e+06	0	0	1.5345e+07									0	9.6	2	2									0	5.6	1	1
O65396	408	44.4168	8.36768	Aminomethyltransferase, mitochondrial OS=Arabidopsis thaliana OX=3702 GN=GDCST PE=2 SV=1 - [GCST_ARATH]	0	0	2.57052e+07	0	0	1.49603e+07									2.14948	9.56	2	3									0	9.56	2	3
Q6S5G3	793	89.2739	8.08936	Translocase of chloroplast 90, chloroplastic OS=Arabidopsis thaliana OX=3702 GN=TOC90 PE=1 SV=1 - [TOC90_ARATH]	0	0	0	1.40363e+07	1.32817e+07	0													5.28268	7.94	5	5	3.5289	6.56	4	4
O50061	282	30.5399	8.93896	Large ribosomal subunit protein uL4c OS=Arabidopsis thaliana OX=3702 GN=RPL4 PE=2 SV=2 - [RK4_ARATH]	0	0	2.4729e+07	2.16723e+07	0	0									4.95756	9.22	2	2	3.20198	4.96	1	1
Q9SY97	273	29.163	8.67529	Photosystem I chlorophyll a/b-binding protein 3-1, chloroplastic OS=Arabidopsis thaliana OX=3702 GN=LHCA3 PE=1 SV=1 - [LHCA3_ARATH]	0	0	0	2.78598e+07	1.6761e+07	0													1.9927	9.16	2	2	0	6.23	1	1
Q9XJ27	208	22.5634	10.4624	Small ribosomal subunit protein uS9c OS=Arabidopsis thaliana OX=3702 GN=RPS9 PE=2 SV=1 - [RR9_ARATH]	0	0	0	0	3.26648e+06	0																	0	9.13	1	1
Q9SMX3	274	29.193	8.20654	Mitochondrial outer membrane protein porin 3 OS=Arabidopsis thaliana OX=3702 GN=VDAC3 PE=1 SV=3 - [VDAC3_ARATH]	0	0	0	1.80014e+07	20341810	0													1.76932	4.38	1	1	1.92416	9.12	2	2
Q9FNP8	143	15.6874	10.2134	Small ribosomal subunit protein eS19x OS=Arabidopsis thaliana OX=3702 GN=RPS19C PE=2 SV=1 - [RS193_ARATH]	0	0	0	5.99405e+07	4.79456e+07	2.1541e+07													1.99101	9.09	1	1	2.15526	9.09	1	1	1.72711	9.09	1	1
P92549	507	55.0688	6.32861	ATP synthase subunit alpha, mitochondrial OS=Arabidopsis thaliana OX=3702 GN=ATPA PE=1 SV=3 - [ATPAM_ARATH]	0	2.24645e+06	1.36786e+07	1.64054e+07	1.1501e+07	1.51194e+07					0	4.34	1	1	0	4.73	3	3	2.71585	9.07	4	5	0	2.76	2	2	2.92142	9.07	4	4
Q9LXM8	111	11.0086	4.50049	Large ribosomal subunit protein P2w OS=Arabidopsis thaliana OX=3702 GN=RPP2D PE=3 SV=1 - [RLA24_ARATH]	0	0	0	1.12708e+07	1.67336e+07	0													2.09051	9.01	1	1	2.26557	9.01	1	1
Q43316	382	41.0175	8.47021	Porphobilinogen deaminase, chloroplastic OS=Arabidopsis thaliana OX=3702 GN=HEMC PE=1 SV=1 - [HEM3_ARATH]	0	0	7.15243e+06	0	0	1.90879e+07									0	5.76	2	2									0	3.14	1	1
Q42525	496	53.6727	6.1001	Hexokinase-1 OS=Arabidopsis thaliana OX=3702 GN=HXK1 PE=1 SV=2 - [HXK1_ARATH]	0	0	0	1.16277e+07	1.07514e+07	5.9762e+06													1.88322	8.87	3	3	1.84705	5.85	2	2	0	3.02	1	1
Q9LU64	305	34.6424	4.95752	Superoxide dismutase [Fe] 2, chloroplastic OS=Arabidopsis thaliana OX=3702 GN=FSD2 PE=1 SV=1 - [SODF2_ARATH]	0	0	1.70166e+07	0	0	8.89046e+06									2.17311	3.28	1	1									0	5.57	1	1
O49203	238	25.7183	9.23193	Nucleoside diphosphate kinase III, chloroplastic/mitochondrial OS=Arabidopsis thaliana OX=3702 GN=NDPK3 PE=1 SV=1 - [NDK3_ARATH]	0	0	0	2.87164e+07	2.47782e+07	0													1.79089	8.82	2	2	0	5.04	1	1
Q9ZVL6	285	31.1195	8.83643	UPF0603 protein At1g54780, chloroplastic OS=Arabidopsis thaliana OX=3702 GN=At1g54780 PE=1 SV=1 - [U603_ARATH]	0	0	0	8.75174e+06	6.04544e+06	7.84556e+06													2.18739	8.77	2	2	0	2.46	1	1	0	8.77	2	2
Q9SQI8	480	50.0491	8.36768	Dihydrolipoyllysine-residue acetyltransferase component 4 of pyruvate dehydrogenase complex, chloroplastic OS=Arabidopsis thaliana OX=3702 GN=LTA2 PE=1 SV=1 - [ODP24_ARATH]	0	0	0	0	0	5.03853e+06					0	2.08	1	1													2.08304	6.67	2	2
Q9FMK9	389	43.5203	9.45166	Probable inactive purple acid phosphatase 29 OS=Arabidopsis thaliana OX=3702 GN=PAP29 PE=2 SV=1 - [PPA29_ARATH]	0	0	0	1.08961e+07	6.16724e+06	0													1.61491	8.74	3	3	0	2.06	1	1
P56762	329	38.113	7.57666	DNA-directed RNA polymerase subunit alpha OS=Arabidopsis thaliana OX=3702 GN=rpoA PE=3 SV=1 - [RPOA_ARATH]	0	5.89188e+06	26170820	17357521	10792605	2.07025e+07					0	4.56	1	1	3.80149	8.51	2	2	3.66347	8.51	2	2	0	4.56	1	1	0	4.56	1	1
P25697	395	44.4356	6.04932	Phosphoribulokinase, chloroplastic OS=Arabidopsis thaliana OX=3702 GN=At1g32060 PE=1 SV=1 - [KPPR_ARATH]	0	0	0	0	0	7.47255e+06																					0	8.35	2	2
Q9FWS4	144	16.0225	9.80322	Large ribosomal subunit protein bL31c OS=Arabidopsis thaliana OX=3702 GN=RPL31 PE=2 SV=1 - [RK31_ARATH]	0	0	1.09201e+07	0	0	0									0	8.33	1	1
Q9SRH5	276	29.4073	8.73389	Mitochondrial outer membrane protein porin 1 OS=Arabidopsis thaliana OX=3702 GN=VDAC1 PE=1 SV=3 - [VDAC1_ARATH]	0	0	0	2.08582e+07	1.67415e+07	7.57503e+06													4.77083	8.33	2	3	2.84918	8.33	2	3	2.03316	5.07	1	1
Q9S7J7	265	28.6024	5.42725	Chlorophyll a-b binding protein 2.2, chloroplastic OS=Arabidopsis thaliana OX=3702 GN=LHCB2.2 PE=1 SV=1 - [CB22_ARATH]	0	0	5.90258e+07	3.4586e+08	2.49665e+08	9.6774e+07									1.89212	8.3	2	2	4.29777	8.3	2	2	1.89439	8.3	2	3	5.40787	8.3	2	3
Q9S841	331	34.9977	6.16357	Oxygen-evolving enhancer protein 1-2, chloroplastic OS=Arabidopsis thaliana OX=3702 GN=PSBO2 PE=1 SV=1 - [PSBO2_ARATH]	0	0	1.47281e+07	1.56421e+07	1.37552e+07	19884462									4.11019	8.16	3	3	0	4.53	2	2	1.67235	4.53	2	2	0	4.53	2	2
Q9SSS9	234	25.6527	9.05615	ATP synthase subunit delta, chloroplastic OS=Arabidopsis thaliana OX=3702 GN=ATPD PE=1 SV=1 - [ATPD_ARATH]	0	0	9.02579e+06	1.23881e+07	6.54077e+06	1.19245e+07									3.62929	8.12	2	2	1.88705	3.85	1	1	1.62331	4.27	1	1	1.83946	8.12	2	2
P59169	136	15.3966	11.1509	Histone H3.3 OS=Arabidopsis thaliana OX=3702 GN=HTR4 PE=1 SV=2 - [H33_ARATH]	0	0	7.26082e+06	0	0	3.65346e+07									0	8.09	1	1									0	8.09	1	2
Q9FJA6	248	27.4406	9.53955	Small ribosomal subunit protein uS3x OS=Arabidopsis thaliana OX=3702 GN=RPS3C PE=1 SV=1 - [RS33_ARATH]	0	0	6965814	3.68731e+07	1.42477e+07	6.93644e+06									2.01971	4.84	1	1	2.15046	4.84	1	1	1.91033	8.06	2	2	1.89719	4.84	1	1
Q8L5U0	397	44.9292	4.98291	COP9 signalosome complex subunit 4 OS=Arabidopsis thaliana OX=3702 GN=CSN4 PE=1 SV=2 - [CSN4_ARATH]	0	0	0	8.85374e+06	1.21395e+07	0													2.39121	4.79	2	2	4.03294	6.3	2	2
Q9LJE4	596	63.3024	5.73193	Chaperonin 60 subunit beta 2, chloroplastic OS=Arabidopsis thaliana OX=3702 GN=CPN60B2 PE=1 SV=1 - [CPNB2_ARATH]	4.58005e+06	0	2.52242e+07	0	6.05341e+06	1.94978e+07	0	1.85	1	1					8.95656	8.05	4	4					3.77068	4.19	2	2	7.22948	6.04	3	3
Q8W585	685	73.1529	5.94775	ATP-dependent zinc metalloprotease FTSH 8, chloroplastic OS=Arabidopsis thaliana OX=3702 GN=FTSH8 PE=1 SV=1 - [FTSH8_ARATH]	2.94136e+06	0	2.89645e+07	2.03739e+07	2.2578e+07	2.09817e+07	0	1.75	1	1					7.4275	8.03	5	5	1.64192	5.69	4	4	3.7223	6.28	4	4	4.25848	3.21	2	2
O81770	533	58.5002	9.17334	Monogalactosyldiacylglycerol synthase 1, chloroplastic OS=Arabidopsis thaliana OX=3702 GN=MGD1 PE=1 SV=1 - [MGDG1_ARATH]	0	0	0	1.11794e+07	9.90673e+06	5.82438e+06													6.46986	7.88	4	4	3.58045	5.07	3	3	0	1.69	1	1
F4I4F2	499	56.0943	8.49951	Serine/threonine-protein kinase RHS3 OS=Arabidopsis thaliana OX=3702 GN=RHS3 PE=1 SV=1 - [RHS3_ARATH]	0	0	0	0	0	2.19859e+07																					0	7.82	1	1
Q8LDL0	231	26.0646	9.56885	Protein HHL1, chloroplastic OS=Arabidopsis thaliana OX=3702 GN=HHL1 PE=1 SV=1 - [HHL1_ARATH]	0	0	0	0	0	0									0	7.79	1	1
Q93XM7	300	31.003	9.5249	Mitochondrial carnitine/acylcarnitine carrier-like protein OS=Arabidopsis thaliana OX=3702 GN=BOU PE=1 SV=1 - [MCAT_ARATH]	0	0	0	1.65269e+07	9.15242e+06	0													2.01465	7.67	1	1	0	7.67	1	1
Q39043	668	73.5159	5.21143	Heat shock 70 kDa protein BIP2 OS=Arabidopsis thaliana OX=3702 GN=BIP2 PE=1 SV=2 - [BIP2_ARATH]	0	0	0	3.19468e+07	3.45216e+07	3.26871e+07													6.72071	7.63	4	4	5.23088	3.74	2	3	2.42598	2.4	1	1
Q9SUI6	145	15.2641	9.90576	Photosystem I reaction center subunit VI-2, chloroplastic OS=Arabidopsis thaliana OX=3702 GN=PSAH2 PE=1 SV=1 - [PSAH2_ARATH]	0	0	0	18177443	16231825	1.18337e+07													1.83782	7.59	1	1	0	7.59	1	1	0	7.59	1	1
Q940U6	316	34.5652	8.99756	Protein FLUORESCENT IN BLUE LIGHT, chloroplastic OS=Arabidopsis thaliana OX=3702 GN=FLU PE=1 SV=1 - [FLU_ARATH]	0	0	0	6.32872e+06	5.84706e+06	1.18997e+07													0	2.53	1	1	0	2.53	1	1	2.33189	7.59	2	2
P61845	93	10.7818	10.6528	Large ribosomal subunit protein uL23cz/uL23cy OS=Arabidopsis thaliana OX=3702 GN=rpl23-A PE=3 SV=1 - [RK23_ARATH]	0	0	0	2.7492e+07	2.4106e+07	0													0	7.53	1	2	0	7.53	1	1
Q9FKW6	360	40.3006	8.1333	Ferredoxin--NADP reductase, leaf isozyme 1, chloroplastic OS=Arabidopsis thaliana OX=3702 GN=LFNR1 PE=1 SV=1 - [FNRL1_ARATH]	0	0	0	0	0	2.0792e+07																					3.99191	7.5	2	2
Q9C5J8	732	79.8864	8.1626	Outer envelope protein 80, chloroplastic OS=Arabidopsis thaliana OX=3702 GN=OEP80 PE=2 SV=1 - [OEP80_ARATH]	0	0	0	1.60418e+07	1.55031e+07	8.10226e+06													4.63817	5.6	3	3	1.61771	7.38	4	4	0	3.14	2	2
Q43292	95	10.8337	11.8687	Large ribosomal subunit protein eL37y OS=Arabidopsis thaliana OX=3702 GN=RPL37B PE=3 SV=2 - [RL372_ARATH]	0	0	1.83461e+07	0	0	0									0	7.37	1	1
F4K410	675	74.2684	7.25439	Putative elongation factor TypA-like SVR3, chloroplastic OS=Arabidopsis thaliana OX=3702 GN=SVR3 PE=1 SV=1 - [SVR3_ARATH]	0	0	8.99474e+06	0	0	6.48893e+06									2.39269	4	2	2									2.17564	5.93	3	3
O04331	277	30.381	7.63525	Prohibitin-3, mitochondrial OS=Arabidopsis thaliana OX=3702 GN=PHB3 PE=1 SV=1 - [PHB3_ARATH]	0	0	0	0	3.80616e+06	16617053																	0	3.25	1	1	0	3.97	1	1
O65502	395	43.6957	8.42627	Protein HIGH CHLOROPHYLL FLUORESCENCE PHENOTYPE 244, chloroplastic OS=Arabidopsis thaliana OX=3702 GN=HCF244 PE=1 SV=1 - [HC244_ARATH]	0	0	1.23617e+07	8.51327e+06	7.28775e+06	9.0393e+06									0	2.03	1	1	0	7.09	3	3	1.66636	3.8	2	2	0	3.8	2	2
Q9C5M0	298	31.8912	9.23193	Mitochondrial dicarboxylate/tricarboxylate transporter DTC OS=Arabidopsis thaliana OX=3702 GN=DTC PE=1 SV=1 - [DTC_ARATH]	0	0	0	1.38469e+07	1.48706e+07	1.30398e+07													0	7.05	2	2	0	4.03	1	1	0	4.03	1	1
P83483	556	59.634	6.62451	ATP synthase subunit beta-1, mitochondrial OS=Arabidopsis thaliana OX=3702 GN=At5g08670 PE=1 SV=1 - [ATPBM_ARATH]	0	0	5.17825e+07	62932139	2.35184e+07	3.3662e+07									2.03081	1.98	1	1	2.01541	1.98	1	1	6.47757	7.01	3	3	2.12743	4.5	2	2
Q0WPR4	499	56.2933	8.45557	Serine carboxypeptidase-like 34 OS=Arabidopsis thaliana OX=3702 GN=SCPL34 PE=2 SV=2 - [SCP34_ARATH]	0	0	0	0	0	0																	2.93395	7.01	1	1
Q42522	472	50.1094	7.38623	Glutamate-1-semialdehyde 2,1-aminomutase 2, chloroplastic OS=Arabidopsis thaliana OX=3702 GN=GSA2 PE=1 SV=2 - [GSA2_ARATH]	0	0	0	0	0	0																	0	6.99	1	1
Q93Z16	691	74.6218	7.53271	Dolichyl-diphosphooligosaccharide--protein glycosyltransferase subunit 2 OS=Arabidopsis thaliana OX=3702 GN=RPN2 PE=1 SV=1 - [RPN2_ARATH]	0	0	0	8.93576e+06	7.5419e+06	0													0	3.91	2	2	0	5.5	3	3
Q9FF90	206	23.4709	11.0044	Large ribosomal subunit protein eL13x OS=Arabidopsis thaliana OX=3702 GN=RPL13D PE=1 SV=1 - [RL133_ARATH]	0	0	1.50354e+08	4.81361e+08	4.63262e+08	9.8322e+07									1.64298	3.88	1	1	0	3.88	1	2	3.38355	3.88	1	2	1.83693	6.8	2	2
Q9XFS7	118	12.4864	10.3599	Non-specific lipid-transfer protein 5 OS=Arabidopsis thaliana OX=3702 GN=LTP5 PE=1 SV=1 - [NLTP5_ARATH]	7.22587e+06	0	7.22851e+07	2.53284e+08	182535206	8.05497e+07	0	6.78	1	1					0	6.78	1	1	0	6.78	1	2	0	6.78	1	2	0	6.78	1	2
P16180	149	16.2718	10.5649	Small ribosomal subunit protein uS17c OS=Arabidopsis thaliana OX=3702 GN=RPS17 PE=1 SV=1 - [RR17_ARATH]	0	0	6.88732e+07	1.04796e+08	8.86403e+07	41374538									1.73724	6.71	1	1	1.83167	6.71	1	1	1.84396	6.71	1	1	2.25368	6.71	1	1
Q9T0I5	448	49.1044	9.67139	Proline-rich protein 4 OS=Arabidopsis thaliana OX=3702 GN=PRP4 PE=2 SV=1 - [PRP4_ARATH]	0	0	0	0	5.81941e+06	0																	0	6.7	1	1
Q03251	169	16.5685	5.68115	Glycine-rich RNA-binding protein 8 OS=Arabidopsis thaliana OX=3702 GN=RBG8 PE=1 SV=1 - [RBG8_ARATH]	0	0	0	0	0	1.82467e+06																					0	6.51	1	1
Q9C525	524	59.6259	7.02002	Beta-glucosidase 21 OS=Arabidopsis thaliana OX=3702 GN=BGLU21 PE=1 SV=1 - [BGL21_ARATH]	0	0	5.77658e+07	1.41262e+07	0	7.11363e+06									5.50958	6.49	4	4	0	1.72	1	1					0	1.34	1	1
P42825	419	46.409	7.12256	Chaperone protein dnaJ 2 OS=Arabidopsis thaliana OX=3702 GN=ATJ2 PE=1 SV=2 - [DNAJ2_ARATH]	0	0	0	1.43754e+07	1.25686e+07	0													0	6.44	2	2	0	3.58	1	1
Q9LTX9	718	76.9497	5.30029	Heat shock 70 kDa protein 7, chloroplastic OS=Arabidopsis thaliana OX=3702 GN=HSP70-7 PE=2 SV=1 - [HSP7G_ARATH]	0	0	8.92488e+06	0	0	7.21197e+06									0	3.2	2	2									0	4.46	3	3
Q9M591	409	47.6003	8.38232	Magnesium-protoporphyrin IX monomethyl ester [oxidative] cyclase, chloroplastic OS=Arabidopsis thaliana OX=3702 GN=CRD1 PE=1 SV=2 - [CRD1_ARATH]	0	0	0	1.02643e+07	17606070	14128239													0	2.93	1	1	1.67093	3.42	1	1	0	2.93	1	1
Q8RYC2	378	42.09	5.32568	Putative actin-5 OS=Arabidopsis thaliana OX=3702 GN=ACT5 PE=5 SV=1 - [ACT5_ARATH]	0	0	0	0	4.10577e+08	0																	2.56249	6.35	1	1
Q8RY97	178	19.8412	5.89697	Protein HEAT-INDUCED TAS1 TARGET 5 OS=Arabidopsis thaliana OX=3702 GN=HTT5 PE=2 SV=1 - [HTT5_ARATH]	0	0	0	0	3.58807e+07	0																	0	6.18	1	1
Q9FEF8	308	32.8091	10.1401	rRNA 2'-O-methyltransferase fibrillarin 1 OS=Arabidopsis thaliana OX=3702 GN=FIB1 PE=1 SV=1 - [FBRL1_ARATH]	0	0	0	1.4796e+07	1.17634e+07	0													0	6.17	1	1	0	6.17	1	1
Q9XI19	328	37.3535	5.021	PLASTID TRANSCRIPTIONALLY ACTIVE protein 6, chloroplastic OS=Arabidopsis thaliana OX=3702 GN=PTAC6 PE=1 SV=1 - [PTAC6_ARATH]	0	0	8.59867e+06	5.73957e+06	4.12484e+06	9.17958e+06									0	6.1	2	2	0	2.74	1	1	0	2.74	1	1	2.29343	6.1	2	2
Q84K90	263	29.183	7.13721	RGS1-HXK1-interacting protein 1 OS=Arabidopsis thaliana OX=3702 GN=RHIP1 PE=1 SV=1 - [RHIP1_ARATH]	0	0	0	1.38396e+07	0	0													1.65711	6.08	2	2
Q9LTR2	381	41.6041	8.68994	Protein TRIGALACTOSYLDIACYLGLYCEROL 2, chloroplastic OS=Arabidopsis thaliana OX=3702 GN=TGD2 PE=1 SV=1 - [TGD2_ARATH]	0	0	0	1.61312e+07	1.34851e+07	0													1.82177	6.04	2	2	1.67198	6.04	2	2
Q93VC7	416	45.0823	5.24951	Small ribosomal subunit protein bS1c OS=Arabidopsis thaliana OX=3702 GN=RPS1 PE=1 SV=1 - [RPS1_ARATH]	0	0	2.14439e+07	9.86952e+06	4.54589e+06	1.35118e+07									1.86415	6.01	2	2	1.68412	6.01	2	2	0	3.37	1	1	1.78745	6.01	2	2
Q01667	241	25.9793	6.68311	Chlorophyll a-b binding protein 6, chloroplastic OS=Arabidopsis thaliana OX=3702 GN=LHCA1 PE=1 SV=1 - [CAB6_ARATH]	0	0	0	0	1.89182e+07	0																	0	5.81	1	1
Q84WU6	585	63.7021	5.80811	Auxin response factor 17 OS=Arabidopsis thaliana OX=3702 GN=ARF17 PE=2 SV=1 - [ARFQ_ARATH]	0	0	0	0	0	0																	0	5.81	1	1
Q9XFT3	224	23.8517	9.64209	Oxygen-evolving enhancer protein 3-1, chloroplastic OS=Arabidopsis thaliana OX=3702 GN=PSBQ1 PE=1 SV=3 - [PSBQ1_ARATH]	0	0	0	0	10611320	0													0	5.8	1	1	1.67814	5.8	1	1
P56792	122	13.5733	9.29053	Large ribosomal subunit protein uL14c OS=Arabidopsis thaliana OX=3702 GN=rpl14 PE=3 SV=1 - [RK14_ARATH]	0	0	8.79649e+06	6.44647e+06	5.71349e+06	4.88853e+06									0	5.74	1	1	0	5.74	1	1	0	5.74	1	1	0	5.74	1	1
Q9LZV4	495	54.9439	9.37842	Serine/threonine-protein kinase STN8, chloroplastic OS=Arabidopsis thaliana OX=3702 GN=STN8 PE=2 SV=1 - [STN8_ARATH]	0	0	2.11918e+07	2.0437e+07	23981186	2.67751e+07									1.99438	2.22	1	1	3.99705	5.66	2	2	2.04702	2.22	1	1	3.41108	5.66	2	2
Q41932	230	24.6281	9.71533	Oxygen-evolving enhancer protein 3-2, chloroplastic OS=Arabidopsis thaliana OX=3702 GN=PSBQ2 PE=1 SV=2 - [PSBQ2_ARATH]	0	0	0	0	0	0																	2.3537	5.65	1	1
Q9LUW6	610	63.5702	9.40771	DEAD-box ATP-dependent RNA helicase 9, mitochondrial OS=Arabidopsis thaliana OX=3702 GN=RH9 PE=1 SV=1 - [RH9_ARATH]	0	0	0	0	0	0																					2.84288	5.57	1	1
Q8H118	611	69.3118	6.72705	Probable methyltransferase PMT1 OS=Arabidopsis thaliana OX=3702 GN=At3g23300 PE=2 SV=2 - [PMT1_ARATH]	0	0	0	1.21591e+07	1.08175e+07	0													3.44354	3.44	2	2	1.83812	5.56	3	3
Q9SF21	200	22.9416	5.43994	Protein RISC-INTERACTING CLEARING 3'-5' EXORIBONUCLEASE 1 OS=Arabidopsis thaliana OX=3702 GN=RICE1 PE=1 SV=1 - [RICE1_ARATH]	0	0	7.65485e+06	0	0	0									1.69471	5.5	1	1
Q9CB01	202	21.8752	6.58057	Ras-related protein RABF1 OS=Arabidopsis thaliana OX=3702 GN=RABF1 PE=1 SV=1 - [RABF1_ARATH]	0	0	0	5.18748e+06	4.46996e+06	0													0	5.45	1	1	0	5.45	1	1
Q9FPJ4	202	22.2992	5.42725	Ras-related protein RABD2b OS=Arabidopsis thaliana OX=3702 GN=RABD2B PE=1 SV=1 - [RAD2B_ARATH]	0	0	0	7.48738e+06	6.0868e+06	0													1.80484	5.45	1	1	0	5.45	1	1
A1A6M1	387	43.992	4.88135	Protein disulfide isomerase pTAC5, chloroplastic OS=Arabidopsis thaliana OX=3702 GN=PTAC5 PE=1 SV=1 - [PTAC5_ARATH]	0	0	1.47683e+07	0	0	0									0	5.43	2	2
Q9S757	368	39.9016	8.54346	Bifunctional L-3-cyanoalanine synthase/cysteine synthase C1, mitochondrial OS=Arabidopsis thaliana OX=3702 GN=CYSC1 PE=1 SV=1 - [CYSC1_ARATH]	0	0	1.54653e+07	0	0	1.34042e+07									0	5.43	2	2									0	5.43	2	2
O04157	203	22.9304	5.47803	Ras-related protein RABG3b OS=Arabidopsis thaliana OX=3702 GN=RABG3B PE=1 SV=1 - [RAG3B_ARATH]	0	0	0	5.18748e+06	4.46996e+06	0													0	5.42	1	1	0	5.42	1	1
Q42593	426	46.0636	7.28369	L-ascorbate peroxidase T, chloroplastic OS=Arabidopsis thaliana OX=3702 GN=APXT PE=2 SV=2 - [APXT_ARATH]	0	0	6.51798e+06	1.12144e+07	0	0									0	5.4	1	1	0	5.4	1	1
O22842	281	29.9796	9.39307	Endochitinase At2g43610 OS=Arabidopsis thaliana OX=3702 GN=At2g43610 PE=1 SV=1 - [CHI61_ARATH]	0	0	7.93316e+06	0	0	0									0	5.34	1	1
B9DGT7	450	49.5093	5.05908	Tubulin alpha-2 chain OS=Arabidopsis thaliana OX=3702 GN=TUBA2 PE=2 SV=2 - [TBA2_ARATH]	0	7.07116e+06	1.90537e+07	5.11866e+07	4.164e+07	2.98613e+07					0	3.33	1	1	1.75683	3.33	1	1	3.00352	5.33	2	3	2.87365	5.33	2	3	2.13544	5.33	2	3
F4J3N2	1320	152.162	8.71924	Probable inactive ATP-dependent zinc metalloprotease FTSHI 5, chloroplastic OS=Arabidopsis thaliana OX=3702 GN=FTSHI5 PE=1 SV=1 - [FTSI5_ARATH]	0	0	0	2.0306e+07	1.45162e+07	1.19951e+07													0	0.68	1	1	0	3.41	4	4	1.82917	4.62	4	4
Q9SIL6	286	31.6171	9.64209	Prohibitin-6, mitochondrial OS=Arabidopsis thaliana OX=3702 GN=PHB6 PE=1 SV=1 - [PHB6_ARATH]	0	0	0	3.78583e+06	3.04054e+06	7.50312e+06													0	5.24	1	1	0	5.24	1	1	0	5.24	1	1
Q8H107	464	50.0281	9.08545	Dihydrolipoyllysine-residue succinyltransferase component of 2-oxoglutarate dehydrogenase complex 2, mitochondrial OS=Arabidopsis thaliana OX=3702 GN=At4g26910 PE=1 SV=2 - [ODO2B_ARATH]	0	0	0	7.62304e+06	5.99256e+06	0													0	3.23	2	2	0	3.66	2	2
Q93Y07	622	70.7334	8.71924	Galactolipid galactosyltransferase SFR2, chloroplastic OS=Arabidopsis thaliana OX=3702 GN=SFR2 PE=1 SV=1 - [SFR2_ARATH]	0	0	8.20231e+06	1.78779e+07	1.77903e+07	10857509									0	1.29	1	1	1.70972	5.14	3	3	1.74198	2.73	2	2	1.91756	1.29	1	1
A8MPR5	876	99.8014	9.23193	Probable inactive ATP-dependent zinc metalloprotease FTSHI 2, chloroplastic OS=Arabidopsis thaliana OX=3702 GN=FTSHI2 PE=1 SV=1 - [FTSI2_ARATH]	0	0	0	1.2648e+07	8.9713e+06	9.06863e+06													4.75591	2.85	2	2	6.11947	5.14	3	3	4.78582	2.85	2	2
P26569	273	28.4696	10.8286	Histone H1.2 OS=Arabidopsis thaliana OX=3702 GN=At2g30620 PE=1 SV=1 - [H12_ARATH]	0	0	2.00674e+07	6.61842e+07	5.59117e+07	8.41299e+06									0	2.56	1	1	1.81675	5.13	2	2	0	5.13	2	2	0	2.56	1	1
Q43127	430	47.381	6.87354	Glutamine synthetase, chloroplastic/mitochondrial OS=Arabidopsis thaliana OX=3702 GN=GLN2 PE=1 SV=1 - [GLNA2_ARATH]	0	0	1.01781e+07	0	0	0									0	5.12	1	1
P26568	274	28.929	10.77	Histone H1.1 OS=Arabidopsis thaliana OX=3702 GN=At1g06760 PE=1 SV=1 - [H11_ARATH]	0	0	0	1.90549e+07	2.71062e+07	0													3.55716	5.11	2	2	0	2.55	1	1
P43255	197	22.5322	5.30029	COP9 signalosome complex subunit 8 OS=Arabidopsis thaliana OX=3702 GN=CSN8 PE=1 SV=1 - [CSN8_ARATH]	0	0	0	0	6.66551e+06	0																	0	5.08	1	1
Q681K2	179	19.936	8.82178	Embryo-specific protein ATS3A OS=Arabidopsis thaliana OX=3702 GN=ATS3A PE=1 SV=1 - [ATS3A_ARATH]	0	0	0	2.97798e+07	2.88597e+07	0													0	5.03	1	1	0	5.03	1	1
P56771	320	35.3348	8.29443	Cytochrome f OS=Arabidopsis thaliana OX=3702 GN=petA PE=3 SV=1 - [CYF_ARATH]	0	0	0	8.57684e+06	0	1.06409e+07													1.91897	5	1	1					1.83066	5	1	1
P41916	221	25.2598	6.85889	GTP-binding nuclear protein Ran-1 OS=Arabidopsis thaliana OX=3702 GN=RAN1 PE=1 SV=1 - [RAN1_ARATH]	0	0	0	0	0	0													0	4.98	1	1
Q9LD43	769	85.253	5.8208	Acetyl-coenzyme A carboxylase carboxyl transferase subunit alpha, chloroplastic OS=Arabidopsis thaliana OX=3702 GN=CAC3 PE=1 SV=1 - [ACCA_ARATH]	0	0	8.71438e+06	18089097	1.2848e+07	1.21871e+07									0	1.95	1	1	0	4.94	3	3	1.60567	3.51	2	2	2.09711	4.94	3	3
Q8VY91	207	22.7464	6.20166	Small ribosomal subunit protein bS6c OS=Arabidopsis thaliana OX=3702 GN=RPS6 PE=2 SV=1 - [RR6_ARATH]	0	0	19255296	0	0	0									0	4.83	1	1
Q944I4	456	50.9857	7.13721	D-glycerate 3-kinase, chloroplastic OS=Arabidopsis thaliana OX=3702 GN=GLYK PE=1 SV=2 - [GLYK_ARATH]	0	0	7.35163e+06	0	0	9016808									0	2.41	1	1									1.81111	4.82	2	2
Q9LIS3	460	50.5384	9.64209	UDP-glucuronate 4-epimerase 6 OS=Arabidopsis thaliana OX=3702 GN=GAE6 PE=1 SV=1 - [GAE6_ARATH]	0	0	0	7.47147e+06	9.34028e+06	0													1.63972	2.61	1	1	0	2.17	1	1
P0CJ46	377	41.7709	5.49072	Actin-1 OS=Arabidopsis thaliana OX=3702 GN=ACT1 PE=1 SV=1 - [ACT1_ARATH]	0	0	2.21401e+07	0	2.0498e+07	0									0	4.77	1	1					0	4.77	1	1
Q8LD03	190	22.0468	9.74463	Small ribosomal subunit protein eS7x OS=Arabidopsis thaliana OX=3702 GN=RPS7C PE=1 SV=2 - [RS73_ARATH]	0	0	0	2.20062e+07	18262316	0													1.77363	4.74	1	1	1.68309	4.74	1	1
P56763	680	78.5327	8.48486	DNA-directed RNA polymerase subunit beta' OS=Arabidopsis thaliana OX=3702 GN=rpoC1 PE=3 SV=1 - [RPOC1_ARATH]	0	0	8.41048e+06	0	0	9.70117e+06									2.21107	2.94	2	2									4.03894	3.82	2	2
Q9C514	191	21.909	9.80322	Small ribosomal subunit protein eS7z OS=Arabidopsis thaliana OX=3702 GN=RPS7A PE=2 SV=1 - [RS71_ARATH]	0	0	0	15145185	1.0935e+07	0													0	4.71	1	1	0	4.71	1	1
Q949U7	234	24.6689	9.02686	Peroxiredoxin-2E, chloroplastic OS=Arabidopsis thaliana OX=3702 GN=PRXIIE PE=1 SV=2 - [PRX2E_ARATH]	0	0	1.84471e+07	0	0	1.51291e+07									1.82527	4.7	1	1									2.0114	4.7	1	1
Q9LTV6	298	31.7766	9.14404	Peroxisomal 2,4-dienoyl-CoA reductase [(3E)-enoyl-CoA-producing] OS=Arabidopsis thaliana OX=3702 GN=At3g12800 PE=2 SV=1 - [DECR2_ARATH]	0	0	0	1.65965e+07	0	0													2.41097	4.7	1	1
P56778	473	51.8347	7.1958	Photosystem II CP43 reaction center protein OS=Arabidopsis thaliana OX=3702 GN=psbC PE=1 SV=3 - [PSBC_ARATH]	0	0	0	9.4393e+06	12416244	15251508													0	1.69	1	1	2.43065	2.96	1	1	0	1.69	1	1
Q9CA58	763	85.7132	6.771	Putative pentatricopeptide repeat-containing protein At1g74580 OS=Arabidopsis thaliana OX=3702 GN=At1g74580 PE=3 SV=1 - [PP120_ARATH]	0	0	0	0	0	0																					3.09703	4.59	1	2
Q84JF5	483	55.5749	5.60498	Protein PLASTID TRANSCRIPTIONALLY ACTIVE 14 OS=Arabidopsis thaliana OX=3702 GN=PTAC14 PE=1 SV=1 - [PTA14_ARATH]	0	0	6.4853e+06	0	0	9.71443e+06									0	1.66	1	1									0	4.55	2	2
O80796	330	36.3697	9.11475	Membrane-associated protein VIPP1, chloroplastic OS=Arabidopsis thaliana OX=3702 GN=VIPP1 PE=1 SV=1 - [VIPP1_ARATH]	0	0	0	0	0	1.04218e+07																					0	4.55	1	1
Q9SHI1	1026	109.679	7.44482	Translation initiation factor IF-2, chloroplastic OS=Arabidopsis thaliana OX=3702 GN=At1g17220 PE=2 SV=2 - [IF2C_ARATH]	0	0	5.8313e+06	9.60327e+06	6.91642e+06	0									2.0085	2.63	2	2	1.60544	1.66	1	1	0	4.48	3	3
Q96242	518	58.1604	8.66064	Allene oxide synthase, chloroplastic OS=Arabidopsis thaliana OX=3702 GN=CYP74A PE=1 SV=3 - [CP74A_ARATH]	0	0	1.60537e+07	0	0	0									0	4.44	2	2
Q9S7N7	160	17.0748	9.56885	Photosystem I reaction center subunit V, chloroplastic OS=Arabidopsis thaliana OX=3702 GN=PSAG PE=1 SV=1 - [PSAG_ARATH]	0	0	0	1.43522e+07	0	0													0	4.38	1	1
Q08682	298	32.2708	5.14795	Small ribosomal subunit protein uS2z OS=Arabidopsis thaliana OX=3702 GN=RPSaA PE=1 SV=3 - [RSSA1_ARATH]	0	0	4.76878e+06	1.37896e+07	7080195	6.56892e+06									1.82284	4.36	1	1	2.64063	4.36	1	1	1.77206	4.36	1	1	1.7358	4.36	1	1
Q8H112	324	35.6981	5.2876	PGR5-like protein 1A, chloroplastic OS=Arabidopsis thaliana OX=3702 GN=PGRL1A PE=1 SV=1 - [PGL1A_ARATH]	0	0	0	2.54911e+07	2.36571e+07	1.97127e+07													0	4.32	1	1	0	4.32	1	1	0	4.32	1	1
Q96522	325	35.806	9.1001	Peroxidase 45 OS=Arabidopsis thaliana OX=3702 GN=PER45 PE=1 SV=1 - [PER45_ARATH]	0	0	0	0	0	3.18588e+06																					0	4.31	1	1
Q93YZ7	491	53.8395	8.96826	Acetolactate synthase small subunit 1, chloroplastic OS=Arabidopsis thaliana OX=3702 GN=AHASS1 PE=1 SV=1 - [ILVH1_ARATH]	0	0	6.6682e+06	5.93146e+06	4.81833e+06	9364706									1.60685	4.28	2	2	0	2.44	1	1	0	2.44	1	1	1.72181	2.44	1	1
Q9S713	562	63.212	9.31982	Serine/threonine-protein kinase STN7, chloroplastic OS=Arabidopsis thaliana OX=3702 GN=STN7 PE=1 SV=1 - [STT7_ARATH]	0	5.04954e+06	0	0	0	4.18421e+07					0	2.31	1	1													4.45213	4.27	2	2
O48529	234	25.4943	8.66064	Rhodanese-like domain-containing protein 9, chloroplastic OS=Arabidopsis thaliana OX=3702 GN=STR9 PE=2 SV=1 - [STR9_ARATH]	0	0	0	8.04859e+06	0	0													1.9343	4.27	1	1
Q9FN50	258	28.7971	9.64209	Protein CHAPERONE-LIKE PROTEIN OF POR1, chloroplastic OS=Arabidopsis thaliana OX=3702 GN=CPP1 PE=1 SV=1 - [CPP1_ARATH]	0	0	0	7.39918e+06	0	0													0	4.26	1	1
P53492	377	41.709	5.49072	Actin-7 OS=Arabidopsis thaliana OX=3702 GN=ACT7 PE=1 SV=1 - [ACT7_ARATH]	0	0	0	21080176	0	2.86036e+07													2.95816	4.24	1	1					2.64888	4.24	1	1
Q9FK91	814	91.3474	5.22412	Protein ADP-ribosyltransferase PARP3 OS=Arabidopsis thaliana OX=3702 GN=PARP3 PE=2 SV=2 - [PARP3_ARATH]	0	0	0	37872047	0	0													0	4.18	1	1
Q9LIE7	820	91.7902	7.26904	Pentatricopeptide repeat-containing protein At3g22150, chloroplastic OS=Arabidopsis thaliana OX=3702 GN=PCMP-E95 PE=2 SV=1 - [PP246_ARATH]	0	0	0	774309188	0	0													0	4.15	1	1
Q9C522	608	65.772	7.81104	ATP-citrate synthase beta chain protein 1 OS=Arabidopsis thaliana OX=3702 GN=ACLB-1 PE=2 SV=1 - [ACLB1_ARATH]	0	0	5.95548e+06	0	0	1.485e+07									1.68088	1.64	1	1									3.49892	4.11	2	2
Q9FQ20	810	91.4023	5.31299	Sister chromatid cohesion 1 protein 2 OS=Arabidopsis thaliana OX=3702 GN=SYN2 PE=2 SV=2 - [SCC12_ARATH]	0	0	0	0	0	0																	2.47139	4.07	1	1
Q8VYD4	867	95.8049	6.46826	Cation/H(+) antiporter 23, chloroplastic OS=Arabidopsis thaliana OX=3702 GN=CHX23 PE=1 SV=1 - [CHX23_ARATH]	0	0	0	0	0	0									0	4.04	1	1
Q9ASR1	843	93.8302	6.25244	Elongation factor 2 OS=Arabidopsis thaliana OX=3702 GN=LOS1 PE=1 SV=1 - [EF2_ARATH]	0	0	1.38589e+07	2.75223e+07	2.45712e+07	1.82627e+07									3.75109	2.14	2	2	6.1743	4.03	3	3	3.81252	2.14	2	2	3.9849	4.03	3	3
Q9SCX3	224	24.1859	4.56396	Elongation factor 1-beta 2 OS=Arabidopsis thaliana OX=3702 GN=At5g19510 PE=1 SV=1 - [EF1B2_ARATH]	0	0	0	0	0	5.28688e+06																					0	4.02	1	1
Q9LQF2	551	62.7935	6.82959	Alkaline/neutral invertase CINV1 OS=Arabidopsis thaliana OX=3702 GN=CINV1 PE=1 SV=1 - [CINV1_ARATH]	0	0	0	1.01664e+07	7.53291e+06	0													1.68798	2	1	1	1.60471	2	1	1
P56786	2294	269.395	8.68994	Protein Ycf2 OS=Arabidopsis thaliana OX=3702 GN=ycf2-A PE=1 SV=1 - [YCF2_ARATH]	0	0	0	1.2098e+07	8.99493e+06	8.57634e+06													2.4215	2.88	5	5	2.08907	2.7	4	4	2.09259	2.88	5	5
Q9LNU3	252	26.744	8.60205	Expansin-A11 OS=Arabidopsis thaliana OX=3702 GN=EXPA11 PE=2 SV=1 - [EXP11_ARATH]	0	0	0	2056586	0	0													0	3.97	1	1
O23255	485	53.3441	5.97314	Adenosylhomocysteinase 1 OS=Arabidopsis thaliana OX=3702 GN=SAHH1 PE=1 SV=1 - [SAHH1_ARATH]	0	0	0	0	0	9.22277e+06																					0	3.92	1	1
O65581	358	38.2698	5.80811	Fructose-bisphosphate aldolase 5, cytosolic OS=Arabidopsis thaliana OX=3702 GN=FBA5 PE=1 SV=1 - [ALFC5_ARATH]	0	0	6.596e+06	1.26723e+07	1.03989e+07	1.16279e+07									0	3.91	1	1	1.69577	3.91	1	1	1.90676	3.91	1	1	1.87944	3.91	1	1
Q9LZ66	642	71.9046	8.30908	Assimilatory sulfite reductase (ferredoxin), chloroplastic OS=Arabidopsis thaliana OX=3702 GN=SIR PE=1 SV=1 - [SIR_ARATH]	0	5.95548e+06	1.35869e+07	0	0	0					0	1.87	1	1	4.14038	3.89	2	3
P93285	260	29.6653	5.23682	Cytochrome c oxidase subunit 2 OS=Arabidopsis thaliana OX=3702 GN=COX2 PE=1 SV=3 - [COX2_ARATH]	0	0	0	0	6.70207e+06	0																	1.96844	3.85	1	1
Q9SJE1	760	83.2322	5.35107	Magnesium-chelatase subunit ChlD, chloroplastic OS=Arabidopsis thaliana OX=3702 GN=CHLD PE=1 SV=3 - [CHLD_ARATH]	0	2.01989e+06	7.27011e+06	0	0	0					0	1.18	1	1	0	2.63	2	2
Q9LXX5	262	28.6122	9.26123	PsbP domain-containing protein 6, chloroplastic OS=Arabidopsis thaliana OX=3702 GN=PPD6 PE=1 SV=1 - [PPD6_ARATH]	0	0	0	0	0	6.78122e+06																					1.87292	3.82	1	1
Q42029	263	28.0779	7.38623	Oxygen-evolving enhancer protein 2-1, chloroplastic OS=Arabidopsis thaliana OX=3702 GN=PSBP1 PE=1 SV=2 - [PSBP1_ARATH]	0	0	0	3.74715e+07	0	1.88732e+07													1.616	3.8	1	1					0	3.8	1	1
P39697	212	23.6211	9.81787	Small ribosomal subunit protein uS19m OS=Arabidopsis thaliana OX=3702 GN=RPS19 PE=1 SV=2 - [RT19_ARATH]	0	0	0	6.81422e+06	0	0													0	3.77	1	1
Q8LPK5	985	111.45	7.12256	Cellulose synthase A catalytic subunit 8 [UDP-forming] OS=Arabidopsis thaliana OX=3702 GN=CESA8 PE=1 SV=1 - [CESA8_ARATH]	0	0	0	0	0	0	0	3.76	1	1
Q1H5C9	213	23.5758	9.15869	Outer envelope pore protein 24A, chloroplastic OS=Arabidopsis thaliana OX=3702 GN=OEP24A PE=1 SV=1 - [OP24A_ARATH]	0	0	0	10641661	8.28732e+06	0													1.60033	3.76	1	1	0	3.76	1	1
P51412	220	24.0236	9.24658	Large ribosomal subunit protein bL21c OS=Arabidopsis thaliana OX=3702 GN=RPL21 PE=2 SV=1 - [RK21_ARATH]	0	0	0	9.57902e+06	0	0													0	3.64	1	1
Q9FIG9	801	88.2047	4.89404	Protein ACCUMULATION AND REPLICATION OF CHLOROPLASTS 6, chloroplastic OS=Arabidopsis thaliana OX=3702 GN=ARC6 PE=1 SV=1 - [ARC6_ARATH]	0	0	0	1.35962e+07	4.83715e+06	0													2.30193	1.87	1	1	1.82354	3.62	2	2
O81845	306	32.6414	9.56885	Mitochondrial uncoupling protein 1 OS=Arabidopsis thaliana OX=3702 GN=PUMP1 PE=1 SV=1 - [PUMP1_ARATH]	0	0	0	8.35223e+06	5.37825e+06	0													0	3.59	1	1	0	3.59	1	1
O22874	253	27.2428	6.96143	Expansin-A8 OS=Arabidopsis thaliana OX=3702 GN=EXPA8 PE=2 SV=1 - [EXPA8_ARATH]	0	0	0	5.51063e+06	3.82762e+06	0													0	3.56	1	1	0	3.56	1	1
Q9LD90	565	62.987	9.14404	H/ACA ribonucleoprotein complex subunit 4 OS=Arabidopsis thaliana OX=3702 GN=CBF5 PE=1 SV=1 - [CBF5_ARATH]	0	0	1.04998e+07	0	0	0									0	3.54	1	1
Q9SCL2	397	45.403	8.88037	F-box protein At3g49450 OS=Arabidopsis thaliana OX=3702 GN=At3g49450 PE=2 SV=1 - [FB197_ARATH]	0	0	0	0	0	0													0	3.53	1	1
Q9ZPE7	314	33.5782	9.31982	Protein EXORDIUM OS=Arabidopsis thaliana OX=3702 GN=EXO PE=2 SV=1 - [EXO_ARATH]	0	0	0	0	5.71256e+06	0																	0	3.5	1	1
Q42564	287	31.5522	6.94678	L-ascorbate peroxidase 3 OS=Arabidopsis thaliana OX=3702 GN=APX3 PE=1 SV=1 - [APX3_ARATH]	0	0	0	0	0	1.24594e+07																					1.7187	3.48	1	1
Q9SYB5	346	38.7815	9.30518	Probable dolichyl-diphosphooligosaccharide--protein glycosyltransferase subunit 3B OS=Arabidopsis thaliana OX=3702 GN=OST3B PE=2 SV=1 - [OST3B_ARATH]	0	0	0	7.75956e+06	0	0													2.26198	3.47	1	1
Q9SI75	783	86.0032	5.60498	Elongation factor G, chloroplastic OS=Arabidopsis thaliana OX=3702 GN=CPEFG PE=1 SV=1 - [EFGC_ARATH]	0	0	8.58833e+06	0	0	5.23005e+06									1.78157	2.55	2	2									0	0.89	1	1
Q9FMX0	263	30.3412	8.48486	Superoxide dismutase [Fe] 3, chloroplastic OS=Arabidopsis thaliana OX=3702 GN=FSD3 PE=1 SV=1 - [SODF3_ARATH]	0	0	1.04556e+07	0	0	0									1.61161	3.42	1	1
Q9FX01	439	48.094	8.70459	3beta-hydroxysteroid-dehydrogenase/decarboxylase isoform 1 OS=Arabidopsis thaliana OX=3702 GN=3BETAHSD/D1 PE=1 SV=1 - [HSDD1_ARATH]	0	0	0	0	2.97293e+07	0																	0	3.42	1	1
Q9SGS4	302	33.6634	8.45557	Thioredoxin-like protein CDSP32, chloroplastic OS=Arabidopsis thaliana OX=3702 GN=CDSP32 PE=1 SV=1 - [CDSP_ARATH]	0	0	1.07885e+07	0	0	1.13801e+07									0	3.31	1	1									0	3.31	1	1
Q9FIW4	490	56.0417	5.63037	Beta-glucosidase 42 OS=Arabidopsis thaliana OX=3702 GN=BGLU42 PE=1 SV=1 - [BGL42_ARATH]	0	0	0	9.07903e+06	7.365e+06	8.12676e+06													0	3.27	2	2	0	3.27	2	2	0	1.43	1	1
Q9XII1	307	33.6202	5.41455	Plastid division protein PDV2 OS=Arabidopsis thaliana OX=3702 GN=PDV2 PE=1 SV=1 - [PDV2_ARATH]	0	0	0	1.55639e+07	1.42082e+07	0													1.83732	3.26	1	1	1.85356	3.26	1	1
Q56WD9	462	48.548	8.33838	3-ketoacyl-CoA thiolase 2, peroxisomal OS=Arabidopsis thaliana OX=3702 GN=PED1 PE=1 SV=2 - [THIK2_ARATH]	0	0	0	9.46352e+06	0	0													0	3.25	1	1
Q9C6B3	278	30.0465	7.23975	Gamma carbonic anhydrase 2, mitochondrial OS=Arabidopsis thaliana OX=3702 GN=GAMMACA2 PE=1 SV=1 - [GCA2_ARATH]	0	0	0	0	0	8146023																					0	3.24	1	1
Q9M2U2	310	35.7004	9.43701	Very-long-chain enoyl-CoA reductase OS=Arabidopsis thaliana OX=3702 GN=ECR PE=1 SV=1 - [TECR_ARATH]	0	0	0	1.41542e+07	1.07427e+07	0													0	3.23	1	1	1.64648	3.23	1	1
O22993	946	105.477	7.82568	Probable inactive ATP-dependent zinc metalloprotease FTSHI 1, chloroplastic OS=Arabidopsis thaliana OX=3702 GN=FTSHI1 PE=1 SV=1 - [FTSI1_ARATH]	0	0	0	1.01564e+07	6.0711e+06	8.86091e+06													1.79821	2.33	2	2	3.43063	2.01	2	2	1.95716	2.01	2	2
P45432	441	50.5465	7.31299	COP9 signalosome complex subunit 1 OS=Arabidopsis thaliana OX=3702 GN=CSN1 PE=1 SV=2 - [CSN1_ARATH]	0	0	0	1.03775e+07	0	0													2.1477	3.17	1	1
P83755	353	38.9114	5.24951	Photosystem II protein D1 OS=Arabidopsis thaliana OX=3702 GN=psbA PE=1 SV=2 - [PSBA_ARATH]	4.82343e+06	2.00206e+07	0	0	45059182	39439769	1.85638	3.12	1	1	2.34061	3.12	1	1					2.39469	3.12	1	1	2.17364	3.12	1	1	2.64985	3.12	1	1
O04603	262	28.3261	9.99365	Large ribosomal subunit protein uL5c OS=Arabidopsis thaliana OX=3702 GN=RPL5 PE=2 SV=1 - [RK5_ARATH]	0	0	0	4.88292e+06	0	0													1.67862	3.05	1	1
Q8LCP6	525	57.832	7.2251	Endoglucanase 10 OS=Arabidopsis thaliana OX=3702 GN=At1g75680 PE=2 SV=2 - [GUN10_ARATH]	0	0	0	0	3.14493e+07	4.18963e+09																	0	3.05	1	1	2.01581	3.05	1	1
F4IHY7	527	60.8574	5.05908	Protein PLASTID TRANSCRIPTIONALLY ACTIVE 12, chloroplastic OS=Arabidopsis thaliana OX=3702 GN=PTAC12 PE=1 SV=1 - [PTA12_ARATH]	0	0	5563495	0	0	0									0	3.04	1	1
Q9MAK9	399	44.7274	8.19189	26S proteasome regulatory subunit S10B homolog B OS=Arabidopsis thaliana OX=3702 GN=RPT4B PE=1 SV=1 - [PS10B_ARATH]	0	0	0	3.91941e+07	2.94658e+07	0													0	3.01	1	1	0	3.01	1	1
Q9T0P4	1629	177.64	7.00537	Ferredoxin-dependent glutamate synthase 2, chloroplastic OS=Arabidopsis thaliana OX=3702 GN=GLU2 PE=1 SV=2 - [GLTB2_ARATH]	476825744	0	0	0	0	0	0	2.89	1	1
Q9M076	462	50.7558	7.07861	ATP-dependent 6-phosphofructokinase 6 OS=Arabidopsis thaliana OX=3702 GN=PFK6 PE=1 SV=1 - [PFKA6_ARATH]	0	0	0	0	0	9.18514e+06																					2.18884	2.81	1	1
F4IDY5	1254	143.998	5.84619	Zinc finger protein BRUTUS-like At1g18910 OS=Arabidopsis thaliana OX=3702 GN=At1g18910 PE=2 SV=1 - [BTSL1_ARATH]	0	1195802336	0	0	0	0					0	2.79	1	1
Q8VZM7	813	92.0792	7.63525	Putative ion channel POLLUX-like 1 OS=Arabidopsis thaliana OX=3702 GN=At5g02940 PE=2 SV=1 - [POLL1_ARATH]	0	0	0	7.62869e+06	7.67014e+06	0													3.30457	2.71	2	2	0	1.11	1	1
Q84W56	911	100.49	8.22119	Ribonuclease J OS=Arabidopsis thaliana OX=3702 GN=RNJ PE=1 SV=1 - [RNJ_ARATH]	0	0	0	8.16281e+06	0	6.69665e+06													0	2.63	2	2					0	1.21	1	1
Q9FMR9	458	50.2916	5.92236	RuvB-like protein 1 OS=Arabidopsis thaliana OX=3702 GN=RIN1 PE=1 SV=1 - [RIN1_ARATH]	0	0	0	0	2.12036e+07	0																	0	2.62	1	1
O49326	471	51.1825	5.75732	Thiohydroximate-O-sulfate sulfur/sulfate-lyase (nitrile-forming) NSP2 OS=Arabidopsis thaliana OX=3702 GN=NSP2 PE=1 SV=1 - [JAL21_ARATH]	0	0	0	0	3.1402e+06	0																	0	2.55	1	1
Q944K2	437	48.7138	6.34131	Dolichyl-diphosphooligosaccharide--protein glycosyltransferase 48 kDa subunit OS=Arabidopsis thaliana OX=3702 GN=OST48 PE=2 SV=1 - [OST48_ARATH]	0	0	0	1.5223e+07	0	0													2.52784	2.52	1	1
Q39085	561	65.3523	7.97217	Delta(24)-sterol reductase OS=Arabidopsis thaliana OX=3702 GN=DIM PE=1 SV=2 - [DIM_ARATH]	0	0	0	1.09333e+07	9.97808e+06	0													0	2.5	1	1	0	2.5	1	1
F4KF14	855	96.7939	5.8335	Probable inactive ATP-dependent zinc metalloprotease FTSHI 4, chloroplastic OS=Arabidopsis thaliana OX=3702 GN=FTSHI4 PE=1 SV=1 - [FTSI4_ARATH]	0	0	0	0	4.90768e+06	5.5289e+06																	0	1.29	1	1	0	1.17	1	1
Q9LRR9	367	40.3162	9.12939	Glycolate oxidase 1 OS=Arabidopsis thaliana OX=3702 GN=GLO1 PE=1 SV=1 - [GLO1_ARATH]	0	0	4.26026e+06	0	0	0									0	2.45	1	1
Q9FV52	369	40.3984	7.44482	Methionine aminopeptidase 1B, chloroplastic OS=Arabidopsis thaliana OX=3702 GN=MAP1B PE=2 SV=2 - [MAP1B_ARATH]	0	0	8.06697e+06	0	0	0									0	2.44	1	1
Q9M1G4	674	74.3313	8.77783	Probable L-type lectin-domain containing receptor kinase I.5 OS=Arabidopsis thaliana OX=3702 GN=LECRK15 PE=2 SV=2 - [LRK15_ARATH]	0	0	0	78457188	0	0													0	2.37	1	1
Q9SN95	341	38.3647	7.51807	UDP-glucuronic acid decarboxylase 5 OS=Arabidopsis thaliana OX=3702 GN=UXS5 PE=2 SV=1 - [UXS5_ARATH]	0	0	0	1.04377e+07	7.27386e+06	0													0	2.35	1	1	0	2.35	1	1
Q6NMI3	680	75.7446	5.93506	Conserved oligomeric Golgi complex subunit 6 OS=Arabidopsis thaliana OX=3702 GN=COG6 PE=1 SV=1 - [COG6_ARATH]	0	0	0	0	237120789	0																	0	2.35	1	1
Q8W575	429	47.7106	6.37939	COP9 signalosome complex subunit 3 OS=Arabidopsis thaliana OX=3702 GN=CSN3 PE=1 SV=2 - [CSN3_ARATH]	0	0	0	0	1.33909e+07	0																	0	2.33	1	1
P56765	488	55.6001	6.23975	Acetyl-coenzyme A carboxylase carboxyl transferase subunit beta, chloroplastic OS=Arabidopsis thaliana OX=3702 GN=accD PE=1 SV=2 - [ACCD_ARATH]	0	0	9.92754e+06	1.92986e+07	0	1.00759e+07									0	2.25	1	1	2.33573	2.25	1	1					0	2.25	1	1
Q9FFH1	1694	190.269	5.46533	Homeobox-DDT domain protein RLT2 OS=Arabidopsis thaliana OX=3702 GN=RLT2 PE=1 SV=1 - [RLT2_ARATH]	0	0	0	0	0	0													2.87565	2.24	1	2
Q8L7S6	535	59.9758	8.14795	Beta-hexosaminidase 3 OS=Arabidopsis thaliana OX=3702 GN=HEXO3 PE=1 SV=1 - [HEXO3_ARATH]	0	0	0	7.07103e+06	0	0													2.15566	2.24	1	1
Q5XF03	500	55.8316	8.99756	Probable glycerol-3-phosphate acyltransferase 8 OS=Arabidopsis thaliana OX=3702 GN=GPAT8 PE=2 SV=1 - [GPAT8_ARATH]	0	0	0	9.60137e+06	8.46737e+06	0													2.092	2.2	1	1	0	2.2	1	1
O49485	603	63.2856	6.58057	D-3-phosphoglycerate dehydrogenase 1, chloroplastic OS=Arabidopsis thaliana OX=3702 GN=PGDH1 PE=1 SV=1 - [SERA1_ARATH]	0	0	5.9749e+06	0	0	0									0	2.16	1	1
Q9FMU6	375	40.0635	9.20264	Mitochondrial phosphate carrier protein 3, mitochondrial OS=Arabidopsis thaliana OX=3702 GN=MPT3 PE=1 SV=1 - [MPCP3_ARATH]	0	0	0	8.99137e+06	7.24575e+06	0													0	2.13	1	1	0	2.13	1	1
Q9M394	471	53.747	6.11279	Fructokinase-like 1, chloroplastic OS=Arabidopsis thaliana OX=3702 GN=FLN1 PE=1 SV=1 - [SCKL1_ARATH]	1.32773e+06	0	1.09498e+07	6.47536e+06	0	8.87089e+06	0	2.12	1	1					0	2.12	1	1	0	2.12	1	1					1.63497	2.12	1	1
Q8W486	519	59.0053	9.33447	O-fucosyltransferase 1 OS=Arabidopsis thaliana OX=3702 GN=OFUT1 PE=2 SV=1 - [OFUT1_ARATH]	0	0	0	0	4.309e+06	0																	0	2.12	1	1
O50008	765	84.3035	6.50732	5-methyltetrahydropteroyltriglutamate--homocysteine methyltransferase 1 OS=Arabidopsis thaliana OX=3702 GN=MS1 PE=1 SV=1 - [METE1_ARATH]	0	0	0	0	0	9.09045e+06																					0	2.09	1	1
Q9FM01	480	53.0631	5.84619	UDP-glucose 6-dehydrogenase 4 OS=Arabidopsis thaliana OX=3702 GN=UGD4 PE=1 SV=1 - [UGDH4_ARATH]	0	0	0	0	0	2.97799e+06																					1.91341	2.08	1	1
Q8L866	776	86.6358	7.12256	Amine oxidase [copper-containing] zeta, peroxisomal OS=Arabidopsis thaliana OX=3702 GN=CuAOzeta PE=1 SV=1 - [CUAOZ_ARATH]	0	0	0	0	4.64925e+06	0																	0	1.93	1	1
P54888	726	78.8224	6.81494	Delta-1-pyrroline-5-carboxylate synthase B OS=Arabidopsis thaliana OX=3702 GN=P5CSB PE=1 SV=1 - [P5CS2_ARATH]	0	0	0	0	0	4.99302e+06																					0	1.93	1	1
Q8GW20	523	59.4638	9.12939	Uncharacterized protein At5g03900, chloroplastic OS=Arabidopsis thaliana OX=3702 GN=At5g03900 PE=2 SV=2 - [Y5390_ARATH]	0	0	0	6.7089e+06	4.37021e+06	0													1.74115	1.91	1	1	1.67163	1.91	1	1
Q9LV77	578	64.9887	6.45557	Asparagine synthetase [glutamine-hydrolyzing] 2 OS=Arabidopsis thaliana OX=3702 GN=ASN2 PE=2 SV=1 - [ASNS2_ARATH]	0	0	0	9.85793e+06	0	0													0	1.9	1	1
P21238	586	62.0338	5.18604	Chaperonin 60 subunit alpha 1, chloroplastic OS=Arabidopsis thaliana OX=3702 GN=CPN60A1 PE=1 SV=2 - [CPNA1_ARATH]	0	0	0	0	0	9.49525e+06																					1.78408	1.88	1	1
Q5M729	539	58.4309	7.84033	Dihydrolipoyllysine-residue acetyltransferase component 3 of pyruvate dehydrogenase complex, mitochondrial OS=Arabidopsis thaliana OX=3702 GN=At1g54220 PE=1 SV=1 - [ODP23_ARATH]	0	0	3.50132e+06	2.7006e+06	0	8.01326e+06									0	1.86	1	1	0	1.86	1	1					0	1.86	1	1
Q9LQR8	487	55.5568	8.33838	26S proteasome non-ATPase regulatory subunit 3 homolog B OS=Arabidopsis thaliana OX=3702 GN=RPN3B PE=1 SV=2 - [PSD3B_ARATH]	0	0	0	2.73686e+07	0	0													1.9301	1.85	1	1
O04310	705	72.4296	5.50342	Jacalin-related lectin 34 OS=Arabidopsis thaliana OX=3702 GN=JAL34 PE=1 SV=1 - [JAL34_ARATH]	0	0	2.75067e+07	0	0	1.49646e+07									2.08994	1.84	1	1									2.05345	1.84	1	1
F4KDH9	1196	133.358	5.49072	FIP1[V]-like protein OS=Arabidopsis thaliana OX=3702 GN=FIPS5 PE=1 SV=1 - [FIPS5_ARATH]	0	0	0	0	0	0																	0	1.84	1	1
Q8W207	439	51.1537	5.56689	COP9 signalosome complex subunit 2 OS=Arabidopsis thaliana OX=3702 GN=CSN2 PE=1 SV=1 - [CSN2_ARATH]	0	0	0	1.626e+07	0	0													1.69963	1.82	1	1
Q94C75	563	62.4557	9.78857	DEAD-box ATP-dependent RNA helicase 25 OS=Arabidopsis thaliana OX=3702 GN=RH25 PE=2 SV=2 - [RH25_ARATH]	0	0	0	1.07221e+07	0	0													0	1.78	1	1
O48741	401	43.8556	9.11475	Protochlorophyllide reductase C, chloroplastic OS=Arabidopsis thaliana OX=3702 GN=PORC PE=1 SV=1 - [PORC_ARATH]	0	0	3.56308e+06	0	0	0									0	1.75	1	1
P56764	1376	156.268	9.36377	DNA-directed RNA polymerase subunit beta'' OS=Arabidopsis thaliana OX=3702 GN=rpoC2 PE=3 SV=1 - [RPOC2_ARATH]	0	0	5.80349e+06	4.44869e+06	3.29012e+06	8.05354e+06									1.60233	1.74	3	3	0	0.65	1	1	0	0.65	1	1	1.6143	0.65	1	1
Q8RXN4	409	45.4708	5.22412	Small ribosomal subunit protein mS47 OS=Arabidopsis thaliana OX=3702 GN=At4g31810 PE=1 SV=1 - [HIBC5_ARATH]	0	0	0	3.88471e+06	0	0													0	1.71	1	1
Q95749	556	64.8217	10.3452	Small ribosomal subunit protein uS3m OS=Arabidopsis thaliana OX=3702 GN=RPS3 PE=1 SV=4 - [RT03_ARATH]	0	0	0	1.05672e+07	7.27505e+06	0													0	1.62	1	1	0	1.62	1	1
Q9ZPI1	626	70.8426	6.23975	Lysine--tRNA ligase, cytoplasmic OS=Arabidopsis thaliana OX=3702 GN=At3g11710 PE=1 SV=1 - [SYKC_ARATH]	0	0	4.50908e+06	0	0	0									0	1.6	1	1
Q9S7Q2	862	96.2642	5.93506	Pentatricopeptide repeat-containing protein At1g74850, chloroplastic OS=Arabidopsis thaliana OX=3702 GN=PTAC2 PE=2 SV=1 - [PP124_ARATH]	0	0	1.2486e+07	0	0	0									1.88063	1.51	1	1
Q9FGM0	806	88.6617	6.12549	ATP-dependent zinc metalloprotease FTSH 11, chloroplastic/mitochondrial OS=Arabidopsis thaliana OX=3702 GN=FTSH11 PE=1 SV=1 - [FTSHB_ARATH]	0	0	0	7.05693e+06	5.84715e+06	7.02409e+06													0	1.49	1	1	0	1.49	1	1	1.84588	1.49	1	1
Q8LA13	612	65.9846	6.68311	DEAD-box ATP-dependent RNA helicase 11 OS=Arabidopsis thaliana OX=3702 GN=RH11 PE=1 SV=1 - [RH11_ARATH]	0	0	0	8.56253e+06	6.71198e+06	9.28026e+06													1.85796	1.47	1	1	0	1.47	1	1	0	1.47	1	1
P25269	475	51.5681	6.66846	Tryptophan synthase beta chain 2, chloroplastic OS=Arabidopsis thaliana OX=3702 GN=TSB2 PE=1 SV=2 - [TRBP2_ARATH]	0	0	0	0	3.56569e+06	0																	0	1.47	1	1
F4I0K2	614	68.9364	5.23682	Fructokinase-like 2, chloroplastic OS=Arabidopsis thaliana OX=3702 GN=FLN2 PE=1 SV=2 - [SCKL2_ARATH]	0	0	0	0	0	4.48823e+06																					0	1.47	1	1
B9DGY1	695	78.2298	9.0708	Protein ACTIVITY OF BC1 COMPLEX KINASE 7, chloroplastic OS=Arabidopsis thaliana OX=3702 GN=ABC1K7 PE=1 SV=1 - [AB1K7_ARATH]	0	0	2.62866e+06	0	0	6.47784e+06									0	1.44	1	1									0	1.44	1	1
F4K4C5	765	85.3849	9.29053	Kinesin-like protein KIN-14S OS=Arabidopsis thaliana OX=3702 GN=KIN14S PE=3 SV=1 - [KN14S_ARATH]	0	0	4.95979e+06	0	0	0									0	1.44	1	1
Q9FVQ1	557	58.7386	5.22412	Nucleolin 1 OS=Arabidopsis thaliana OX=3702 GN=NUCL1 PE=1 SV=1 - [NUCL1_ARATH]	0	0	0	9.75343e+06	7.14491e+06	0													0	1.44	1	1	0	1.44	1	1
Q8RXF8	648	72.2767	5.30029	Mitochondrial Rho GTPase 1 OS=Arabidopsis thaliana OX=3702 GN=MIRO1 PE=1 SV=1 - [MIRO1_ARATH]	0	0	0	5.3885e+06	5.03338e+06	0													1.6254	1.39	1	1	0	1.39	1	1
P0C896	576	63.7974	5.14795	Small ribosomal subunit protein mS80 (rPPR6) OS=Arabidopsis thaliana OX=3702 GN=At3g02650 PE=1 SV=1 - [PP209_ARATH]	0	0	0	0	8.87596e+06	0																	0	1.39	1	1
Q9FGC7	667	73.7954	7.03467	Zeaxanthin epoxidase, chloroplastic OS=Arabidopsis thaliana OX=3702 GN=ZEP PE=1 SV=1 - [ZEP_ARATH]	0	0	1.27343e+07	4.49745e+06	0	7.88976e+06									0	1.35	1	1	0	1.35	1	1					1.86359	1.35	1	1
Q9FND9	783	86.1815	5.07178	Probable galactinol--sucrose galactosyltransferase 5 OS=Arabidopsis thaliana OX=3702 GN=RFS5 PE=1 SV=1 - [RFS5_ARATH]	0	0	4.63826e+06	0	0	0									0	1.28	1	1
F4J5S1	1407	153.592	6.3667	Clustered mitochondria protein OS=Arabidopsis thaliana OX=3702 GN=FMT PE=2 SV=1 - [CLU_ARATH]	0	0	0	2.3379e+06	0	0													0	1.07	1	1
P50546	1072	120.983	8.49951	DNA-directed RNA polymerase subunit beta OS=Arabidopsis thaliana OX=3702 GN=rpoB PE=3 SV=4 - [RPOB_ARATH]	0	0	0	1.1912e+07	0	0													0	1.03	1	1
Q9SB51	1008	110.531	7.12256	Ubiquitin carboxyl-terminal hydrolase 16 OS=Arabidopsis thaliana OX=3702 GN=UBP16 PE=1 SV=1 - [UBP16_ARATH]	0	0	0	0	2.77984e+06	0																	0	0.89	1	1
Q9SAK8	783	88.1471	6.85889	Cation/H(+) antiporter 2 OS=Arabidopsis thaliana OX=3702 GN=CHX2 PE=2 SV=1 - [CHX2_ARATH]	0	0	0	0	4.13841e+06	0																	0	0.89	1	1
Q9CAF6	950	104.472	6.90283	DNA gyrase subunit A, chloroplastic/mitochondrial OS=Arabidopsis thaliana OX=3702 GN=GYRA PE=1 SV=2 - [GYRA_ARATH]	0	0	3.98021e+06	5.32995e+06	0	0									0	0.84	1	1	0	0.84	1	1
Q0WLC6	1089	119.696	7.86963	Pentatricopeptide repeat-containing protein MRL1, chloroplastic OS=Arabidopsis thaliana OX=3702 GN=MRL1 PE=1 SV=2 - [PP349_ARATH]	0	0	0	3.35932e+06	0	0													0	0.83	1	1
F4I9A2	1767	197.511	4.61475	Trans-Golgi network-localized SYP41-interacting protein 1 OS=Arabidopsis thaliana OX=3702 GN=TNO1 PE=1 SV=2 - [TNO1_ARATH]	0	0	0	1.74249e+07	0	0													0	0.79	1	1
Q8RXK8	1093	122.93	7.12256	Isoleucine--tRNA ligase, chloroplastic/mitochondrial OS=Arabidopsis thaliana OX=3702 GN=OVA2 PE=2 SV=1 - [SYIM_ARATH]	0	0	0	0	0	8.76483e+06																					0	0.64	1	1
Q9SD62	1025	111.467	7.29834	Putative receptor-like protein kinase At3g47110 OS=Arabidopsis thaliana OX=3702 GN=At3g47110 PE=3 SV=1 - [Y3471_ARATH]	0	0	0	0	0	9.93914e+06																					0	0.59	1	1

## Sheet: Intensity + PSM matrix
					WT1	WT2	WT3	TOC75_1	TOC75_2	TOC75_3	WT1	WT2	WT3	TOC75_1	TOC75_2	TOC75_3
Accession	# AAs	MW [kDa]	calc. pI	Description	A5: Area	B5: Area	C5: Area	D5: Area	E5: Area	F5: Area	# PSM A2	# PSM B2	# PSM C2	# PSM D2	# PSM E2	# PSM F2
P32961	346	38.128	6.27783	Nitrilase 1 OS=Arabidopsis thaliana OX=3702 GN=NIT1 PE=1 SV=2 - [NRL1_ARATH]	3.00394e+08	6.50541e+08	1.72088e+09	2.26865e+09	1.79027e+09	1.82062e+09	20	26	55	96	92	73
P51407	115	11.4449	4.61475	Large ribosomal subunit protein P2z OS=Arabidopsis thaliana OX=3702 GN=RPP2A PE=3 SV=2 - [RLA21_ARATH]	5.17341e+07	1.11112e+08	2.11118e+08	7.261e+08	6.38342e+08	2.2106e+08	5	8	7	18	18	9
O23680	297	32.9044	9.05615	Translocase of chloroplast 33, chloroplastic OS=Arabidopsis thaliana OX=3702 GN=TOC33 PE=1 SV=1 - [TOC33_ARATH]	0	0	2.96229e+07	7.31886e+08	6.37219e+08	1.30709e+08			1	37	32	11
Q9SLF7	115	11.4369	4.67822	Large ribosomal subunit protein P2y OS=Arabidopsis thaliana OX=3702 GN=RPP2B PE=1 SV=1 - [RLA22_ARATH]	7.20571e+07	1.20376e+08	2.62951e+08	8.83485e+08	8.0342e+08	2.80592e+08	3	8	8	19	20	10
O81283	1503	160.721	4.55127	Translocase of chloroplast 159, chloroplastic OS=Arabidopsis thaliana OX=3702 GN=TOC159 PE=1 SV=1 - [TC159_ARATH]	0	0	3.61123e+07	1.06715e+09	9.18902e+08	2.39291e+08			9	125	127	39
Q0WPT7	352	39.2054	6.58057	Uncharacterized methyltransferase At2g41040, chloroplastic OS=Arabidopsis thaliana OX=3702 GN=At2g41040 PE=1 SV=1 - [Y2104_ARATH]	1.12676e+08	2.13968e+08	6.30948e+08	3.3372e+08	2.76379e+08	4.9305e+08	8	12	30	25	19	29
DEF-USER_HA-TOC75	827	90.2168	8.6167	DEF-USER_HA-TOC75	1.38815e+07	2.31472e+07	1.01039e+08	2.26048e+09	2.00669e+09	7.00729e+08	2	3	17	184	186	71
Q38906	313	34.6855	9.39307	Translocase of chloroplast 34, chloroplastic OS=Arabidopsis thaliana OX=3702 GN=TOC34 PE=1 SV=2 - [TOC34_ARATH]	0	4.78591e+06	8.22227e+06	3.4601e+08	3.02786e+08	6.67802e+07		1	2	26	24	5
Q9SIH0	150	16.2467	10.5942	Small ribosomal subunit protein uS11z OS=Arabidopsis thaliana OX=3702 GN=RPS14A PE=1 SV=1 - [RS141_ARATH]	2.33114e+06	4.39722e+06	5.16203e+06	5.80711e+07	2.47895e+07	1.2166e+07	1	1	1	6	3	2
Q9CAX6	150	16.2627	10.5942	Small ribosomal subunit protein uS11y OS=Arabidopsis thaliana OX=3702 GN=RPS14B PE=1 SV=1 - [RS142_ARATH]	0	0	5.16203e+06	6.49739e+07	4.64448e+07	1.84985e+07			1	6	4	3
Q42112	320	34.1118	5.07178	Large ribosomal subunit protein uL10y OS=Arabidopsis thaliana OX=3702 GN=RPP0B PE=1 SV=2 - [RLA02_ARATH]	1.38559e+07	5.1877e+07	1.56474e+08	7.49319e+08	6.2412e+08	2.2348e+08	1	8	10	33	24	14
Q9LFH5	166	17.9588	8.96826	Large ribosomal subunit protein uL11y OS=Arabidopsis thaliana OX=3702 GN=RPL12B PE=1 SV=1 - [RL122_ARATH]	7.41525e+07	8.66085e+07	1.87105e+08	5.3966e+08	5.18531e+08	80199635	1	2	4	8	11	6
O23095	113	11.2995	4.32275	Large ribosomal subunit protein P1z OS=Arabidopsis thaliana OX=3702 GN=RPP1B PE=1 SV=2 - [RLA12_ARATH]	0	0	6.25165e+07	179421156	1.07391e+08	4.41156e+07			1	1	2	2
Q9SIM4	134	15.4967	10.1255	Large ribosomal subunit protein eL14z OS=Arabidopsis thaliana OX=3702 GN=RPL14A PE=2 SV=1 - [RL141_ARATH]	1.47157e+07	3.36082e+07	5.5597e+07	4.08565e+08	3.39446e+08	1.4403e+08	2	3	5	13	11	8
P10795	180	20.203	7.7085	Ribulose bisphosphate carboxylase small subunit 1A, chloroplastic OS=Arabidopsis thaliana OX=3702 GN=RBCS-1A PE=1 SV=2 - [RBS1A_ARATH]	0	7.85307e+07	2.08898e+08	3.53804e+07	3.67121e+07	2.68268e+08		3	8	2	2	8
Q8LEQ0	113	11.2396	4.36084	Large ribosomal subunit protein P1y OS=Arabidopsis thaliana OX=3702 GN=RPP1C PE=1 SV=2 - [RLA13_ARATH]	0	0	4.9609e+07	2.80807e+08	2.68897e+08	1.09777e+08			2	5	6	4
P46010	346	37.9981	5.94775	Nitrilase 3 OS=Arabidopsis thaliana OX=3702 GN=NIT3 PE=1 SV=1 - [NRL3_ARATH]	1.6701e+08	3.03813e+08	1.11677e+09	1.31785e+09	1.10661e+09	1.25757e+09	6	5	22	32	32	23
P10896	474	51.9479	6.15088	Ribulose bisphosphate carboxylase/oxygenase activase, chloroplastic OS=Arabidopsis thaliana OX=3702 GN=RCA PE=1 SV=2 - [RCA_ARATH]	9.01842e+07	2.55316e+08	5.88632e+08	2.285e+08	2.22859e+08	7.23704e+08	11	16	40	18	21	39
Q8LCW9	112	11.1545	4.36084	Large ribosomal subunit protein P1w OS=Arabidopsis thaliana OX=3702 GN=RPP1A PE=3 SV=2 - [RLA11_ARATH]	0	0	74446078	4.0456e+08	4.03361e+08	1.71814e+08			2	6	6	4
P60039	242	27.9224	9.93506	Large ribosomal subunit protein uL30x OS=Arabidopsis thaliana OX=3702 GN=RPL7C PE=2 SV=1 - [RL73_ARATH]	11583511	2.1376e+07	7.62801e+07	3.29137e+08	2.76578e+08	1.4564e+08	1	1	5	8	10	5
Q9LSA3	112	12.2715	9.68604	Large ribosomal subunit protein eL30x OS=Arabidopsis thaliana OX=3702 GN=RPL30C PE=3 SV=1 - [RL303_ARATH]	4.16884e+07	0	0	9.13048e+07	2.01336e+08	0	1			6	3
P60040	242	28.1535	9.93506	Large ribosomal subunit protein uL30y OS=Arabidopsis thaliana OX=3702 GN=RPL7B PE=1 SV=1 - [RL72_ARATH]	8.40967e+06	2.5547e+07	9.28677e+07	3.63629e+08	3.06981e+08	1.71275e+08	1	3	7	10	13	7
Q944G9	398	42.9611	7.23975	Fructose-bisphosphate aldolase 2, chloroplastic OS=Arabidopsis thaliana OX=3702 GN=FBA2 PE=1 SV=2 - [ALFP2_ARATH]	0	1.19067e+07	3.15042e+07	0	0	6.192e+07		1	5			14
P49209	194	22.0039	9.45166	Large ribosomal subunit protein uL6z/uL6y OS=Arabidopsis thaliana OX=3702 GN=RPL9B PE=1 SV=3 - [RL91_ARATH]	0	17385799	0	1.09478e+08	6.68619e+07	92428135		1		9	8	8
P49690	140	15.0171	10.4771	Large ribosomal subunit protein uL14x/uL14z/uL14y OS=Arabidopsis thaliana OX=3702 GN=RPL23A PE=2 SV=3 - [RL23_ARATH]	4.04216e+06	5.32315e+06	6281814	5.32563e+07	6.68313e+07	5.24741e+07	1	1	1	4	5	3
O03042	479	52.9216	6.29053	Ribulose bisphosphate carboxylase large chain OS=Arabidopsis thaliana OX=3702 GN=rbcL PE=1 SV=1 - [RBL_ARATH]	3.96045e+07	8.064e+07	2.59563e+08	3.21143e+07	3.90853e+07	3.90314e+08	2	6	13	5	4	31
Q9FN48	387	41.2598	9.39307	Calcium sensing receptor, chloroplastic OS=Arabidopsis thaliana OX=3702 GN=CAS PE=1 SV=1 - [CAS_ARATH]	2.85847e+07	4.02537e+07	2.62701e+08	5.57209e+08	4.62229e+08	7.88688e+08	4	2	9	24	24	27
Q8H0Y1	213	23.3959	9.20264	Outer envelope pore protein 24B, chloroplastic OS=Arabidopsis thaliana OX=3702 GN=OEP24B PE=2 SV=1 - [OP24B_ARATH]	0	0	1.11054e+07	1.11926e+08	9.52363e+07	3.29211e+07			1	11	10	6
Q9FF52	166	17.8317	8.92432	Large ribosomal subunit protein uL11x OS=Arabidopsis thaliana OX=3702 GN=RPL12C PE=2 SV=1 - [RL123_ARATH]	7.41525e+07	1.69101e+08	3.3922e+08	5.09148e+08	5.18531e+08	122558209	1	1	2	5	5	1
P51418	178	21.2934	10.4771	Large ribosomal subunit protein eL20y OS=Arabidopsis thaliana OX=3702 GN=RPL18AB PE=1 SV=2 - [R18A2_ARATH]	0	1.13956e+07	5.78034e+07	3.76525e+08	2.44679e+08	1.30601e+08		1	6	23	18	11
Q9SA52	378	42.593	8.1626	Chloroplast stem-loop binding protein of 41 kDa b, chloroplastic OS=Arabidopsis thaliana OX=3702 GN=CSP41B PE=1 SV=1 - [CP41B_ARATH]	0	2.34263e+07	9.31588e+07	0	0	4.5073e+07		1	12			8
Q9T043	134	15.4956	10.0376	Large ribosomal subunit protein eL14y OS=Arabidopsis thaliana OX=3702 GN=RPL14B PE=1 SV=1 - [RL142_ARATH]	1.13737e+07	3.36082e+07	7.01511e+07	4.08565e+08	3.39446e+08	1.4403e+08	3	3	4	13	10	5
Q9SR37	524	59.6827	6.91748	Beta-glucosidase 23 OS=Arabidopsis thaliana OX=3702 GN=BGLU23 PE=1 SV=1 - [BGL23_ARATH]	1.22816e+07	1.03401e+07	8.52933e+07	2.00397e+07	9.92213e+06	4.1476e+07	1	1	13	3	1	7
P10797	181	20.3371	7.7085	Ribulose bisphosphate carboxylase small subunit 2B, chloroplastic OS=Arabidopsis thaliana OX=3702 GN=RBCS-2B PE=2 SV=2 - [RBS2B_ARATH]	0	7.85307e+07	2.08898e+08	4.9676e+07	5.26988e+07	2.55506e+08		3	7	1	1	5
P56799	201	23.2257	10.3306	Small ribosomal subunit protein uS4c OS=Arabidopsis thaliana OX=3702 GN=rps4 PE=3 SV=1 - [RR4_ARATH]	0	8.93146e+06	2.8061e+07	3.53803e+07	3.40945e+07	1.55203e+07		1	2	6	3	2
Q9M9S3	263	29.04	9.37842	Single-stranded DNA-binding protein WHY1, chloroplastic OS=Arabidopsis thaliana OX=3702 GN=WHY1 PE=1 SV=1 - [WHY1_ARATH]	4.98387e+07	1.21471e+08	2.10693e+08	1.66349e+08	1.10496e+08	8.53572e+07	2	3	8	6	5	6
Q940B0	187	20.9537	10.9604	Large ribosomal subunit protein eL18x OS=Arabidopsis thaliana OX=3702 GN=RPL18C PE=2 SV=1 - [RL183_ARATH]	6.70642e+07	6.22714e+07	2.03814e+08	6.40431e+08	5.33818e+08	1.82268e+08	3	3	3	10	11	4
Q9LZH9	256	29.0163	10.1548	Large ribosomal subunit protein eL8y OS=Arabidopsis thaliana OX=3702 GN=RPL7AB PE=1 SV=1 - [RL7A2_ARATH]	2.14439e+07	1.71215e+07	1.40789e+08	4.81581e+08	4.24948e+08	1.89876e+08	2	1	6	17	17	10
P49692	257	29.1113	10.1255	Large ribosomal subunit protein eL8z OS=Arabidopsis thaliana OX=3702 GN=RPL7AA PE=2 SV=2 - [RL7A1_ARATH]	2.34667e+07	0	1.32891e+08	4.62565e+08	4.03496e+08	1.8179e+08	1		8	16	16	11
Q9SZJ5	517	57.3643	8.1333	Serine hydroxymethyltransferase 1, mitochondrial OS=Arabidopsis thaliana OX=3702 GN=SHM1 PE=1 SV=1 - [GLYM1_ARATH]	1.13471e+07	2.582e+07	1.01507e+08	0	0	1.54192e+08	2	2	11			16
Q42290	531	59.1233	6.78564	Probable mitochondrial-processing peptidase subunit beta, mitochondrial OS=Arabidopsis thaliana OX=3702 GN=MPPbeta PE=1 SV=2 - [MPPB_ARATH]	9.41388e+06	2.34113e+07	8.11661e+07	7.85658e+07	7.21625e+07	1.54357e+08	1	2	10	9	10	16
P25856	396	42.463	7.75244	Glyceraldehyde-3-phosphate dehydrogenase GAPA1, chloroplastic OS=Arabidopsis thaliana OX=3702 GN=GAPA1 PE=1 SV=3 - [G3PA1_ARATH]	6119035	3.75907e+07	1.26249e+08	2.71161e+07	1.64901e+07	115926724	1	6	10	2	4	10
Q8L7S8	748	81.1068	7.79639	DEAD-box ATP-dependent RNA helicase 3, chloroplastic OS=Arabidopsis thaliana OX=3702 GN=RH3 PE=1 SV=2 - [RH3_ARATH]	1.31428e+07	2.80755e+07	7.11033e+07	1.22226e+08	1.01401e+08	6.05088e+07	4	4	12	22	20	9
P42798	130	14.7949	9.89111	Small ribosomal subunit protein uS8z/uS8w OS=Arabidopsis thaliana OX=3702 GN=RPS15AA PE=2 SV=2 - [R15A1_ARATH]	0	0	0	4.39437e+07	1.23267e+07	1.23696e+07			1	4	4	1
P49691	407	44.6939	10.3013	Large ribosomal subunit protein uL4y OS=Arabidopsis thaliana OX=3702 GN=RPL4D PE=1 SV=2 - [RL4B_ARATH]	6.88182e+06	1.67672e+07	1.13572e+08	3.55816e+08	3.00162e+08	1.68181e+08	3	4	6	22	18	12
Q8VZ19	112	12.2825	9.5835	Large ribosomal subunit protein eL30y OS=Arabidopsis thaliana OX=3702 GN=RPL30B PE=3 SV=1 - [RL302_ARATH]	4.16884e+07	0	0	5.97774e+07	2.18778e+08	0	1			2	2
Q8RXU5	92	10.2344	10.228	Large ribosomal subunit protein eL43y OS=Arabidopsis thaliana OX=3702 GN=RPL37AC PE=3 SV=1 - [R37A2_ARATH]	0	0	4.11394e+07	1.53778e+08	1.20748e+08	9.54375e+07			3	4	5	3
P56805	88	10.712	10.814	Small ribosomal subunit protein uS15c OS=Arabidopsis thaliana OX=3702 GN=rps15 PE=3 SV=1 - [RR15_ARATH]	0	4.34895e+07	8.40165e+07	1.12195e+08	8.72922e+07	50910317		1	2	4	3	2
P25864	197	22.12	9.67139	Large ribosomal subunit protein bL9c OS=Arabidopsis thaliana OX=3702 GN=RPL9 PE=2 SV=1 - [RK9_ARATH]	0	0	3.77449e+07	3.04307e+07	2.01169e+07	28496502			7	4	2	1
Q9SF40	406	44.674	10.3452	Large ribosomal subunit protein uL4z OS=Arabidopsis thaliana OX=3702 GN=RPL4A PE=1 SV=1 - [RL4A_ARATH]	9.04538e+06	2.16073e+07	7.68231e+07	2.74851e+08	2.2918e+08	1.32396e+08	2	2	4	19	18	9
P59259	103	11.4024	11.4731	Histone H4 OS=Arabidopsis thaliana OX=3702 GN=At1g07660 PE=1 SV=2 - [H4_ARATH]	2.19331e+07	5.22812e+07	1.3278e+08	2.90495e+07	2.74817e+07	8.53179e+07	1	1	3	1	1	4
P49211	133	15.4935	10.8872	Large ribosomal subunit protein eL32z OS=Arabidopsis thaliana OX=3702 GN=RPL32A PE=2 SV=2 - [RL321_ARATH]	0	9.85143e+06	0	4.01565e+07	3.19373e+07	5.06094e+07		1		5	4	4
Q66GR6	268	29.7094	9.5249	Single-stranded DNA-binding protein WHY3, chloroplastic OS=Arabidopsis thaliana OX=3702 GN=WHY3 PE=1 SV=1 - [WHY3_ARATH]	5.54273e+07	1.42116e+08	268078478	1.66189e+08	1.38717e+08	1.61504e+08	4	8	9	7	7	8
P62090	81	9.03219	7.07861	Photosystem I iron-sulfur center OS=Arabidopsis thaliana OX=3702 GN=psaC PE=1 SV=2 - [PSAC_ARATH]	0	0	1.22568e+07	1.9261e+07	1.66868e+07	2.47288e+07			2	3	2	2
O23049	223	24.6903	9.89111	Large ribosomal subunit protein uL6c OS=Arabidopsis thaliana OX=3702 GN=RPL6 PE=2 SV=1 - [RK6_ARATH]	5.91786e+06	1.52662e+07	2.56553e+07	2.43796e+07	1.53574e+07	1.48802e+07	2	2	5	5	2	3
Q8LBI1	301	34.3368	9.30518	Large ribosomal subunit protein uL18z OS=Arabidopsis thaliana OX=3702 GN=RPL5A PE=1 SV=2 - [RL51_ARATH]	4.38718e+06	15371123	3.5531e+07	1.24974e+08	1.09841e+08	4.26298e+07	1	1	3	7	7	4
P49227	301	34.4157	9.17334	Large ribosomal subunit protein uL18y OS=Arabidopsis thaliana OX=3702 GN=RPL5B PE=2 SV=3 - [RL52_ARATH]	4.38718e+06	15371123	3.5531e+07	1.24849e+08	9.79746e+07	6.12689e+07	1	1	3	6	8	3
P32962	339	37.1296	5.5542	Nitrilase 2 OS=Arabidopsis thaliana OX=3702 GN=NIT2 PE=1 SV=1 - [NRL2_ARATH]	1.38072e+08	2.96852e+08	9.67973e+08	1.41486e+09	1.08331e+09	1.06169e+09	6	9	18	28	24	18
P56791	274	29.8461	10.8433	Large ribosomal subunit protein uL2cz/uL2cy OS=Arabidopsis thaliana OX=3702 GN=rpl2-A PE=3 SV=1 - [RK2_ARATH]	3.6124e+06	7.55508e+06	2.06909e+07	5.26487e+07	4.34582e+07	4.95595e+07	1	1	4	5	5	1
P42791	187	20.9127	10.9751	Large ribosomal subunit protein eL18y OS=Arabidopsis thaliana OX=3702 GN=RPL18B PE=1 SV=2 - [RL182_ARATH]	6.70642e+07	6.22714e+07	2.03814e+08	6.40431e+08	5.33818e+08	1.82268e+08	3	3	3	10	10	4
P42036	150	16.2277	10.5942	Small ribosomal subunit protein uS11x OS=Arabidopsis thaliana OX=3702 GN=RPS14C PE=2 SV=2 - [RS143_ARATH]	0	0	5.16203e+06	3.53487e+07	1.97243e+07	1.83122e+07			1	4	3	1
Q9LPW0	399	42.8201	8.04541	Glyceraldehyde-3-phosphate dehydrogenase GAPA2, chloroplastic OS=Arabidopsis thaliana OX=3702 GN=GAPA2 PE=2 SV=1 - [G3PA2_ARATH]	6119035	3.75907e+07	1.26249e+08	2.71161e+07	1.64901e+07	1.11802e+08	1	5	10	2	4	9
Q9SF53	123	14.2764	10.9165	Large ribosomal subunit protein uL29z OS=Arabidopsis thaliana OX=3702 GN=RPL35A PE=2 SV=1 - [RL351_ARATH]	1.50815e+07	2.6529e+07	3.6658e+07	1.36066e+08	1.03258e+08	7.27403e+07	1	1	2	6	5	2
O80626	123	14.2224	10.9165	Large ribosomal subunit protein uL29y OS=Arabidopsis thaliana OX=3702 GN=RPL35B PE=2 SV=1 - [RL352_ARATH]	0	1.50247e+07	2.5782e+07	9.9694e+07	7.68752e+07	4.56546e+07		1	2	6	5	2
P56757	507	55.294	5.24951	ATP synthase subunit alpha, chloroplastic OS=Arabidopsis thaliana OX=3702 GN=atpA PE=1 SV=1 - [ATPA_ARATH]	2.30575e+07	2.13574e+07	1.34469e+08	1.05658e+08	9.87369e+07	1.21578e+08	5	4	13	12	11	11
P56793	135	15.2843	11.6196	Large ribosomal subunit protein uL16c OS=Arabidopsis thaliana OX=3702 GN=rpl16 PE=3 SV=1 - [RK16_ARATH]	23167701	1.50462e+07	1.05219e+08	2.09715e+08	1.0839e+08	5.38827e+07	1	1	4	6	4	2
P17094	389	44.5307	10.1694	Large ribosomal subunit protein uL3z OS=Arabidopsis thaliana OX=3702 GN=ARP1 PE=1 SV=5 - [RL31_ARATH]	3.2973e+07	6.28301e+07	1.22787e+08	4.43346e+08	3.63682e+08	1.60773e+08	4	4	9	19	19	9
P17745	476	51.5976	6.18896	Elongation factor Tu, chloroplastic OS=Arabidopsis thaliana OX=3702 GN=TUFA PE=1 SV=1 - [EFTU_ARATH]	4.04562e+07	8.35835e+07	2.12459e+08	4.68922e+07	3.52905e+07	1.55162e+08	4	11	15	5	4	11
Q8LC83	133	15.4095	10.521	Small ribosomal subunit protein eS24y OS=Arabidopsis thaliana OX=3702 GN=RPS24B PE=2 SV=2 - [RS242_ARATH]	0	0	0	41282535	3.50514e+07	0				4	4
Q9LD57	481	50.0807	6.23975	Phosphoglycerate kinase 1, chloroplastic OS=Arabidopsis thaliana OX=3702 GN=PGK1 PE=1 SV=1 - [PGKH1_ARATH]	0	1.70186e+07	6.01372e+07	0	0	5.08095e+07		2	11			10
P19366	498	53.9001	5.50342	ATP synthase subunit beta, chloroplastic OS=Arabidopsis thaliana OX=3702 GN=atpB PE=1 SV=2 - [ATPB_ARATH]	7.77584e+06	1.89937e+07	4.947e+07	5.08236e+07	3.81335e+07	5.13372e+07	2	4	7	8	8	10
P59230	216	24.4092	9.87646	Large ribosomal subunit protein uL1y OS=Arabidopsis thaliana OX=3702 GN=RPL10AB PE=1 SV=1 - [R10A2_ARATH]	0	1.80896e+07	6.97521e+07	1.93778e+08	1.23414e+08	1.00319e+08		1	3	7	7	4
P27202	140	14.5766	9.62744	Photosystem II 10 kDa polypeptide, chloroplastic OS=Arabidopsis thaliana OX=3702 GN=PSBR PE=1 SV=1 - [PSBR_ARATH]	0	0	1.97144e+07	4.74816e+07	5.30977e+07	2.19515e+07			2	4	3	4
P25857	447	47.6296	6.80029	Glyceraldehyde-3-phosphate dehydrogenase GAPB, chloroplastic OS=Arabidopsis thaliana OX=3702 GN=GAPB PE=1 SV=2 - [G3PB_ARATH]	0	3.85124e+07	1.57911e+08	2.61277e+07	2.14673e+07	1.07818e+08		4	13	4	5	9
P56797	236	26.8871	9.65674	Small ribosomal subunit protein uS2c OS=Arabidopsis thaliana OX=3702 GN=rps2 PE=3 SV=1 - [RR2_ARATH]	1.05182e+07	2.02586e+07	7.21747e+07	1.31299e+08	1.0361e+08	4.7325e+07	2	3	6	9	6	5
P51414	146	16.9342	10.7847	Large ribosomal subunit protein uL24z OS=Arabidopsis thaliana OX=3702 GN=RPL26A PE=2 SV=2 - [RL261_ARATH]	0	0	1.68658e+07	6.01863e+07	8.4385e+07	4.69453e+07			2	8	10	6
P27140	347	37.4261	5.98584	Beta carbonic anhydrase 1, chloroplastic OS=Arabidopsis thaliana OX=3702 GN=BCA1 PE=1 SV=2 - [BCA1_ARATH]	7.05872e+06	2.52507e+07	7.19179e+07	0	5.50615e+06	3.80113e+07	2	2	8	1	2	4
P51419	135	15.5977	10.2573	Large ribosomal subunit protein eL27x OS=Arabidopsis thaliana OX=3702 GN=RPL27C PE=2 SV=2 - [RL273_ARATH]	1.32401e+07	3.8788e+07	1.15953e+08	3.58402e+08	3.03862e+08	1.38643e+08	2	1	4	10	9	6
Q9SN86	403	42.3793	8.51416	Malate dehydrogenase, chloroplastic OS=Arabidopsis thaliana OX=3702 GN=At3g47520 PE=1 SV=1 - [MDHP_ARATH]	0	0	1.2538e+07	4.44523e+07	3.17811e+07	3.86289e+07			1	7	6	7
Q9FZH0	111	12.7908	10.6821	Large ribosomal subunit protein eL33z OS=Arabidopsis thaliana OX=3702 GN=RPL35AB PE=3 SV=1 - [R35A2_ARATH]	0	0	4.1895e+07	8.03412e+07	8.89899e+07	7.02431e+07			1	2	2	2
P51422	111	12.7768	10.6821	Large ribosomal subunit protein eL33x OS=Arabidopsis thaliana OX=3702 GN=RPL35AD PE=3 SV=2 - [R35A4_ARATH]	0	0	3.57412e+07	7.65447e+07	8.26573e+07	5.20673e+07			2	2	1	1
Q9FZ76	233	26.1365	10.0962	Large ribosomal subunit protein eL6z OS=Arabidopsis thaliana OX=3702 GN=RPL6A PE=2 SV=1 - [RL61_ARATH]	2.56772e+06	3.93999e+06	3.49788e+07	1.05607e+08	9.17164e+07	3.20268e+07	1	1	4	7	7	3
P04778	267	28.2232	5.65576	Chlorophyll a-b binding protein 1, chloroplastic OS=Arabidopsis thaliana OX=3702 GN=LHCB1.3 PE=1 SV=1 - [CB1C_ARATH]	0	1.54701e+07	8.75423e+07	5.48066e+08	4.35084e+08	1.97946e+08		2	3	8	8	5
Q8VZT0	202	20.9696	11.4146	Putative H/ACA ribonucleoprotein complex subunit 1-like protein 1 OS=Arabidopsis thaliana OX=3702 GN=At3g03920 PE=2 SV=1 - [NLAL1_ARATH]	0	0	2.22781e+07	2.58783e+07	4.19107e+07	1.65568e+07			2	2	2	1
Q0WL56	449	49.4708	9.11475	Elongation factor 1-alpha 3 OS=Arabidopsis thaliana OX=3702 GN=A3 PE=1 SV=2 - [EF1A3_ARATH]	0	3.31133e+07	2.20434e+08	1.66177e+08	1.43355e+08	2.34601e+08		1	6	7	8	8
P49201	142	15.7257	10.3745	Small ribosomal subunit protein uS12y OS=Arabidopsis thaliana OX=3702 GN=RPS23B PE=2 SV=2 - [RS232_ARATH]	0	0	1.62762e+07	8.97775e+07	7.23574e+07	1.82969e+07			1	2	3	1
P25819	492	56.8953	7.12256	Catalase-2 OS=Arabidopsis thaliana OX=3702 GN=CAT2 PE=1 SV=3 - [CATA2_ARATH]	9.23642e+06	1.98444e+07	8.1302e+07	4.33159e+07	2.97044e+07	8.20959e+07	1	4	5	5	5	7
P56804	100	11.7775	11.2241	Small ribosomal subunit protein uS14c OS=Arabidopsis thaliana OX=3702 GN=rps14 PE=2 SV=2 - [RR14_ARATH]	0	0	1.59523e+07	3.17149e+07	2.75765e+07	1.36622e+07			3	2	2	2
P56802	138	15.0142	12.2495	Small ribosomal subunit protein uS11c OS=Arabidopsis thaliana OX=3702 GN=rps11 PE=3 SV=1 - [RR11_ARATH]	8.91801e+06	1.73237e+07	6.20774e+07	9.36526e+07	83732229	3.92976e+07	1	1	2	4	4	3
P46286	258	27.8418	10.9019	Large ribosomal subunit protein uL2z OS=Arabidopsis thaliana OX=3702 GN=RPL8A PE=1 SV=2 - [RL81_ARATH]	1.58624e+07	1.93131e+07	5.23798e+07	2.20514e+08	1.90248e+08	1.12002e+08	2	4	6	10	10	9
Q42064	258	27.9308	10.8286	Large ribosomal subunit protein uL2x OS=Arabidopsis thaliana OX=3702 GN=RPL8C PE=2 SV=2 - [RL83_ARATH]	1.58624e+07	1.42853e+07	3.10948e+07	1.74591e+08	1.52102e+08	6.22399e+07	2	3	5	7	6	7
Q9SFU1	206	23.4508	10.4038	Large ribosomal subunit protein uL13z OS=Arabidopsis thaliana OX=3702 GN=RPL13AA PE=2 SV=1 - [R13A1_ARATH]	1.47192e+07	2.68083e+07	7.95815e+07	2.78536e+08	2.11147e+08	1.225e+08	3	4	6	8	9	5
O23515	204	24.2242	11.4438	Large ribosomal subunit protein eL15z OS=Arabidopsis thaliana OX=3702 GN=RPL15A PE=2 SV=1 - [RL151_ARATH]	3.01471e+07	70583511	1.45542e+08	5.02829e+08	4.28177e+08	2.3183e+08	2	1	3	13	10	9
Q9LUD4	178	21.2952	10.3452	Large ribosomal subunit protein eL20x OS=Arabidopsis thaliana OX=3702 GN=RPL18AC PE=2 SV=1 - [R18A3_ARATH]	0	0	4.30511e+07	1.60983e+08	1.00917e+08	6.82628e+07			3	6	6	5
P59223	151	17.0845	10.3892	Small ribosomal subunit protein uS15z OS=Arabidopsis thaliana OX=3702 GN=RPS13A PE=2 SV=1 - [RS131_ARATH]	0	0	0	7.39078e+07	8.22257e+07	0				3	2
P56807	101	12.0528	12.1616	Small ribosomal subunit protein bS18c OS=Arabidopsis thaliana OX=3702 GN=rps18 PE=3 SV=1 - [RR18_ARATH]	0	0	5.55661e+07	9.38801e+07	1.40056e+08	2.32184e+07			3	4	2	3
Q9FKC0	206	23.575	10.3745	Large ribosomal subunit protein uL13w OS=Arabidopsis thaliana OX=3702 GN=RPL13AD PE=2 SV=1 - [R13A4_ARATH]	1.34613e+07	2.53347e+07	72551284	2.06054e+08	1.42117e+08	9.50235e+07	2	2	4	7	6	4
P51413	175	19.8415	10.1108	Large ribosomal subunit protein uL22y OS=Arabidopsis thaliana OX=3702 GN=RPL17B PE=2 SV=2 - [RL172_ARATH]	4.01965e+07	7.33764e+07	5.98086e+07	2.14193e+08	1.77432e+08	1.64356e+08	1	1	3	6	5	3
P56779	83	9.3807	4.94482	Cytochrome b559 subunit alpha OS=Arabidopsis thaliana OX=3702 GN=psbE PE=1 SV=4 - [PSBE_ARATH]	0	2.2349e+07	0	7.83098e+07	6.06784e+07	1.88673e+07		1		2	2	1
Q9SVR0	206	23.6138	10.3892	Large ribosomal subunit protein uL13x OS=Arabidopsis thaliana OX=3702 GN=RPL13AC PE=2 SV=1 - [R13A3_ARATH]	1.34613e+07	2.53347e+07	72551284	2.06054e+08	1.40519e+08	1.29273e+08	2	2	3	7	5	3
Q9LRX8	206	23.4438	10.3452	Large ribosomal subunit protein uL13y OS=Arabidopsis thaliana OX=3702 GN=RPL13AB PE=2 SV=1 - [R13A2_ARATH]	1.34613e+07	2.56762e+07	7.76697e+07	2.55437e+08	1.81589e+08	1.18407e+08	2	3	7	10	10	8
Q93Y08	761	85.9705	9.24658	Protein ACTIVITY OF BC1 COMPLEX KINASE 8, chloroplastic OS=Arabidopsis thaliana OX=3702 GN=ABC1K8 PE=2 SV=1 - [AB1K8_ARATH]	8594122	4.59381e+06	3.76263e+07	8.70287e+07	6.49256e+07	6.72092e+07	1	2	9	17	13	12
Q9CA67	467	51.8047	8.90967	Geranylgeranyl diphosphate reductase, chloroplastic OS=Arabidopsis thaliana OX=3702 GN=CHLP PE=1 SV=1 - [CHLP_ARATH]	8.57237e+06	1.11709e+07	3.50455e+07	5.50623e+07	5.11215e+07	4.19647e+07	1	3	5	7	7	6
P34788	152	17.5345	10.5356	Small ribosomal subunit protein uS13z/uS13y/uS13x OS=Arabidopsis thaliana OX=3702 GN=RPS18A PE=1 SV=1 - [RS18_ARATH]	4.20376e+06	8.40624e+06	26814396	7.9116e+07	6.03655e+07	2.38201e+07	1	1	1	6	4	1
P59271	156	17.6605	9.75928	Ubiquitin-ribosomal protein eS31z fusion protein OS=Arabidopsis thaliana OX=3702 GN=RPS27AA PE=2 SV=2 - [R27AA_ARATH]	0	0	0	2.18205e+07	2.55121e+07	1.5877e+07				2	4	2
P31167	381	41.4494	9.83252	ADP,ATP carrier protein 1, mitochondrial OS=Arabidopsis thaliana OX=3702 GN=AAC1 PE=1 SV=2 - [ADT1_ARATH]	0	1.5604e+07	3.68574e+07	2.49871e+08	2.12005e+08	1.23629e+08		1	3	13	15	10
P42794	182	20.848	9.92041	Large ribosomal subunit protein uL5y/uL5x/uL5w OS=Arabidopsis thaliana OX=3702 GN=RPL11B PE=2 SV=2 - [RL112_ARATH]	9.26725e+06	1.74696e+07	7.42857e+06	1.86342e+08	1.63367e+08	8.87237e+07	1	2	3	11	7	6
Q8LD46	154	17.4298	10.1987	Large ribosomal subunit protein uL23z OS=Arabidopsis thaliana OX=3702 GN=RPL23AA PE=2 SV=2 - [R23A1_ARATH]	57577929	87827978	280457268	3.68858e+08	3.23153e+08	1.57025e+08	1	1	1	9	6	4
P62117	37	4.45755	11.9126	Large ribosomal subunit protein bL36c OS=Arabidopsis thaliana OX=3702 GN=rpl36 PE=3 SV=1 - [RK36_ARATH]	0	2.06915e+07	0	1.199e+08	7.22345e+07	0		1		1	1
Q9SJU4	399	42.9039	6.58057	Fructose-bisphosphate aldolase 1, chloroplastic OS=Arabidopsis thaliana OX=3702 GN=FBA1 PE=1 SV=2 - [ALFP1_ARATH]	0	0	3.27115e+07	0	0	6.13702e+07			4			8
O80565	343	38.8109	9.11475	Outer envelope pore protein 37, chloroplastic OS=Arabidopsis thaliana OX=3702 GN=OEP37 PE=2 SV=2 - [OEP37_ARATH]	0	0	0	9.05542e+07	8.46171e+07	3.63058e+07				5	4	3
Q8VZB9	216	24.4532	9.87646	Large ribosomal subunit protein uL1z OS=Arabidopsis thaliana OX=3702 GN=RPL10AA PE=1 SV=1 - [R10A1_ARATH]	0	1.80896e+07	1.1812e+08	1.79672e+08	1.13107e+08	1.30756e+08		1	2	6	6	2
P49637	146	16.445	10.5942	Large ribosomal subunit protein uL15x OS=Arabidopsis thaliana OX=3702 GN=RPL27AC PE=2 SV=2 - [R27A3_ARATH]	3.85786e+07	6.79559e+07	1.28916e+08	4.4267e+08	3.69004e+08	2.23594e+08	2	2	3	6	6	4
P29402	530	60.4484	4.90674	Calnexin homolog 1 OS=Arabidopsis thaliana OX=3702 GN=CNX1 PE=1 SV=1 - [CALX1_ARATH]	1.71283e+07	5.09286e+07	1.39091e+08	1.41489e+08	1.28381e+08	9.88872e+07	3	2	12	11	12	8
Q43291	164	18.6411	10.4624	Large ribosomal subunit protein eL21z/eL21y OS=Arabidopsis thaliana OX=3702 GN=RPL21A PE=2 SV=2 - [RL211_ARATH]	0	0	0	2.35741e+08	1.9921e+08	1.56198e+08			1	5	4	2
Q93XX8	64	7.38687	9.49561	H/ACA ribonucleoprotein complex subunit 3-like protein OS=Arabidopsis thaliana OX=3702 GN=At2g20490 PE=3 SV=2 - [NOP10_ARATH]	0	0	1.57882e+07	2.67569e+07	1.44532e+07	0			1	1	1
Q9XF91	265	27.9903	9.26123	Photosystem II 22 kDa protein, chloroplastic OS=Arabidopsis thaliana OX=3702 GN=PSBS PE=2 SV=1 - [PSBS_ARATH]	1.77336e+07	1.07008e+08	268239575	3.30512e+08	2.53392e+08	4.17529e+08	1	4	6	8	7	7
Q9SRX2	214	24.5907	11.356	Large ribosomal subunit protein eL19x OS=Arabidopsis thaliana OX=3702 GN=RPL19A PE=2 SV=1 - [RL191_ARATH]	0	0	6.02541e+07	2.16358e+08	1.89987e+08	1.04001e+08			3	4	5	3
Q84MC2	216	23.816	5.59229	Cytokinin riboside 5'-monophosphate phosphoribohydrolase LOG8 OS=Arabidopsis thaliana OX=3702 GN=LOG8 PE=1 SV=1 - [LOG8_ARATH]	0	0	0	2.28585e+07	1.53389e+07	0				1	2
Q42340	146	16.6069	10.1987	Small ribosomal subunit protein uS9x OS=Arabidopsis thaliana OX=3702 GN=RPS16C PE=2 SV=1 - [RS163_ARATH]	0	0	0	5.33454e+07	4.36805e+07	0				5	2
P59231	217	24.5162	9.81787	Large ribosomal subunit protein uL1x OS=Arabidopsis thaliana OX=3702 GN=RPL10AC PE=1 SV=1 - [R10A3_ARATH]	0	1.80896e+07	1.1812e+08	1.77458e+08	1.09203e+08	1.30756e+08		1	2	6	6	2
Q9FYC2	537	60.7174	7.48877	Pheophorbide a oxygenase, chloroplastic OS=Arabidopsis thaliana OX=3702 GN=PAO PE=1 SV=1 - [PAO_ARATH]	0	3.79105e+07	2.10993e+08	0	0	0		2	14
P41127	206	23.7522	11.019	Large ribosomal subunit protein eL13z OS=Arabidopsis thaliana OX=3702 GN=RPL13B PE=1 SV=1 - [RL131_ARATH]	1.75821e+07	25209505	1.50354e+08	2.33644e+08	2.79357e+08	1.75604e+08	2	1	2	6	7	5
Q8RWV0	741	79.9182	6.3667	Transketolase-1, chloroplastic OS=Arabidopsis thaliana OX=3702 GN=TKL-1 PE=1 SV=1 - [TKTC1_ARATH]	1.26358e+07	1.38633e+07	1.2241e+08	0	0	3.3401e+07	1	2	11			2
Q8GYL5	108	12.0106	10.6968	Small ribosomal subunit protein eS25x OS=Arabidopsis thaliana OX=3702 GN=RPS25D PE=3 SV=2 - [RS253_ARATH]	0	0	3.18985e+07	188823718	8.34034e+07	3.22849e+07			1	2	3	1
P62126	123	13.7557	11.5757	Small ribosomal subunit protein uS12cz/uS12cy OS=Arabidopsis thaliana OX=3702 GN=rps12-A PE=2 SV=2 - [RR12_ARATH]	0	2.30882e+07	4.70638e+07	8.32928e+07	25209209	3.93384e+07		1	1	1	1	1
Q9LVH5	589	63.9854	8.36768	Outer envelope protein 64, chloroplastic OS=Arabidopsis thaliana OX=3702 GN=OEP64 PE=1 SV=1 - [OE64C_ARATH]	0	0	0	3.56671e+07	3.24332e+07	0				9	7
Q9FH02	704	75.1849	5.49072	ATP-dependent zinc metalloprotease FTSH 5, chloroplastic OS=Arabidopsis thaliana OX=3702 GN=FTSH5 PE=1 SV=1 - [FTSH5_ARATH]	0	2.47197e+06	2.4671e+07	4.07479e+07	3.37858e+07	3.74874e+07		1	6	9	10	10
Q9FHG2	133	15.4655	10.7847	Large ribosomal subunit protein eL32y OS=Arabidopsis thaliana OX=3702 GN=RPL32B PE=2 SV=1 - [RL322_ARATH]	0	0	0	3.00445e+07	2.58654e+07	2.66519e+07				4	3	3
Q9C9C5	233	26.0905	10.1694	Large ribosomal subunit protein eL6x OS=Arabidopsis thaliana OX=3702 GN=RPL6C PE=2 SV=1 - [RL63_ARATH]	2.56772e+06	1.60278e+07	36147752	1.17074e+08	8.33885e+07	4.16037e+07	1	2	4	6	6	3
P62095	39	4.42135	10.7407	Cytochrome b559 subunit beta OS=Arabidopsis thaliana OX=3702 GN=psbF PE=1 SV=1 - [PSBF_ARATH]	0	0	0	1.44199e+07	9.58619e+06	0				1	1
Q9SS17	133	15.3626	10.6968	Small ribosomal subunit protein eS24z OS=Arabidopsis thaliana OX=3702 GN=RPS24A PE=2 SV=1 - [RS241_ARATH]	0	0	0	3.23824e+07	2.81207e+07	0				3	3
P38666	163	18.6204	10.7847	Large ribosomal subunit protein eL24y OS=Arabidopsis thaliana OX=3702 GN=RPL24B PE=1 SV=2 - [RL242_ARATH]	1.92963e+07	0	6.06764e+07	3.73687e+08	3.34849e+08	1.56784e+08	2		4	12	10	6
P49200	124	13.8696	9.71533	Small ribosomal subunit protein uS10z/uS10x OS=Arabidopsis thaliana OX=3702 GN=RPS20A PE=2 SV=2 - [RS201_ARATH]	0	0	0	2.18866e+07	1.78323e+07	0				3	4
Q42347	164	18.8384	10.6968	Large ribosomal subunit protein eL24z OS=Arabidopsis thaliana OX=3702 GN=RPL24A PE=1 SV=2 - [RL241_ARATH]	1.92963e+07	0	5.72422e+07	3.71679e+08	3.33368e+08	1.52191e+08	2		4	11	10	6
P25858	338	36.8911	7.12256	Glyceraldehyde-3-phosphate dehydrogenase GAPC1, cytosolic OS=Arabidopsis thaliana OX=3702 GN=GAPC1 PE=1 SV=2 - [G3PC1_ARATH]	0	6.73387e+06	8.45714e+06	1.2743e+07	9.56419e+06	2.53249e+07		1	4	5	5	6
Q93VG5	222	24.9783	10.3159	Small ribosomal subunit protein eS8z OS=Arabidopsis thaliana OX=3702 GN=RPS8A PE=1 SV=1 - [RS81_ARATH]	0	0	0	1.62363e+07	1.5008e+07	0				3	3
P56798	218	25.1725	9.48096	Small ribosomal subunit protein uS3c OS=Arabidopsis thaliana OX=3702 GN=rps3 PE=3 SV=1 - [RR3_ARATH]	0	7.90772e+06	3.48627e+07	2.28274e+07	1.26165e+07	29462102		1	4	3	2	3
Q9FLN4	198	21.7235	9.94971	Large ribosomal subunit protein bL27c OS=Arabidopsis thaliana OX=3702 GN=RPL27 PE=2 SV=1 - [RK27_ARATH]	0	0	50029614	1.55502e+08	1.20834e+08	5.36815e+07			4	7	5	2
Q93VH9	261	29.7842	10.1694	Small ribosomal subunit protein eS4z OS=Arabidopsis thaliana OX=3702 GN=RPS4A PE=2 SV=1 - [RS41_ARATH]	0	0	3.53119e+06	2.75009e+07	3.3464e+07	2.77954e+06			1	5	6	1
Q56YW9	450	50.701	4.80518	Tubulin beta-2 chain OS=Arabidopsis thaliana OX=3702 GN=TUBB2 PE=1 SV=2 - [TBB2_ARATH]	0	0	9.34751e+06	3.30234e+07	2.03065e+07	1.59676e+07			1	6	3	3
Q9M2Y6	261	28.5139	9.27588	Probable pectin methylesterase CGR2 OS=Arabidopsis thaliana OX=3702 GN=CGR2 PE=2 SV=1 - [CGR2_ARATH]	0	0	0	1.86034e+07	1.87939e+07	0				3	4
Q9CAV0	262	29.8318	9.75928	Small ribosomal subunit protein eS1z OS=Arabidopsis thaliana OX=3702 GN=RPS3AA PE=1 SV=3 - [RS3A1_ARATH]	0	1.10756e+06	0	5.95819e+07	4.90777e+07	0		1		4	4
Q9SL05	133	14.2837	10.6528	Protein PROTON GRADIENT REGULATION 5, chloroplastic OS=Arabidopsis thaliana OX=3702 GN=PGR5 PE=1 SV=1 - [PGR5_ARATH]	1.79887e+07	4.32946e+07	112796191	9.34541e+07	7.8867e+07	1.10607e+08	1	1	1	3	2	2
Q93VT9	220	24.9012	10.4917	Large ribosomal subunit protein uL16z OS=Arabidopsis thaliana OX=3702 GN=RPL10A PE=1 SV=1 - [RL101_ARATH]	6.59228e+07	1.17888e+08	1.10532e+08	4.30118e+08	445258824	1.71036e+08	1	1	4	5	4	4
Q9LYK9	130	14.6187	11.0923	Small ribosomal subunit protein eS26x OS=Arabidopsis thaliana OX=3702 GN=RPS26C PE=2 SV=1 - [RS263_ARATH]	0	0	0	2.79849e+07	0	0				2
P25873	277	29.6889	10.77	Large ribosomal subunit protein uL15c OS=Arabidopsis thaliana OX=3702 GN=RPL15 PE=1 SV=2 - [RK15_ARATH]	4.89992e+06	9.43255e+06	3.12993e+07	4.79058e+07	4.85813e+07	2.19064e+07	1	1	3	3	4	3
Q9LZ45	132	14.5351	10.0669	Histone H2B.9 OS=Arabidopsis thaliana OX=3702 GN=At5g02570 PE=1 SV=3 - [H2B9_ARATH]	0	70037705	1.4954e+08	2.61345e+07	2.24536e+07	9.3975e+07		1	2	2	1	2
P56796	66	7.68706	9.72998	Large ribosomal subunit protein bL33c OS=Arabidopsis thaliana OX=3702 GN=rpl33 PE=3 SV=1 - [RK33_ARATH]	0	0	1.08321e+07	1.4105e+07	1.09574e+07	4.21893e+06			2	1	1	1
Q9SA56	204	22.2927	9.77393	Photosystem I reaction center subunit II-2, chloroplastic OS=Arabidopsis thaliana OX=3702 GN=PSAD2 PE=1 SV=1 - [PSAD2_ARATH]	0	0	2.54183e+07	37253053	1.87841e+07	6.31825e+06			1	1	3	3
Q9SKX4	271	29.3449	10.4331	Large ribosomal subunit protein uL3c OS=Arabidopsis thaliana OX=3702 GN=RPL3A PE=2 SV=1 - [RK3A_ARATH]	0	0	1.13418e+07	7.81779e+06	0	0			1	3	1
A0A2L0WUE7	155	17.6379	6.81494	RxLR effector protein 24 OS=Phytophthora brassicae OX=187813 GN=RxLR24 PE=1 SV=1 - [RLR24_PHYBB]	0	0	0	0	0	41869656						1
P56759	184	21.0439	8.1333	ATP synthase subunit b, chloroplastic OS=Arabidopsis thaliana OX=3702 GN=atpF PE=3 SV=1 - [ATPF_ARATH]	0	0	0	1.41524e+07	0	1.61975e+07				1		1
P56801	134	15.4696	10.9312	Small ribosomal subunit protein uS8c OS=Arabidopsis thaliana OX=3702 GN=rps8 PE=3 SV=1 - [RR8_ARATH]	0	2.08255e+07	1.11806e+08	1.15203e+08	1.55399e+08	8.55828e+07		2	1	2	1	1
Q8RXX5	229	25.4529	10.0669	Large ribosomal subunit protein bL19cy OS=Arabidopsis thaliana OX=3702 GN=At5g47190 PE=2 SV=1 - [RK192_ARATH]	0	0	5.29745e+06	3.25894e+07	7.36939e+06	0			1	3	1
P42732	169	19.0843	10.2573	Small ribosomal subunit protein uS13c OS=Arabidopsis thaliana OX=3702 GN=RPS13 PE=2 SV=1 - [RR13_ARATH]	0	0	0	0	1.0301e+07	8329515					1	1
O22795	143	16.0228	11.1802	Large ribosomal subunit protein bL28c OS=Arabidopsis thaliana OX=3702 GN=RPL28 PE=2 SV=2 - [RK28_ARATH]	0	0	25550065	2.19627e+07	6.9019e+06	0			1	4	1
O22860	69	8.11649	9.93506	Large ribosomal subunit protein eL38z/eL38y OS=Arabidopsis thaliana OX=3702 GN=RPL38A PE=3 SV=1 - [RL38_ARATH]	0	0	0	3.67862e+07	2.75504e+07	5.55101e+07				1	1	1
Q9SHE8	221	24.1578	9.53955	Photosystem I reaction center subunit III, chloroplastic OS=Arabidopsis thaliana OX=3702 GN=PSAF PE=1 SV=1 - [PSAF_ARATH]	3.66288e+07	8.69659e+07	9.75738e+07	1.13813e+08	7.67206e+07	1.22273e+08	1	2	3	2	3	3
Q9LXG1	198	23.0222	10.1694	Small ribosomal subunit protein uS4z OS=Arabidopsis thaliana OX=3702 GN=RPS9B PE=1 SV=1 - [RS91_ARATH]	0	0	0	2.03559e+07	2.86324e+07	0				2	3
Q9M9W1	124	14.0094	9.5542	Large ribosomal subunit protein eL22z OS=Arabidopsis thaliana OX=3702 GN=RPL22B PE=2 SV=1 - [RL222_ARATH]	0	0	9.50728e+06	3.29442e+07	2.60868e+07	1.36236e+07			1	2	2	1
Q9FE58	124	14.0384	9.5542	Large ribosomal subunit protein eL22y OS=Arabidopsis thaliana OX=3702 GN=RPL22C PE=2 SV=1 - [RL223_ARATH]	0	0	0	2.4029e+07	1.61349e+07	1.80063e+07				2	1	2
O65686	113	12.6908	9.80322	Small ribosomal subunit protein bS16cy OS=Arabidopsis thaliana OX=3702 GN=RPS16-1 PE=2 SV=1 - [RS16A_ARATH]	0	9.38378e+06	0	0	0	0		1
Q9FE65	119	13.6418	11.5903	Large ribosomal subunit protein eL34y OS=Arabidopsis thaliana OX=3702 GN=RPL34B PE=3 SV=1 - [RL342_ARATH]	0	0	1.73401e+08	5.76395e+08	5.00946e+08	272395333			2	3	2	2
P61841	155	17.3465	11.2827	Small ribosomal subunit protein uS7cz/uS7cy OS=Arabidopsis thaliana OX=3702 GN=rps7-A PE=1 SV=1 - [RR7_ARATH]	0	0	0	7.52471e+06	0	0				3
Q9LJW6	120	13.6417	11.3706	Large ribosomal subunit protein eL34x OS=Arabidopsis thaliana OX=3702 GN=RPL34C PE=2 SV=1 - [RL343_ARATH]	0	0	8.44318e+07	5.00175e+08	0	1.34703e+08			2	1		2
P93031	373	41.9351	6.11279	GDP-mannose 4,6 dehydratase 2 OS=Arabidopsis thaliana OX=3702 GN=MUR1 PE=1 SV=3 - [GMD2_ARATH]	0	0	8.65579e+06	2.55821e+07	1.85185e+07	1.12881e+07			3	2	3	3
Q9ZR03	229	24.3504	8.54346	Cytochrome b6-f complex iron-sulfur subunit, chloroplastic OS=Arabidopsis thaliana OX=3702 GN=petC PE=1 SV=1 - [UCRIA_ARATH]	0	0	1.87945e+07	2.36731e+07	2.09541e+07	1.96452e+07			2	3	3	2
Q07473	290	31.12	6.13818	Chlorophyll a-b binding protein CP29.1, chloroplastic OS=Arabidopsis thaliana OX=3702 GN=LHCB4.1 PE=1 SV=1 - [CB4A_ARATH]	0	0	1.8066e+07	7.25236e+07	7.56442e+07	3.14563e+07			2	4	5	2
P49107	171	18.4172	8.92432	Photosystem I reaction center subunit N, chloroplastic OS=Arabidopsis thaliana OX=3702 GN=PSAN PE=1 SV=2 - [PSAN_ARATH]	7.04605e+06	1.33413e+07	3.53223e+07	3.70484e+07	1.94196e+07	2.16255e+07	1	1	1	1	3	3
P49689	62	6.88293	12.2349	Small ribosomal subunit protein eS30z/eS30y/eS30x OS=Arabidopsis thaliana OX=3702 GN=RPS30A PE=3 SV=3 - [RS30_ARATH]	0	4.76481e+06	0	6.17892e+07	62149325	17085731		1		1	1	1
Q9LY74	338	37.9026	9.1001	2-methyl-6-phytyl-1,4-hydroquinone methyltransferase, chloroplastic OS=Arabidopsis thaliana OX=3702 GN=VTE3 PE=1 SV=1 - [BQMT_ARATH]	0	0	2.21033e+07	1.51874e+07	1.39653e+07	2.8312e+07			4	3	1	3
P22953	651	71.3131	5.12256	Heat shock 70 kDa protein 1 OS=Arabidopsis thaliana OX=3702 GN=HSP70-1 PE=1 SV=3 - [HS701_ARATH]	0	0	0	4.23878e+07	3.63559e+07	2.24729e+07				4	6	2
Q9SK50	539	60.5691	8.68994	Protein TIC 55, chloroplastic OS=Arabidopsis thaliana OX=3702 GN=TIC55 PE=1 SV=1 - [TIC55_ARATH]	0	0	2.31693e+07	0	0	1.38337e+07			4			4
Q9FI56	929	103.388	6.771	Chaperone protein ClpC1, chloroplastic OS=Arabidopsis thaliana OX=3702 GN=CLPC1 PE=1 SV=1 - [CLPC1_ARATH]	4.25523e+06	1.23984e+07	4.89955e+07	2.81343e+07	2.71119e+07	3.80673e+07	3	4	11	4	8	7
Q9SLF3	1206	132.196	4.85596	Translocase of chloroplast 132, chloroplastic OS=Arabidopsis thaliana OX=3702 GN=TOC132 PE=1 SV=1 - [TC132_ARATH]	0	0	0	1.46506e+08	1.24224e+08	1.29695e+07				17	18	3
Q9FPG2	167	19.4398	9.45166	Outer envelope pore protein 21B, chloroplastic OS=Arabidopsis thaliana OX=3702 GN=OEP21B PE=2 SV=1 - [OP21B_ARATH]	0	0	3.56592e+06	3.10043e+07	2.49599e+07	2.24307e+07			1	2	2	2
Q8L8Y0	284	30.7223	10.2573	Small ribosomal subunit protein uS5z OS=Arabidopsis thaliana OX=3702 GN=RPS2A PE=2 SV=2 - [RS21_ARATH]	0	0	0	8.17417e+07	3.09218e+07	0				2	3
P61847	52	6.05746	12.0444	Large ribosomal subunit protein bL32c OS=Arabidopsis thaliana OX=3702 GN=rpl32 PE=3 SV=2 - [RK32_ARATH]	0	0	1.80513e+07	1.98655e+07	0	0			1	1
Q9LU86	216	23.6633	9.51025	Peroxiredoxin Q, chloroplastic OS=Arabidopsis thaliana OX=3702 GN=PRXQ PE=1 SV=1 - [PRXQ_ARATH]	0	0	1.77375e+07	1.23434e+07	9.36171e+06	1.84103e+07			2	1	1	2
Q9LUS2	1089	119.844	5.09717	Translocase of chloroplast 120, chloroplastic OS=Arabidopsis thaliana OX=3702 GN=TOC120 PE=1 SV=1 - [TC120_ARATH]	0	0	0	1.46506e+08	1.24224e+08	2.39482e+07				14	14	1
Q9LER7	148	16.3512	10.8579	Large ribosomal subunit protein cL37 OS=Arabidopsis thaliana OX=3702 GN=PSRP5 PE=1 SV=1 - [PSRP5_ARATH]	0	0	3.19118e+07	1.03394e+08	9.44767e+07	10805725			2	1	1	1
Q8LPR9	1016	112.051	5.97314	Protein TIC110, chloroplastic OS=Arabidopsis thaliana OX=3702 GN=TIC110 PE=1 SV=1 - [TI110_ARATH]	0	0	0	2.60736e+07	2.46409e+07	0				7	10
P42737	331	36.5915	7.40088	Beta carbonic anhydrase 2, chloroplastic OS=Arabidopsis thaliana OX=3702 GN=BCA2 PE=1 SV=3 - [BCA2_ARATH]	7.05872e+06	2.89259e+07	6.60628e+07	0	6.26098e+06	2.06422e+07	2	1	2	1	1	3
Q9XF89	280	30.1377	6.3667	Chlorophyll a-b binding protein CP26, chloroplastic OS=Arabidopsis thaliana OX=3702 GN=LHCB5 PE=1 SV=1 - [CB5_ARATH]	0	9.60121e+06	1.23962e+07	1.97e+07	1.51028e+07	0		1	2	2	1
Q9SJ54	210	23.2483	9.75928	NDR1/HIN1-like protein 12 OS=Arabidopsis thaliana OX=3702 GN=NHL12 PE=2 SV=1 - [NHL12_ARATH]	0	0	0	0	0	10622857216						2
Q9FPJ5	218	24.0824	6.01123	Leucine-rich repeat protein 1 OS=Arabidopsis thaliana OX=3702 GN=LRR1 PE=1 SV=1 - [LRR1_ARATH]	0	0	0	0	0	1.09994e+07						1
P93014	303	32.6248	8.96826	Small ribosomal subunit protein uS5c OS=Arabidopsis thaliana OX=3702 GN=rps5 PE=2 SV=1 - [RR5_ARATH]	0	0	3.49477e+07	2.13661e+07	1.84081e+07	3.60365e+07			4	5	3	4
Q9C944	134	14.2629	10.2866	Probable histone H2A variant 3 OS=Arabidopsis thaliana OX=3702 GN=At1g52740 PE=1 SV=1 - [H2AV3_ARATH]	0	5.3927e+07	8.98474e+07	4.25306e+07	3.85336e+07	1.36901e+08		1	4	1	1	1
O65719	649	71.1032	5.07178	Heat shock 70 kDa protein 3 OS=Arabidopsis thaliana OX=3702 GN=HSP70-3 PE=1 SV=1 - [HSP7C_ARATH]	0	0	0	4.23878e+07	3.63559e+07	2.24729e+07				4	6	2
P56777	508	56.0014	6.88818	Photosystem II CP47 reaction center protein OS=Arabidopsis thaliana OX=3702 GN=psbB PE=1 SV=1 - [PSBB_ARATH]	0	7.04699e+06	1.20298e+07	2.40449e+07	1.89165e+07	2.09014e+07		1	2	4	4	5
O80860	695	74.1114	6.354	ATP-dependent zinc metalloprotease FTSH 2, chloroplastic OS=Arabidopsis thaliana OX=3702 GN=FTSH2 PE=1 SV=1 - [FTSH2_ARATH]	0	1.57703e+07	3.80667e+07	2.97663e+07	3.25817e+07	3.50622e+07		1	6	5	7	5
Q9M7X9	183	20.6567	5.93506	Thioredoxin-like protein CITRX, chloroplastic OS=Arabidopsis thaliana OX=3702 GN=CITRX PE=1 SV=1 - [CITRX_ARATH]	7.90365e+06	0	2.63157e+07	1.55848e+07	1.24103e+07	2.43674e+07	1		1	2	2	2
O81788	268	29.6544	5.61768	WUSCHEL-related homeobox 13 OS=Arabidopsis thaliana OX=3702 GN=WOX13 PE=2 SV=1 - [WOX13_ARATH]	0	0	0	0	1.65571e+07	0					6
Q9M352	112	12.6683	11.7515	Large ribosomal subunit protein eL36y OS=Arabidopsis thaliana OX=3702 GN=RPL36B PE=3 SV=1 - [RL362_ARATH]	0	0	94692255	1.6284e+08	2.73211e+08	1.19023e+08			1	2	1	1
O82204	143	15.8857	10.5796	Large ribosomal subunit protein eL28z OS=Arabidopsis thaliana OX=3702 GN=RPL28A PE=1 SV=1 - [RL281_ARATH]	0	8.0207e+06	0	0	1.38928e+07	3.86842e+07		1			1	2
P51430	249	28.1445	10.8286	Small ribosomal subunit protein eS6y OS=Arabidopsis thaliana OX=3702 GN=RPS6B PE=1 SV=3 - [RS62_ARATH]	0	0	0	4.98799e+07	1.60338e+07	0				1	2
Q9XF88	287	31.174	6.23975	Chlorophyll a-b binding protein CP29.2, chloroplastic OS=Arabidopsis thaliana OX=3702 GN=LHCB4.2 PE=1 SV=1 - [CB4B_ARATH]	0	0	1.71624e+07	5.27631e+07	3.23668e+07	0			1	3	4
Q8RWI0	391	42.8172	9.18799	FLUCTUATING-LIGHT-ACCLIMATION protein 1, chloroplastic OS=Arabidopsis thaliana OX=3702 GN=FLAP1 PE=1 SV=1 - [FLAP1_ARATH]	0	0	0	2.53523e+07	1.97308e+07	2.04494e+07				3	3	2
P92959	198	21.9629	9.68604	Large ribosomal subunit protein uL24c OS=Arabidopsis thaliana OX=3702 GN=RPL24 PE=2 SV=2 - [RK24_ARATH]	0	0	88558448	1.06967e+08	4.98782e+07	1.69042e+07			1	2	1	1
P56761	353	39.5219	5.74463	Photosystem II D2 protein OS=Arabidopsis thaliana OX=3702 GN=psbD PE=1 SV=3 - [PSBD_ARATH]	9.71013e+06	0	51426310	79860889	6.96526e+07	6.83861e+07	1		3	3	3	3
P36212	187	19.6705	5.64307	Large ribosomal subunit protein bL12cx OS=Arabidopsis thaliana OX=3702 GN=RPL12C PE=2 SV=2 - [RK123_ARATH]	5.26264e+06	1.18674e+07	3.96371e+07	2.25077e+07	2.1586e+07	3.77595e+07	1	2	2	2	1	2
Q9FL48	274	32.0194	4.53857	Protein LNK4 OS=Arabidopsis thaliana OX=3702 GN=LNK4 PE=1 SV=1 - [LNK4_ARATH]	0	0	0	0	0	0			4
Q9LSE4	267	30.0821	9.77393	Protein COFACTOR ASSEMBLY OF COMPLEX C SUBUNIT B CCB1, chloroplastic OS=Arabidopsis thaliana OX=3702 GN=CCB1 PE=1 SV=1 - [CCB1_ARATH]	0	0	1.25008e+07	1.14608e+07	0	22587794			2	1		2
P56808	92	10.6018	10.77	Small ribosomal subunit protein uS19c OS=Arabidopsis thaliana OX=3702 GN=rps19 PE=3 SV=1 - [RR19_ARATH]	0	0	0	0	2.80881e+07	0					1
P24636	444	49.7907	4.85596	Tubulin beta-4 chain OS=Arabidopsis thaliana OX=3702 GN=TUBB4 PE=2 SV=2 - [TBB4_ARATH]	0	0	9.34751e+06	3.25962e+07	2.6839e+07	2.42085e+07			1	4	2	1
Q9FZ84	155	15.95	9.89111	Small ribosomal subunit protein mS86 OS=Arabidopsis thaliana OX=3702 GN=RBG6 PE=2 SV=1 - [RBG6_ARATH]	0	0	0	4.96294e+06	0	0				2
Q9T0G2	112	12.2312	9.31982	Cytochrome c-2 OS=Arabidopsis thaliana OX=3702 GN=CYTC-2 PE=1 SV=1 - [CYC2_ARATH]	0	0	0	0	0	0					1
Q8W463	225	25.5027	10.0229	Large ribosomal subunit protein bL19cz OS=Arabidopsis thaliana OX=3702 GN=At4g17560 PE=2 SV=1 - [RK191_ARATH]	0	0	10383936	3.96016e+07	1.28778e+07	0			1	1	1
Q9FZA2	359	38.4642	10.1694	Non-classical arabinogalactan protein 31 OS=Arabidopsis thaliana OX=3702 GN=AGP31 PE=1 SV=1 - [AGP31_ARATH]	0	0	3.02463e+07	9.66569e+06	0	2.72664e+07			1	1		3
P41376	412	46.675	5.68115	Eukaryotic initiation factor 4A-1 OS=Arabidopsis thaliana OX=3702 GN=EIF4A1 PE=1 SV=1 - [IF4A1_ARATH]	0	0	2.01876e+07	2.88688e+07	2.08946e+07	2.37561e+07			3	4	3	3
P27521	251	27.7161	6.69775	Chlorophyll a-b binding protein 4, chloroplastic OS=Arabidopsis thaliana OX=3702 GN=LHCA4 PE=1 SV=1 - [CA4_ARATH]	0	0	0	1.078e+07	1.14601e+07	0				1	2
P49693	208	24.1865	11.3853	Large ribosomal subunit protein eL19y OS=Arabidopsis thaliana OX=3702 GN=RPL19C PE=2 SV=3 - [RL193_ARATH]	0	0	2.28059e+07	46096534	36477023	3.01899e+07			1	1	1	1
Q9SAJ3	1008	115.033	6.93213	ATP-dependent zinc metalloprotease FTSH 12, chloroplastic OS=Arabidopsis thaliana OX=3702 GN=FTSH12 PE=1 SV=2 - [FTSHC_ARATH]	0	0	0	1.72012e+07	1.44468e+07	1.53685e+07				5	6	6
Q6ID99	167	19.7691	9.48096	Outer envelope pore protein 21A, chloroplastic OS=Arabidopsis thaliana OX=3702 GN=OEP21A PE=2 SV=1 - [OP21A_ARATH]	0	0	3.56592e+06	2.48354e+07	2.49599e+07	1.82148e+07			1	2	1	1
Q42547	492	56.6596	7.63525	Catalase-3 OS=Arabidopsis thaliana OX=3702 GN=CAT3 PE=1 SV=3 - [CATA3_ARATH]	0	1.98444e+07	6.90419e+07	3.77334e+07	2.48373e+07	6.74393e+07		3	4	3	3	4
Q8GYX8	398	44.6363	5.26221	Chaperone protein dnaJ 10 OS=Arabidopsis thaliana OX=3702 GN=ATJ10 PE=2 SV=2 - [DNJ10_ARATH]	0	0	0	211602840	0	0				1
P56785	1786	213.592	9.72998	Protein TIC 214 OS=Arabidopsis thaliana OX=3702 GN=TIC214 PE=1 SV=1 - [TI214_ARATH]	0	0	14189816	4.74444e+07	3.99686e+07	3.967e+07			1	11	12	17
Q9M385	211	23.4666	11.3853	Large ribosomal subunit protein bL17c OS=Arabidopsis thaliana OX=3702 GN=RPL17 PE=2 SV=1 - [RK17_ARATH]	0	0	3.82666e+07	8.31162e+07	4.03068e+07	7.8877e+06			1	2	1	1
Q9STF2	510	54.3254	8.90967	Protein PLASTID TRANSCRIPTIONALLY ACTIVE 16, chloroplastic OS=Arabidopsis thaliana OX=3702 GN=PTAC16 PE=1 SV=1 - [PTA16_ARATH]	0	0	1.68289e+07	1.80841e+07	1.62534e+07	2.58073e+07			2	2	2	4
Q8L9C4	318	35.7389	9.46631	Very-long-chain 3-oxoacyl-CoA reductase 1 OS=Arabidopsis thaliana OX=3702 GN=KCR1 PE=1 SV=1 - [KCR1_ARATH]	0	0	0	10057588	1.00014e+07	0				2	1
Q9SYW8	257	27.7373	7.44482	Photosystem I chlorophyll a/b-binding protein 2, chloroplastic OS=Arabidopsis thaliana OX=3702 GN=LHCA2 PE=1 SV=1 - [LHCA2_ARATH]	0	0	0	0	9.79531e+06	0					1
P29513	449	50.31	4.76709	Tubulin beta-5 chain OS=Arabidopsis thaliana OX=3702 GN=TUBB5 PE=2 SV=1 - [TBB5_ARATH]	0	0	9.34751e+06	3.23689e+07	1.88441e+07	2.42085e+07			1	4	3	2
Q9SJL8	390	42.4706	6.17627	S-adenosylmethionine synthase 3 OS=Arabidopsis thaliana OX=3702 GN=METK3 PE=1 SV=1 - [METK3_ARATH]	0	0	0	1.93043e+07	0	1.71075e+07				1		2
Q01908	373	40.8856	8.00146	ATP synthase gamma chain 1, chloroplastic OS=Arabidopsis thaliana OX=3702 GN=ATPC1 PE=1 SV=1 - [ATPG1_ARATH]	0	1.26704e+07	0	0	6.59974e+06	3.06576e+07		1			1	2
Q9ASV6	202	21.8126	10.1255	Small ribosomal subunit protein bS20c OS=Arabidopsis thaliana OX=3702 GN=RPS20 PE=2 SV=1 - [RR20_ARATH]	0	0	9.87018e+06	2.74254e+07	2.67043e+07	0			1	2	2
Q9LEY9	156	16.9373	9.39307	H/ACA ribonucleoprotein complex subunit 2-like protein OS=Arabidopsis thaliana OX=3702 GN=At5g08180 PE=1 SV=1 - [NHP2_ARATH]	0	0	8.90801e+06	17172290	11266405	0			1	1	1
Q9C9C0	677	75.0475	9.14404	Serine protease SPPA, chloroplastic OS=Arabidopsis thaliana OX=3702 GN=SPPA PE=2 SV=1 - [SPPA1_ARATH]	0	0	1.88671e+07	2.27694e+07	1.26899e+07	3.20143e+07			2	1	3	5
Q05431	250	27.5438	6.12549	L-ascorbate peroxidase 1, cytosolic OS=Arabidopsis thaliana OX=3702 GN=APX1 PE=1 SV=2 - [APX1_ARATH]	0	0	8.72209e+06	0	0	1.5345e+07			2			1
O65396	408	44.4168	8.36768	Aminomethyltransferase, mitochondrial OS=Arabidopsis thaliana OX=3702 GN=GDCST PE=2 SV=1 - [GCST_ARATH]	0	0	2.57052e+07	0	0	1.49603e+07			3			3
Q6S5G3	793	89.2739	8.08936	Translocase of chloroplast 90, chloroplastic OS=Arabidopsis thaliana OX=3702 GN=TOC90 PE=1 SV=1 - [TOC90_ARATH]	0	0	0	1.40363e+07	1.32817e+07	0				5	4
O50061	282	30.5399	8.93896	Large ribosomal subunit protein uL4c OS=Arabidopsis thaliana OX=3702 GN=RPL4 PE=2 SV=2 - [RK4_ARATH]	0	0	2.4729e+07	2.16723e+07	0	0			2	1
Q9SY97	273	29.163	8.67529	Photosystem I chlorophyll a/b-binding protein 3-1, chloroplastic OS=Arabidopsis thaliana OX=3702 GN=LHCA3 PE=1 SV=1 - [LHCA3_ARATH]	0	0	0	2.78598e+07	1.6761e+07	0				2	1
Q9XJ27	208	22.5634	10.4624	Small ribosomal subunit protein uS9c OS=Arabidopsis thaliana OX=3702 GN=RPS9 PE=2 SV=1 - [RR9_ARATH]	0	0	0	0	3.26648e+06	0					1
Q9SMX3	274	29.193	8.20654	Mitochondrial outer membrane protein porin 3 OS=Arabidopsis thaliana OX=3702 GN=VDAC3 PE=1 SV=3 - [VDAC3_ARATH]	0	0	0	1.80014e+07	20341810	0				1	2
Q9FNP8	143	15.6874	10.2134	Small ribosomal subunit protein eS19x OS=Arabidopsis thaliana OX=3702 GN=RPS19C PE=2 SV=1 - [RS193_ARATH]	0	0	0	5.99405e+07	4.79456e+07	2.1541e+07				1	1	1
P92549	507	55.0688	6.32861	ATP synthase subunit alpha, mitochondrial OS=Arabidopsis thaliana OX=3702 GN=ATPA PE=1 SV=3 - [ATPAM_ARATH]	0	2.24645e+06	1.36786e+07	1.64054e+07	1.1501e+07	1.51194e+07		1	3	5	2	4
Q9LXM8	111	11.0086	4.50049	Large ribosomal subunit protein P2w OS=Arabidopsis thaliana OX=3702 GN=RPP2D PE=3 SV=1 - [RLA24_ARATH]	0	0	0	1.12708e+07	1.67336e+07	0				1	1
Q43316	382	41.0175	8.47021	Porphobilinogen deaminase, chloroplastic OS=Arabidopsis thaliana OX=3702 GN=HEMC PE=1 SV=1 - [HEM3_ARATH]	0	0	7.15243e+06	0	0	1.90879e+07			2			1
Q42525	496	53.6727	6.1001	Hexokinase-1 OS=Arabidopsis thaliana OX=3702 GN=HXK1 PE=1 SV=2 - [HXK1_ARATH]	0	0	0	1.16277e+07	1.07514e+07	5.9762e+06				3	2	1
Q9LU64	305	34.6424	4.95752	Superoxide dismutase [Fe] 2, chloroplastic OS=Arabidopsis thaliana OX=3702 GN=FSD2 PE=1 SV=1 - [SODF2_ARATH]	0	0	1.70166e+07	0	0	8.89046e+06			1			1
O49203	238	25.7183	9.23193	Nucleoside diphosphate kinase III, chloroplastic/mitochondrial OS=Arabidopsis thaliana OX=3702 GN=NDPK3 PE=1 SV=1 - [NDK3_ARATH]	0	0	0	2.87164e+07	2.47782e+07	0				2	1
Q9ZVL6	285	31.1195	8.83643	UPF0603 protein At1g54780, chloroplastic OS=Arabidopsis thaliana OX=3702 GN=At1g54780 PE=1 SV=1 - [U603_ARATH]	0	0	0	8.75174e+06	6.04544e+06	7.84556e+06				2	1	2
Q9SQI8	480	50.0491	8.36768	Dihydrolipoyllysine-residue acetyltransferase component 4 of pyruvate dehydrogenase complex, chloroplastic OS=Arabidopsis thaliana OX=3702 GN=LTA2 PE=1 SV=1 - [ODP24_ARATH]	0	0	0	0	0	5.03853e+06		1				2
Q9FMK9	389	43.5203	9.45166	Probable inactive purple acid phosphatase 29 OS=Arabidopsis thaliana OX=3702 GN=PAP29 PE=2 SV=1 - [PPA29_ARATH]	0	0	0	1.08961e+07	6.16724e+06	0				3	1
P56762	329	38.113	7.57666	DNA-directed RNA polymerase subunit alpha OS=Arabidopsis thaliana OX=3702 GN=rpoA PE=3 SV=1 - [RPOA_ARATH]	0	5.89188e+06	26170820	17357521	10792605	2.07025e+07		1	2	2	1	1
P25697	395	44.4356	6.04932	Phosphoribulokinase, chloroplastic OS=Arabidopsis thaliana OX=3702 GN=At1g32060 PE=1 SV=1 - [KPPR_ARATH]	0	0	0	0	0	7.47255e+06						2
Q9FWS4	144	16.0225	9.80322	Large ribosomal subunit protein bL31c OS=Arabidopsis thaliana OX=3702 GN=RPL31 PE=2 SV=1 - [RK31_ARATH]	0	0	1.09201e+07	0	0	0			1
Q9SRH5	276	29.4073	8.73389	Mitochondrial outer membrane protein porin 1 OS=Arabidopsis thaliana OX=3702 GN=VDAC1 PE=1 SV=3 - [VDAC1_ARATH]	0	0	0	2.08582e+07	1.67415e+07	7.57503e+06				3	3	1
Q9S7J7	265	28.6024	5.42725	Chlorophyll a-b binding protein 2.2, chloroplastic OS=Arabidopsis thaliana OX=3702 GN=LHCB2.2 PE=1 SV=1 - [CB22_ARATH]	0	0	5.90258e+07	3.4586e+08	2.49665e+08	9.6774e+07			2	2	3	3
Q9S841	331	34.9977	6.16357	Oxygen-evolving enhancer protein 1-2, chloroplastic OS=Arabidopsis thaliana OX=3702 GN=PSBO2 PE=1 SV=1 - [PSBO2_ARATH]	0	0	1.47281e+07	1.56421e+07	1.37552e+07	19884462			3	2	2	2
Q7Y1W1	527	61.5858	5.64307	Protein TIC 56, chloroplastic OS=Arabidopsis thaliana OX=3702 GN=TIC56 PE=1 SV=1 - [TIC56_ARATH]	0	0	0	2.30541e+07	1.16973e+07	1.46076e+07				2	3	3
Q9SSS9	234	25.6527	9.05615	ATP synthase subunit delta, chloroplastic OS=Arabidopsis thaliana OX=3702 GN=ATPD PE=1 SV=1 - [ATPD_ARATH]	0	0	9.02579e+06	1.23881e+07	6.54077e+06	1.19245e+07			2	1	1	2
P59169	136	15.3966	11.1509	Histone H3.3 OS=Arabidopsis thaliana OX=3702 GN=HTR4 PE=1 SV=2 - [H33_ARATH]	0	0	7.26082e+06	0	0	3.65346e+07			1			2
Q9FJA6	248	27.4406	9.53955	Small ribosomal subunit protein uS3x OS=Arabidopsis thaliana OX=3702 GN=RPS3C PE=1 SV=1 - [RS33_ARATH]	0	0	6965814	3.68731e+07	1.42477e+07	6.93644e+06			1	1	2	1
Q8L5U0	397	44.9292	4.98291	COP9 signalosome complex subunit 4 OS=Arabidopsis thaliana OX=3702 GN=CSN4 PE=1 SV=2 - [CSN4_ARATH]	0	0	0	8.85374e+06	1.21395e+07	0				2	2
Q9LJE4	596	63.3024	5.73193	Chaperonin 60 subunit beta 2, chloroplastic OS=Arabidopsis thaliana OX=3702 GN=CPN60B2 PE=1 SV=1 - [CPNB2_ARATH]	4.58005e+06	0	2.52242e+07	0	6.05341e+06	1.94978e+07	1		4		2	3
Q8W585	685	73.1529	5.94775	ATP-dependent zinc metalloprotease FTSH 8, chloroplastic OS=Arabidopsis thaliana OX=3702 GN=FTSH8 PE=1 SV=1 - [FTSH8_ARATH]	2.94136e+06	0	2.89645e+07	2.03739e+07	2.2578e+07	2.09817e+07	1		5	4	4	2
O81770	533	58.5002	9.17334	Monogalactosyldiacylglycerol synthase 1, chloroplastic OS=Arabidopsis thaliana OX=3702 GN=MGD1 PE=1 SV=1 - [MGDG1_ARATH]	0	0	0	1.11794e+07	9.90673e+06	5.82438e+06				4	3	1
F4I4F2	499	56.0943	8.49951	Serine/threonine-protein kinase RHS3 OS=Arabidopsis thaliana OX=3702 GN=RHS3 PE=1 SV=1 - [RHS3_ARATH]	0	0	0	0	0	2.19859e+07						1
Q8LDL0	231	26.0646	9.56885	Protein HHL1, chloroplastic OS=Arabidopsis thaliana OX=3702 GN=HHL1 PE=1 SV=1 - [HHL1_ARATH]	0	0	0	0	0	0			1
Q93XM7	300	31.003	9.5249	Mitochondrial carnitine/acylcarnitine carrier-like protein OS=Arabidopsis thaliana OX=3702 GN=BOU PE=1 SV=1 - [MCAT_ARATH]	0	0	0	1.65269e+07	9.15242e+06	0				1	1
Q39043	668	73.5159	5.21143	Heat shock 70 kDa protein BIP2 OS=Arabidopsis thaliana OX=3702 GN=BIP2 PE=1 SV=2 - [BIP2_ARATH]	0	0	0	3.19468e+07	3.45216e+07	3.26871e+07				4	3	1
Q9SUI6	145	15.2641	9.90576	Photosystem I reaction center subunit VI-2, chloroplastic OS=Arabidopsis thaliana OX=3702 GN=PSAH2 PE=1 SV=1 - [PSAH2_ARATH]	0	0	0	18177443	16231825	1.18337e+07				1	1	1
Q940U6	316	34.5652	8.99756	Protein FLUORESCENT IN BLUE LIGHT, chloroplastic OS=Arabidopsis thaliana OX=3702 GN=FLU PE=1 SV=1 - [FLU_ARATH]	0	0	0	6.32872e+06	5.84706e+06	1.18997e+07				1	1	2
P61845	93	10.7818	10.6528	Large ribosomal subunit protein uL23cz/uL23cy OS=Arabidopsis thaliana OX=3702 GN=rpl23-A PE=3 SV=1 - [RK23_ARATH]	0	0	0	2.7492e+07	2.4106e+07	0				2	1
Q9FKW6	360	40.3006	8.1333	Ferredoxin--NADP reductase, leaf isozyme 1, chloroplastic OS=Arabidopsis thaliana OX=3702 GN=LFNR1 PE=1 SV=1 - [FNRL1_ARATH]	0	0	0	0	0	2.0792e+07						2
Q9C5J8	732	79.8864	8.1626	Outer envelope protein 80, chloroplastic OS=Arabidopsis thaliana OX=3702 GN=OEP80 PE=2 SV=1 - [OEP80_ARATH]	0	0	0	1.60418e+07	1.55031e+07	8.10226e+06				3	4	2
Q43292	95	10.8337	11.8687	Large ribosomal subunit protein eL37y OS=Arabidopsis thaliana OX=3702 GN=RPL37B PE=3 SV=2 - [RL372_ARATH]	0	0	1.83461e+07	0	0	0			1
F4K410	675	74.2684	7.25439	Putative elongation factor TypA-like SVR3, chloroplastic OS=Arabidopsis thaliana OX=3702 GN=SVR3 PE=1 SV=1 - [SVR3_ARATH]	0	0	8.99474e+06	0	0	6.48893e+06			2			3
O04331	277	30.381	7.63525	Prohibitin-3, mitochondrial OS=Arabidopsis thaliana OX=3702 GN=PHB3 PE=1 SV=1 - [PHB3_ARATH]	0	0	0	0	3.80616e+06	16617053					1	1
O65502	395	43.6957	8.42627	Protein HIGH CHLOROPHYLL FLUORESCENCE PHENOTYPE 244, chloroplastic OS=Arabidopsis thaliana OX=3702 GN=HCF244 PE=1 SV=1 - [HC244_ARATH]	0	0	1.23617e+07	8.51327e+06	7.28775e+06	9.0393e+06			1	3	2	2
Q9C5M0	298	31.8912	9.23193	Mitochondrial dicarboxylate/tricarboxylate transporter DTC OS=Arabidopsis thaliana OX=3702 GN=DTC PE=1 SV=1 - [DTC_ARATH]	0	0	0	1.38469e+07	1.48706e+07	1.30398e+07				2	1	1
P83483	556	59.634	6.62451	ATP synthase subunit beta-1, mitochondrial OS=Arabidopsis thaliana OX=3702 GN=At5g08670 PE=1 SV=1 - [ATPBM_ARATH]	0	0	5.17825e+07	62932139	2.35184e+07	3.3662e+07			1	1	3	2
Q0WPR4	499	56.2933	8.45557	Serine carboxypeptidase-like 34 OS=Arabidopsis thaliana OX=3702 GN=SCPL34 PE=2 SV=2 - [SCP34_ARATH]	0	0	0	0	0	0					1
Q42522	472	50.1094	7.38623	Glutamate-1-semialdehyde 2,1-aminomutase 2, chloroplastic OS=Arabidopsis thaliana OX=3702 GN=GSA2 PE=1 SV=2 - [GSA2_ARATH]	0	0	0	0	0	0					1
Q93Z16	691	74.6218	7.53271	Dolichyl-diphosphooligosaccharide--protein glycosyltransferase subunit 2 OS=Arabidopsis thaliana OX=3702 GN=RPN2 PE=1 SV=1 - [RPN2_ARATH]	0	0	0	8.93576e+06	7.5419e+06	0				2	3
Q9FF90	206	23.4709	11.0044	Large ribosomal subunit protein eL13x OS=Arabidopsis thaliana OX=3702 GN=RPL13D PE=1 SV=1 - [RL133_ARATH]	0	0	1.50354e+08	4.81361e+08	4.63262e+08	9.8322e+07			1	2	2	2
Q9XFS7	118	12.4864	10.3599	Non-specific lipid-transfer protein 5 OS=Arabidopsis thaliana OX=3702 GN=LTP5 PE=1 SV=1 - [NLTP5_ARATH]	7.22587e+06	0	7.22851e+07	2.53284e+08	182535206	8.05497e+07	1		1	2	2	2
P16180	149	16.2718	10.5649	Small ribosomal subunit protein uS17c OS=Arabidopsis thaliana OX=3702 GN=RPS17 PE=1 SV=1 - [RR17_ARATH]	0	0	6.88732e+07	1.04796e+08	8.86403e+07	41374538			1	1	1	1
Q9T0I5	448	49.1044	9.67139	Proline-rich protein 4 OS=Arabidopsis thaliana OX=3702 GN=PRP4 PE=2 SV=1 - [PRP4_ARATH]	0	0	0	0	5.81941e+06	0					1
Q03251	169	16.5685	5.68115	Glycine-rich RNA-binding protein 8 OS=Arabidopsis thaliana OX=3702 GN=RBG8 PE=1 SV=1 - [RBG8_ARATH]	0	0	0	0	0	1.82467e+06						1
Q9C525	524	59.6259	7.02002	Beta-glucosidase 21 OS=Arabidopsis thaliana OX=3702 GN=BGLU21 PE=1 SV=1 - [BGL21_ARATH]	0	0	5.77658e+07	1.41262e+07	0	7.11363e+06			4	1		1
P42825	419	46.409	7.12256	Chaperone protein dnaJ 2 OS=Arabidopsis thaliana OX=3702 GN=ATJ2 PE=1 SV=2 - [DNAJ2_ARATH]	0	0	0	1.43754e+07	1.25686e+07	0				2	1
Q9LTX9	718	76.9497	5.30029	Heat shock 70 kDa protein 7, chloroplastic OS=Arabidopsis thaliana OX=3702 GN=HSP70-7 PE=2 SV=1 - [HSP7G_ARATH]	0	0	8.92488e+06	0	0	7.21197e+06			2			3
Q9M591	409	47.6003	8.38232	Magnesium-protoporphyrin IX monomethyl ester [oxidative] cyclase, chloroplastic OS=Arabidopsis thaliana OX=3702 GN=CRD1 PE=1 SV=2 - [CRD1_ARATH]	0	0	0	1.02643e+07	17606070	14128239				1	1	1
Q8RYC2	378	42.09	5.32568	Putative actin-5 OS=Arabidopsis thaliana OX=3702 GN=ACT5 PE=5 SV=1 - [ACT5_ARATH]	0	0	0	0	4.10577e+08	0					1
Q8RY97	178	19.8412	5.89697	Protein HEAT-INDUCED TAS1 TARGET 5 OS=Arabidopsis thaliana OX=3702 GN=HTT5 PE=2 SV=1 - [HTT5_ARATH]	0	0	0	0	3.58807e+07	0					1
Q9FEF8	308	32.8091	10.1401	rRNA 2'-O-methyltransferase fibrillarin 1 OS=Arabidopsis thaliana OX=3702 GN=FIB1 PE=1 SV=1 - [FBRL1_ARATH]	0	0	0	1.4796e+07	1.17634e+07	0				1	1
Q9XI19	328	37.3535	5.021	PLASTID TRANSCRIPTIONALLY ACTIVE protein 6, chloroplastic OS=Arabidopsis thaliana OX=3702 GN=PTAC6 PE=1 SV=1 - [PTAC6_ARATH]	0	0	8.59867e+06	5.73957e+06	4.12484e+06	9.17958e+06			2	1	1	2
Q84K90	263	29.183	7.13721	RGS1-HXK1-interacting protein 1 OS=Arabidopsis thaliana OX=3702 GN=RHIP1 PE=1 SV=1 - [RHIP1_ARATH]	0	0	0	1.38396e+07	0	0				2
Q9LTR2	381	41.6041	8.68994	Protein TRIGALACTOSYLDIACYLGLYCEROL 2, chloroplastic OS=Arabidopsis thaliana OX=3702 GN=TGD2 PE=1 SV=1 - [TGD2_ARATH]	0	0	0	1.61312e+07	1.34851e+07	0				2	2
Q93VC7	416	45.0823	5.24951	Small ribosomal subunit protein bS1c OS=Arabidopsis thaliana OX=3702 GN=RPS1 PE=1 SV=1 - [RPS1_ARATH]	0	0	2.14439e+07	9.86952e+06	4.54589e+06	1.35118e+07			2	2	1	2
Q01667	241	25.9793	6.68311	Chlorophyll a-b binding protein 6, chloroplastic OS=Arabidopsis thaliana OX=3702 GN=LHCA1 PE=1 SV=1 - [CAB6_ARATH]	0	0	0	0	1.89182e+07	0					1
Q84WU6	585	63.7021	5.80811	Auxin response factor 17 OS=Arabidopsis thaliana OX=3702 GN=ARF17 PE=2 SV=1 - [ARFQ_ARATH]	0	0	0	0	0	0					1
Q9XFT3	224	23.8517	9.64209	Oxygen-evolving enhancer protein 3-1, chloroplastic OS=Arabidopsis thaliana OX=3702 GN=PSBQ1 PE=1 SV=3 - [PSBQ1_ARATH]	0	0	0	0	10611320	0				1	1
P56792	122	13.5733	9.29053	Large ribosomal subunit protein uL14c OS=Arabidopsis thaliana OX=3702 GN=rpl14 PE=3 SV=1 - [RK14_ARATH]	0	0	8.79649e+06	6.44647e+06	5.71349e+06	4.88853e+06			1	1	1	1
Q9LZV4	495	54.9439	9.37842	Serine/threonine-protein kinase STN8, chloroplastic OS=Arabidopsis thaliana OX=3702 GN=STN8 PE=2 SV=1 - [STN8_ARATH]	0	0	2.11918e+07	2.0437e+07	23981186	2.67751e+07			1	2	1	2
Q41932	230	24.6281	9.71533	Oxygen-evolving enhancer protein 3-2, chloroplastic OS=Arabidopsis thaliana OX=3702 GN=PSBQ2 PE=1 SV=2 - [PSBQ2_ARATH]	0	0	0	0	0	0					1
Q9LUW6	610	63.5702	9.40771	DEAD-box ATP-dependent RNA helicase 9, mitochondrial OS=Arabidopsis thaliana OX=3702 GN=RH9 PE=1 SV=1 - [RH9_ARATH]	0	0	0	0	0	0						1
Q8H118	611	69.3118	6.72705	Probable methyltransferase PMT1 OS=Arabidopsis thaliana OX=3702 GN=At3g23300 PE=2 SV=2 - [PMT1_ARATH]	0	0	0	1.21591e+07	1.08175e+07	0				2	3
Q9SF21	200	22.9416	5.43994	Protein RISC-INTERACTING CLEARING 3'-5' EXORIBONUCLEASE 1 OS=Arabidopsis thaliana OX=3702 GN=RICE1 PE=1 SV=1 - [RICE1_ARATH]	0	0	7.65485e+06	0	0	0			1
Q9CB01	202	21.8752	6.58057	Ras-related protein RABF1 OS=Arabidopsis thaliana OX=3702 GN=RABF1 PE=1 SV=1 - [RABF1_ARATH]	0	0	0	5.18748e+06	4.46996e+06	0				1	1
Q9FPJ4	202	22.2992	5.42725	Ras-related protein RABD2b OS=Arabidopsis thaliana OX=3702 GN=RABD2B PE=1 SV=1 - [RAD2B_ARATH]	0	0	0	7.48738e+06	6.0868e+06	0				1	1
A1A6M1	387	43.992	4.88135	Protein disulfide isomerase pTAC5, chloroplastic OS=Arabidopsis thaliana OX=3702 GN=PTAC5 PE=1 SV=1 - [PTAC5_ARATH]	0	0	1.47683e+07	0	0	0			2
Q9S757	368	39.9016	8.54346	Bifunctional L-3-cyanoalanine synthase/cysteine synthase C1, mitochondrial OS=Arabidopsis thaliana OX=3702 GN=CYSC1 PE=1 SV=1 - [CYSC1_ARATH]	0	0	1.54653e+07	0	0	1.34042e+07			2			2
O04157	203	22.9304	5.47803	Ras-related protein RABG3b OS=Arabidopsis thaliana OX=3702 GN=RABG3B PE=1 SV=1 - [RAG3B_ARATH]	0	0	0	5.18748e+06	4.46996e+06	0				1	1
Q42593	426	46.0636	7.28369	L-ascorbate peroxidase T, chloroplastic OS=Arabidopsis thaliana OX=3702 GN=APXT PE=2 SV=2 - [APXT_ARATH]	0	0	6.51798e+06	1.12144e+07	0	0			1	1
O22842	281	29.9796	9.39307	Endochitinase At2g43610 OS=Arabidopsis thaliana OX=3702 GN=At2g43610 PE=1 SV=1 - [CHI61_ARATH]	0	0	7.93316e+06	0	0	0			1
B9DGT7	450	49.5093	5.05908	Tubulin alpha-2 chain OS=Arabidopsis thaliana OX=3702 GN=TUBA2 PE=2 SV=2 - [TBA2_ARATH]	0	7.07116e+06	1.90537e+07	5.11866e+07	4.164e+07	2.98613e+07		1	1	3	3	3
F4J3N2	1320	152.162	8.71924	Probable inactive ATP-dependent zinc metalloprotease FTSHI 5, chloroplastic OS=Arabidopsis thaliana OX=3702 GN=FTSHI5 PE=1 SV=1 - [FTSI5_ARATH]	0	0	0	2.0306e+07	1.45162e+07	1.19951e+07				1	4	4
Q9SIL6	286	31.6171	9.64209	Prohibitin-6, mitochondrial OS=Arabidopsis thaliana OX=3702 GN=PHB6 PE=1 SV=1 - [PHB6_ARATH]	0	0	0	3.78583e+06	3.04054e+06	7.50312e+06				1	1	1
Q8H107	464	50.0281	9.08545	Dihydrolipoyllysine-residue succinyltransferase component of 2-oxoglutarate dehydrogenase complex 2, mitochondrial OS=Arabidopsis thaliana OX=3702 GN=At4g26910 PE=1 SV=2 - [ODO2B_ARATH]	0	0	0	7.62304e+06	5.99256e+06	0				2	2
Q93Y07	622	70.7334	8.71924	Galactolipid galactosyltransferase SFR2, chloroplastic OS=Arabidopsis thaliana OX=3702 GN=SFR2 PE=1 SV=1 - [SFR2_ARATH]	0	0	8.20231e+06	1.78779e+07	1.77903e+07	10857509			1	3	2	1
A8MPR5	876	99.8014	9.23193	Probable inactive ATP-dependent zinc metalloprotease FTSHI 2, chloroplastic OS=Arabidopsis thaliana OX=3702 GN=FTSHI2 PE=1 SV=1 - [FTSI2_ARATH]	0	0	0	1.2648e+07	8.9713e+06	9.06863e+06				2	3	2
P26569	273	28.4696	10.8286	Histone H1.2 OS=Arabidopsis thaliana OX=3702 GN=At2g30620 PE=1 SV=1 - [H12_ARATH]	0	0	2.00674e+07	6.61842e+07	5.59117e+07	8.41299e+06			1	2	2	1
Q43127	430	47.381	6.87354	Glutamine synthetase, chloroplastic/mitochondrial OS=Arabidopsis thaliana OX=3702 GN=GLN2 PE=1 SV=1 - [GLNA2_ARATH]	0	0	1.01781e+07	0	0	0			1
P26568	274	28.929	10.77	Histone H1.1 OS=Arabidopsis thaliana OX=3702 GN=At1g06760 PE=1 SV=1 - [H11_ARATH]	0	0	0	1.90549e+07	2.71062e+07	0				2	1
P43255	197	22.5322	5.30029	COP9 signalosome complex subunit 8 OS=Arabidopsis thaliana OX=3702 GN=CSN8 PE=1 SV=1 - [CSN8_ARATH]	0	0	0	0	6.66551e+06	0					1
Q681K2	179	19.936	8.82178	Embryo-specific protein ATS3A OS=Arabidopsis thaliana OX=3702 GN=ATS3A PE=1 SV=1 - [ATS3A_ARATH]	0	0	0	2.97798e+07	2.88597e+07	0				1	1
P56771	320	35.3348	8.29443	Cytochrome f OS=Arabidopsis thaliana OX=3702 GN=petA PE=3 SV=1 - [CYF_ARATH]	0	0	0	8.57684e+06	0	1.06409e+07				1		1
P41916	221	25.2598	6.85889	GTP-binding nuclear protein Ran-1 OS=Arabidopsis thaliana OX=3702 GN=RAN1 PE=1 SV=1 - [RAN1_ARATH]	0	0	0	0	0	0				1
Q9LD43	769	85.253	5.8208	Acetyl-coenzyme A carboxylase carboxyl transferase subunit alpha, chloroplastic OS=Arabidopsis thaliana OX=3702 GN=CAC3 PE=1 SV=1 - [ACCA_ARATH]	0	0	8.71438e+06	18089097	1.2848e+07	1.21871e+07			1	3	2	3
Q8VY91	207	22.7464	6.20166	Small ribosomal subunit protein bS6c OS=Arabidopsis thaliana OX=3702 GN=RPS6 PE=2 SV=1 - [RR6_ARATH]	0	0	19255296	0	0	0			1
Q944I4	456	50.9857	7.13721	D-glycerate 3-kinase, chloroplastic OS=Arabidopsis thaliana OX=3702 GN=GLYK PE=1 SV=2 - [GLYK_ARATH]	0	0	7.35163e+06	0	0	9016808			1			2
Q9LIS3	460	50.5384	9.64209	UDP-glucuronate 4-epimerase 6 OS=Arabidopsis thaliana OX=3702 GN=GAE6 PE=1 SV=1 - [GAE6_ARATH]	0	0	0	7.47147e+06	9.34028e+06	0				1	1
P0CJ46	377	41.7709	5.49072	Actin-1 OS=Arabidopsis thaliana OX=3702 GN=ACT1 PE=1 SV=1 - [ACT1_ARATH]	0	0	2.21401e+07	0	2.0498e+07	0			1		1
Q8LD03	190	22.0468	9.74463	Small ribosomal subunit protein eS7x OS=Arabidopsis thaliana OX=3702 GN=RPS7C PE=1 SV=2 - [RS73_ARATH]	0	0	0	2.20062e+07	18262316	0				1	1
P56763	680	78.5327	8.48486	DNA-directed RNA polymerase subunit beta' OS=Arabidopsis thaliana OX=3702 GN=rpoC1 PE=3 SV=1 - [RPOC1_ARATH]	0	0	8.41048e+06	0	0	9.70117e+06			2			2
Q9C514	191	21.909	9.80322	Small ribosomal subunit protein eS7z OS=Arabidopsis thaliana OX=3702 GN=RPS7A PE=2 SV=1 - [RS71_ARATH]	0	0	0	15145185	1.0935e+07	0				1	1
Q949U7	234	24.6689	9.02686	Peroxiredoxin-2E, chloroplastic OS=Arabidopsis thaliana OX=3702 GN=PRXIIE PE=1 SV=2 - [PRX2E_ARATH]	0	0	1.84471e+07	0	0	1.51291e+07			1			1
Q9LTV6	298	31.7766	9.14404	Peroxisomal 2,4-dienoyl-CoA reductase [(3E)-enoyl-CoA-producing] OS=Arabidopsis thaliana OX=3702 GN=At3g12800 PE=2 SV=1 - [DECR2_ARATH]	0	0	0	1.65965e+07	0	0				1
P56778	473	51.8347	7.1958	Photosystem II CP43 reaction center protein OS=Arabidopsis thaliana OX=3702 GN=psbC PE=1 SV=3 - [PSBC_ARATH]	0	0	0	9.4393e+06	12416244	15251508				1	1	1
Q9CA58	763	85.7132	6.771	Putative pentatricopeptide repeat-containing protein At1g74580 OS=Arabidopsis thaliana OX=3702 GN=At1g74580 PE=3 SV=1 - [PP120_ARATH]	0	0	0	0	0	0						2
Q84JF5	483	55.5749	5.60498	Protein PLASTID TRANSCRIPTIONALLY ACTIVE 14 OS=Arabidopsis thaliana OX=3702 GN=PTAC14 PE=1 SV=1 - [PTA14_ARATH]	0	0	6.4853e+06	0	0	9.71443e+06			1			2
O80796	330	36.3697	9.11475	Membrane-associated protein VIPP1, chloroplastic OS=Arabidopsis thaliana OX=3702 GN=VIPP1 PE=1 SV=1 - [VIPP1_ARATH]	0	0	0	0	0	1.04218e+07						1
Q9SHI1	1026	109.679	7.44482	Translation initiation factor IF-2, chloroplastic OS=Arabidopsis thaliana OX=3702 GN=At1g17220 PE=2 SV=2 - [IF2C_ARATH]	0	0	5.8313e+06	9.60327e+06	6.91642e+06	0			2	1	3
Q96242	518	58.1604	8.66064	Allene oxide synthase, chloroplastic OS=Arabidopsis thaliana OX=3702 GN=CYP74A PE=1 SV=3 - [CP74A_ARATH]	0	0	1.60537e+07	0	0	0			2
Q9S7N7	160	17.0748	9.56885	Photosystem I reaction center subunit V, chloroplastic OS=Arabidopsis thaliana OX=3702 GN=PSAG PE=1 SV=1 - [PSAG_ARATH]	0	0	0	1.43522e+07	0	0				1
Q08682	298	32.2708	5.14795	Small ribosomal subunit protein uS2z OS=Arabidopsis thaliana OX=3702 GN=RPSaA PE=1 SV=3 - [RSSA1_ARATH]	0	0	4.76878e+06	1.37896e+07	7080195	6.56892e+06			1	1	1	1
Q8H112	324	35.6981	5.2876	PGR5-like protein 1A, chloroplastic OS=Arabidopsis thaliana OX=3702 GN=PGRL1A PE=1 SV=1 - [PGL1A_ARATH]	0	0	0	2.54911e+07	2.36571e+07	1.97127e+07				1	1	1
Q96522	325	35.806	9.1001	Peroxidase 45 OS=Arabidopsis thaliana OX=3702 GN=PER45 PE=1 SV=1 - [PER45_ARATH]	0	0	0	0	0	3.18588e+06						1
Q93YZ7	491	53.8395	8.96826	Acetolactate synthase small subunit 1, chloroplastic OS=Arabidopsis thaliana OX=3702 GN=AHASS1 PE=1 SV=1 - [ILVH1_ARATH]	0	0	6.6682e+06	5.93146e+06	4.81833e+06	9364706			2	1	1	1
Q9S713	562	63.212	9.31982	Serine/threonine-protein kinase STN7, chloroplastic OS=Arabidopsis thaliana OX=3702 GN=STN7 PE=1 SV=1 - [STT7_ARATH]	0	5.04954e+06	0	0	0	4.18421e+07		1				2
O48529	234	25.4943	8.66064	Rhodanese-like domain-containing protein 9, chloroplastic OS=Arabidopsis thaliana OX=3702 GN=STR9 PE=2 SV=1 - [STR9_ARATH]	0	0	0	8.04859e+06	0	0				1
Q9FN50	258	28.7971	9.64209	Protein CHAPERONE-LIKE PROTEIN OF POR1, chloroplastic OS=Arabidopsis thaliana OX=3702 GN=CPP1 PE=1 SV=1 - [CPP1_ARATH]	0	0	0	7.39918e+06	0	0				1
P53492	377	41.709	5.49072	Actin-7 OS=Arabidopsis thaliana OX=3702 GN=ACT7 PE=1 SV=1 - [ACT7_ARATH]	0	0	0	21080176	0	2.86036e+07				1		1
Q9FK91	814	91.3474	5.22412	Protein ADP-ribosyltransferase PARP3 OS=Arabidopsis thaliana OX=3702 GN=PARP3 PE=2 SV=2 - [PARP3_ARATH]	0	0	0	37872047	0	0				1
Q9LIE7	820	91.7902	7.26904	Pentatricopeptide repeat-containing protein At3g22150, chloroplastic OS=Arabidopsis thaliana OX=3702 GN=PCMP-E95 PE=2 SV=1 - [PP246_ARATH]	0	0	0	774309188	0	0				1
Q9C522	608	65.772	7.81104	ATP-citrate synthase beta chain protein 1 OS=Arabidopsis thaliana OX=3702 GN=ACLB-1 PE=2 SV=1 - [ACLB1_ARATH]	0	0	5.95548e+06	0	0	1.485e+07			1			2
Q9FQ20	810	91.4023	5.31299	Sister chromatid cohesion 1 protein 2 OS=Arabidopsis thaliana OX=3702 GN=SYN2 PE=2 SV=2 - [SCC12_ARATH]	0	0	0	0	0	0					1
Q8VYD4	867	95.8049	6.46826	Cation/H(+) antiporter 23, chloroplastic OS=Arabidopsis thaliana OX=3702 GN=CHX23 PE=1 SV=1 - [CHX23_ARATH]	0	0	0	0	0	0			1
Q9ASR1	843	93.8302	6.25244	Elongation factor 2 OS=Arabidopsis thaliana OX=3702 GN=LOS1 PE=1 SV=1 - [EF2_ARATH]	0	0	1.38589e+07	2.75223e+07	2.45712e+07	1.82627e+07			2	3	2	3
Q9SCX3	224	24.1859	4.56396	Elongation factor 1-beta 2 OS=Arabidopsis thaliana OX=3702 GN=At5g19510 PE=1 SV=1 - [EF1B2_ARATH]	0	0	0	0	0	5.28688e+06						1
Q9LQF2	551	62.7935	6.82959	Alkaline/neutral invertase CINV1 OS=Arabidopsis thaliana OX=3702 GN=CINV1 PE=1 SV=1 - [CINV1_ARATH]	0	0	0	1.01664e+07	7.53291e+06	0				1	1
P56786	2294	269.395	8.68994	Protein Ycf2 OS=Arabidopsis thaliana OX=3702 GN=ycf2-A PE=1 SV=1 - [YCF2_ARATH]	0	0	0	1.2098e+07	8.99493e+06	8.57634e+06				5	4	5
Q9LNU3	252	26.744	8.60205	Expansin-A11 OS=Arabidopsis thaliana OX=3702 GN=EXPA11 PE=2 SV=1 - [EXP11_ARATH]	0	0	0	2056586	0	0				1
O23255	485	53.3441	5.97314	Adenosylhomocysteinase 1 OS=Arabidopsis thaliana OX=3702 GN=SAHH1 PE=1 SV=1 - [SAHH1_ARATH]	0	0	0	0	0	9.22277e+06						1
O65581	358	38.2698	5.80811	Fructose-bisphosphate aldolase 5, cytosolic OS=Arabidopsis thaliana OX=3702 GN=FBA5 PE=1 SV=1 - [ALFC5_ARATH]	0	0	6.596e+06	1.26723e+07	1.03989e+07	1.16279e+07			1	1	1	1
Q9LZ66	642	71.9046	8.30908	Assimilatory sulfite reductase (ferredoxin), chloroplastic OS=Arabidopsis thaliana OX=3702 GN=SIR PE=1 SV=1 - [SIR_ARATH]	0	5.95548e+06	1.35869e+07	0	0	0		1	3
P93285	260	29.6653	5.23682	Cytochrome c oxidase subunit 2 OS=Arabidopsis thaliana OX=3702 GN=COX2 PE=1 SV=3 - [COX2_ARATH]	0	0	0	0	6.70207e+06	0					1
Q9SJE1	760	83.2322	5.35107	Magnesium-chelatase subunit ChlD, chloroplastic OS=Arabidopsis thaliana OX=3702 GN=CHLD PE=1 SV=3 - [CHLD_ARATH]	0	2.01989e+06	7.27011e+06	0	0	0		1	2
Q9LXX5	262	28.6122	9.26123	PsbP domain-containing protein 6, chloroplastic OS=Arabidopsis thaliana OX=3702 GN=PPD6 PE=1 SV=1 - [PPD6_ARATH]	0	0	0	0	0	6.78122e+06						1
Q42029	263	28.0779	7.38623	Oxygen-evolving enhancer protein 2-1, chloroplastic OS=Arabidopsis thaliana OX=3702 GN=PSBP1 PE=1 SV=2 - [PSBP1_ARATH]	0	0	0	3.74715e+07	0	1.88732e+07				1		1
P39697	212	23.6211	9.81787	Small ribosomal subunit protein uS19m OS=Arabidopsis thaliana OX=3702 GN=RPS19 PE=1 SV=2 - [RT19_ARATH]	0	0	0	6.81422e+06	0	0				1
Q8LPK5	985	111.45	7.12256	Cellulose synthase A catalytic subunit 8 [UDP-forming] OS=Arabidopsis thaliana OX=3702 GN=CESA8 PE=1 SV=1 - [CESA8_ARATH]	0	0	0	0	0	0	1
Q1H5C9	213	23.5758	9.15869	Outer envelope pore protein 24A, chloroplastic OS=Arabidopsis thaliana OX=3702 GN=OEP24A PE=1 SV=1 - [OP24A_ARATH]	0	0	0	10641661	8.28732e+06	0				1	1
P51412	220	24.0236	9.24658	Large ribosomal subunit protein bL21c OS=Arabidopsis thaliana OX=3702 GN=RPL21 PE=2 SV=1 - [RK21_ARATH]	0	0	0	9.57902e+06	0	0				1
Q9FIG9	801	88.2047	4.89404	Protein ACCUMULATION AND REPLICATION OF CHLOROPLASTS 6, chloroplastic OS=Arabidopsis thaliana OX=3702 GN=ARC6 PE=1 SV=1 - [ARC6_ARATH]	0	0	0	1.35962e+07	4.83715e+06	0				1	2
O81845	306	32.6414	9.56885	Mitochondrial uncoupling protein 1 OS=Arabidopsis thaliana OX=3702 GN=PUMP1 PE=1 SV=1 - [PUMP1_ARATH]	0	0	0	8.35223e+06	5.37825e+06	0				1	1
O22874	253	27.2428	6.96143	Expansin-A8 OS=Arabidopsis thaliana OX=3702 GN=EXPA8 PE=2 SV=1 - [EXPA8_ARATH]	0	0	0	5.51063e+06	3.82762e+06	0				1	1
Q9LD90	565	62.987	9.14404	H/ACA ribonucleoprotein complex subunit 4 OS=Arabidopsis thaliana OX=3702 GN=CBF5 PE=1 SV=1 - [CBF5_ARATH]	0	0	1.04998e+07	0	0	0			1
Q9SCL2	397	45.403	8.88037	F-box protein At3g49450 OS=Arabidopsis thaliana OX=3702 GN=At3g49450 PE=2 SV=1 - [FB197_ARATH]	0	0	0	0	0	0				1
Q9ZPE7	314	33.5782	9.31982	Protein EXORDIUM OS=Arabidopsis thaliana OX=3702 GN=EXO PE=2 SV=1 - [EXO_ARATH]	0	0	0	0	5.71256e+06	0					1
Q42564	287	31.5522	6.94678	L-ascorbate peroxidase 3 OS=Arabidopsis thaliana OX=3702 GN=APX3 PE=1 SV=1 - [APX3_ARATH]	0	0	0	0	0	1.24594e+07						1
Q9SYB5	346	38.7815	9.30518	Probable dolichyl-diphosphooligosaccharide--protein glycosyltransferase subunit 3B OS=Arabidopsis thaliana OX=3702 GN=OST3B PE=2 SV=1 - [OST3B_ARATH]	0	0	0	7.75956e+06	0	0				1
Q9SI75	783	86.0032	5.60498	Elongation factor G, chloroplastic OS=Arabidopsis thaliana OX=3702 GN=CPEFG PE=1 SV=1 - [EFGC_ARATH]	0	0	8.58833e+06	0	0	5.23005e+06			2			1
Q9FMX0	263	30.3412	8.48486	Superoxide dismutase [Fe] 3, chloroplastic OS=Arabidopsis thaliana OX=3702 GN=FSD3 PE=1 SV=1 - [SODF3_ARATH]	0	0	1.04556e+07	0	0	0			1
Q9FX01	439	48.094	8.70459	3beta-hydroxysteroid-dehydrogenase/decarboxylase isoform 1 OS=Arabidopsis thaliana OX=3702 GN=3BETAHSD/D1 PE=1 SV=1 - [HSDD1_ARATH]	0	0	0	0	2.97293e+07	0					1
Q9SGS4	302	33.6634	8.45557	Thioredoxin-like protein CDSP32, chloroplastic OS=Arabidopsis thaliana OX=3702 GN=CDSP32 PE=1 SV=1 - [CDSP_ARATH]	0	0	1.07885e+07	0	0	1.13801e+07			1			1
Q9FIW4	490	56.0417	5.63037	Beta-glucosidase 42 OS=Arabidopsis thaliana OX=3702 GN=BGLU42 PE=1 SV=1 - [BGL42_ARATH]	0	0	0	9.07903e+06	7.365e+06	8.12676e+06				2	2	1
Q9XII1	307	33.6202	5.41455	Plastid division protein PDV2 OS=Arabidopsis thaliana OX=3702 GN=PDV2 PE=1 SV=1 - [PDV2_ARATH]	0	0	0	1.55639e+07	1.42082e+07	0				1	1
Q56WD9	462	48.548	8.33838	3-ketoacyl-CoA thiolase 2, peroxisomal OS=Arabidopsis thaliana OX=3702 GN=PED1 PE=1 SV=2 - [THIK2_ARATH]	0	0	0	9.46352e+06	0	0				1
Q9C6B3	278	30.0465	7.23975	Gamma carbonic anhydrase 2, mitochondrial OS=Arabidopsis thaliana OX=3702 GN=GAMMACA2 PE=1 SV=1 - [GCA2_ARATH]	0	0	0	0	0	8146023						1
Q9M2U2	310	35.7004	9.43701	Very-long-chain enoyl-CoA reductase OS=Arabidopsis thaliana OX=3702 GN=ECR PE=1 SV=1 - [TECR_ARATH]	0	0	0	1.41542e+07	1.07427e+07	0				1	1
O22993	946	105.477	7.82568	Probable inactive ATP-dependent zinc metalloprotease FTSHI 1, chloroplastic OS=Arabidopsis thaliana OX=3702 GN=FTSHI1 PE=1 SV=1 - [FTSI1_ARATH]	0	0	0	1.01564e+07	6.0711e+06	8.86091e+06				2	2	2
P45432	441	50.5465	7.31299	COP9 signalosome complex subunit 1 OS=Arabidopsis thaliana OX=3702 GN=CSN1 PE=1 SV=2 - [CSN1_ARATH]	0	0	0	1.03775e+07	0	0				1
P83755	353	38.9114	5.24951	Photosystem II protein D1 OS=Arabidopsis thaliana OX=3702 GN=psbA PE=1 SV=2 - [PSBA_ARATH]	4.82343e+06	2.00206e+07	0	0	45059182	39439769	1	1		1	1	1
O04603	262	28.3261	9.99365	Large ribosomal subunit protein uL5c OS=Arabidopsis thaliana OX=3702 GN=RPL5 PE=2 SV=1 - [RK5_ARATH]	0	0	0	4.88292e+06	0	0				1
Q8LCP6	525	57.832	7.2251	Endoglucanase 10 OS=Arabidopsis thaliana OX=3702 GN=At1g75680 PE=2 SV=2 - [GUN10_ARATH]	0	0	0	0	3.14493e+07	4.18963e+09					1	1
F4IHY7	527	60.8574	5.05908	Protein PLASTID TRANSCRIPTIONALLY ACTIVE 12, chloroplastic OS=Arabidopsis thaliana OX=3702 GN=PTAC12 PE=1 SV=1 - [PTA12_ARATH]	0	0	5563495	0	0	0			1
Q9MAK9	399	44.7274	8.19189	26S proteasome regulatory subunit S10B homolog B OS=Arabidopsis thaliana OX=3702 GN=RPT4B PE=1 SV=1 - [PS10B_ARATH]	0	0	0	3.91941e+07	2.94658e+07	0				1	1
Q9T0P4	1629	177.64	7.00537	Ferredoxin-dependent glutamate synthase 2, chloroplastic OS=Arabidopsis thaliana OX=3702 GN=GLU2 PE=1 SV=2 - [GLTB2_ARATH]	476825744	0	0	0	0	0	1
Q9M076	462	50.7558	7.07861	ATP-dependent 6-phosphofructokinase 6 OS=Arabidopsis thaliana OX=3702 GN=PFK6 PE=1 SV=1 - [PFKA6_ARATH]	0	0	0	0	0	9.18514e+06						1
F4IDY5	1254	143.998	5.84619	Zinc finger protein BRUTUS-like At1g18910 OS=Arabidopsis thaliana OX=3702 GN=At1g18910 PE=2 SV=1 - [BTSL1_ARATH]	0	1195802336	0	0	0	0		1
Q8VZM7	813	92.0792	7.63525	Putative ion channel POLLUX-like 1 OS=Arabidopsis thaliana OX=3702 GN=At5g02940 PE=2 SV=1 - [POLL1_ARATH]	0	0	0	7.62869e+06	7.67014e+06	0				2	1
Q84W56	911	100.49	8.22119	Ribonuclease J OS=Arabidopsis thaliana OX=3702 GN=RNJ PE=1 SV=1 - [RNJ_ARATH]	0	0	0	8.16281e+06	0	6.69665e+06				2		1
Q9FMR9	458	50.2916	5.92236	RuvB-like protein 1 OS=Arabidopsis thaliana OX=3702 GN=RIN1 PE=1 SV=1 - [RIN1_ARATH]	0	0	0	0	2.12036e+07	0					1
O49326	471	51.1825	5.75732	Thiohydroximate-O-sulfate sulfur/sulfate-lyase (nitrile-forming) NSP2 OS=Arabidopsis thaliana OX=3702 GN=NSP2 PE=1 SV=1 - [JAL21_ARATH]	0	0	0	0	3.1402e+06	0					1
Q944K2	437	48.7138	6.34131	Dolichyl-diphosphooligosaccharide--protein glycosyltransferase 48 kDa subunit OS=Arabidopsis thaliana OX=3702 GN=OST48 PE=2 SV=1 - [OST48_ARATH]	0	0	0	1.5223e+07	0	0				1
Q39085	561	65.3523	7.97217	Delta(24)-sterol reductase OS=Arabidopsis thaliana OX=3702 GN=DIM PE=1 SV=2 - [DIM_ARATH]	0	0	0	1.09333e+07	9.97808e+06	0				1	1
F4KF14	855	96.7939	5.8335	Probable inactive ATP-dependent zinc metalloprotease FTSHI 4, chloroplastic OS=Arabidopsis thaliana OX=3702 GN=FTSHI4 PE=1 SV=1 - [FTSI4_ARATH]	0	0	0	0	4.90768e+06	5.5289e+06					1	1
Q9LRR9	367	40.3162	9.12939	Glycolate oxidase 1 OS=Arabidopsis thaliana OX=3702 GN=GLO1 PE=1 SV=1 - [GLO1_ARATH]	0	0	4.26026e+06	0	0	0			1
Q9FV52	369	40.3984	7.44482	Methionine aminopeptidase 1B, chloroplastic OS=Arabidopsis thaliana OX=3702 GN=MAP1B PE=2 SV=2 - [MAP1B_ARATH]	0	0	8.06697e+06	0	0	0			1
Q9M1G4	674	74.3313	8.77783	Probable L-type lectin-domain containing receptor kinase I.5 OS=Arabidopsis thaliana OX=3702 GN=LECRK15 PE=2 SV=2 - [LRK15_ARATH]	0	0	0	78457188	0	0				1
Q9SN95	341	38.3647	7.51807	UDP-glucuronic acid decarboxylase 5 OS=Arabidopsis thaliana OX=3702 GN=UXS5 PE=2 SV=1 - [UXS5_ARATH]	0	0	0	1.04377e+07	7.27386e+06	0				1	1
Q6NMI3	680	75.7446	5.93506	Conserved oligomeric Golgi complex subunit 6 OS=Arabidopsis thaliana OX=3702 GN=COG6 PE=1 SV=1 - [COG6_ARATH]	0	0	0	0	237120789	0					1
Q8W575	429	47.7106	6.37939	COP9 signalosome complex subunit 3 OS=Arabidopsis thaliana OX=3702 GN=CSN3 PE=1 SV=2 - [CSN3_ARATH]	0	0	0	0	1.33909e+07	0					1
P56765	488	55.6001	6.23975	Acetyl-coenzyme A carboxylase carboxyl transferase subunit beta, chloroplastic OS=Arabidopsis thaliana OX=3702 GN=accD PE=1 SV=2 - [ACCD_ARATH]	0	0	9.92754e+06	1.92986e+07	0	1.00759e+07			1	1		1
Q9FFH1	1694	190.269	5.46533	Homeobox-DDT domain protein RLT2 OS=Arabidopsis thaliana OX=3702 GN=RLT2 PE=1 SV=1 - [RLT2_ARATH]	0	0	0	0	0	0				2
Q8L7S6	535	59.9758	8.14795	Beta-hexosaminidase 3 OS=Arabidopsis thaliana OX=3702 GN=HEXO3 PE=1 SV=1 - [HEXO3_ARATH]	0	0	0	7.07103e+06	0	0				1
Q5XF03	500	55.8316	8.99756	Probable glycerol-3-phosphate acyltransferase 8 OS=Arabidopsis thaliana OX=3702 GN=GPAT8 PE=2 SV=1 - [GPAT8_ARATH]	0	0	0	9.60137e+06	8.46737e+06	0				1	1
Q8LPR8	871	99.8916	4.4751	Protein TIC 100 OS=Arabidopsis thaliana OX=3702 GN=TIC100 PE=1 SV=1 - [TI100_ARATH]	0	0	0	4.17657e+07	3.11054e+07	2.40861e+07				1	2	1
O49485	603	63.2856	6.58057	D-3-phosphoglycerate dehydrogenase 1, chloroplastic OS=Arabidopsis thaliana OX=3702 GN=PGDH1 PE=1 SV=1 - [SERA1_ARATH]	0	0	5.9749e+06	0	0	0			1
Q9FMU6	375	40.0635	9.20264	Mitochondrial phosphate carrier protein 3, mitochondrial OS=Arabidopsis thaliana OX=3702 GN=MPT3 PE=1 SV=1 - [MPCP3_ARATH]	0	0	0	8.99137e+06	7.24575e+06	0				1	1
Q9M394	471	53.747	6.11279	Fructokinase-like 1, chloroplastic OS=Arabidopsis thaliana OX=3702 GN=FLN1 PE=1 SV=1 - [SCKL1_ARATH]	1.32773e+06	0	1.09498e+07	6.47536e+06	0	8.87089e+06	1		1	1		1
Q8W486	519	59.0053	9.33447	O-fucosyltransferase 1 OS=Arabidopsis thaliana OX=3702 GN=OFUT1 PE=2 SV=1 - [OFUT1_ARATH]	0	0	0	0	4.309e+06	0					1
O50008	765	84.3035	6.50732	5-methyltetrahydropteroyltriglutamate--homocysteine methyltransferase 1 OS=Arabidopsis thaliana OX=3702 GN=MS1 PE=1 SV=1 - [METE1_ARATH]	0	0	0	0	0	9.09045e+06						1
Q9FM01	480	53.0631	5.84619	UDP-glucose 6-dehydrogenase 4 OS=Arabidopsis thaliana OX=3702 GN=UGD4 PE=1 SV=1 - [UGDH4_ARATH]	0	0	0	0	0	2.97799e+06						1
Q8L866	776	86.6358	7.12256	Amine oxidase [copper-containing] zeta, peroxisomal OS=Arabidopsis thaliana OX=3702 GN=CuAOzeta PE=1 SV=1 - [CUAOZ_ARATH]	0	0	0	0	4.64925e+06	0					1
P54888	726	78.8224	6.81494	Delta-1-pyrroline-5-carboxylate synthase B OS=Arabidopsis thaliana OX=3702 GN=P5CSB PE=1 SV=1 - [P5CS2_ARATH]	0	0	0	0	0	4.99302e+06						1
Q8GW20	523	59.4638	9.12939	Uncharacterized protein At5g03900, chloroplastic OS=Arabidopsis thaliana OX=3702 GN=At5g03900 PE=2 SV=2 - [Y5390_ARATH]	0	0	0	6.7089e+06	4.37021e+06	0				1	1
Q9LV77	578	64.9887	6.45557	Asparagine synthetase [glutamine-hydrolyzing] 2 OS=Arabidopsis thaliana OX=3702 GN=ASN2 PE=2 SV=1 - [ASNS2_ARATH]	0	0	0	9.85793e+06	0	0				1
P21238	586	62.0338	5.18604	Chaperonin 60 subunit alpha 1, chloroplastic OS=Arabidopsis thaliana OX=3702 GN=CPN60A1 PE=1 SV=2 - [CPNA1_ARATH]	0	0	0	0	0	9.49525e+06						1
Q5M729	539	58.4309	7.84033	Dihydrolipoyllysine-residue acetyltransferase component 3 of pyruvate dehydrogenase complex, mitochondrial OS=Arabidopsis thaliana OX=3702 GN=At1g54220 PE=1 SV=1 - [ODP23_ARATH]	0	0	3.50132e+06	2.7006e+06	0	8.01326e+06			1	1		1
Q9LQR8	487	55.5568	8.33838	26S proteasome non-ATPase regulatory subunit 3 homolog B OS=Arabidopsis thaliana OX=3702 GN=RPN3B PE=1 SV=2 - [PSD3B_ARATH]	0	0	0	2.73686e+07	0	0				1
O04310	705	72.4296	5.50342	Jacalin-related lectin 34 OS=Arabidopsis thaliana OX=3702 GN=JAL34 PE=1 SV=1 - [JAL34_ARATH]	0	0	2.75067e+07	0	0	1.49646e+07			1			1
F4KDH9	1196	133.358	5.49072	FIP1[V]-like protein OS=Arabidopsis thaliana OX=3702 GN=FIPS5 PE=1 SV=1 - [FIPS5_ARATH]	0	0	0	0	0	0					1
Q8W207	439	51.1537	5.56689	COP9 signalosome complex subunit 2 OS=Arabidopsis thaliana OX=3702 GN=CSN2 PE=1 SV=1 - [CSN2_ARATH]	0	0	0	1.626e+07	0	0				1
Q94C75	563	62.4557	9.78857	DEAD-box ATP-dependent RNA helicase 25 OS=Arabidopsis thaliana OX=3702 GN=RH25 PE=2 SV=2 - [RH25_ARATH]	0	0	0	1.07221e+07	0	0				1
O48741	401	43.8556	9.11475	Protochlorophyllide reductase C, chloroplastic OS=Arabidopsis thaliana OX=3702 GN=PORC PE=1 SV=1 - [PORC_ARATH]	0	0	3.56308e+06	0	0	0			1
P56764	1376	156.268	9.36377	DNA-directed RNA polymerase subunit beta'' OS=Arabidopsis thaliana OX=3702 GN=rpoC2 PE=3 SV=1 - [RPOC2_ARATH]	0	0	5.80349e+06	4.44869e+06	3.29012e+06	8.05354e+06			3	1	1	1
Q8RXN4	409	45.4708	5.22412	Small ribosomal subunit protein mS47 OS=Arabidopsis thaliana OX=3702 GN=At4g31810 PE=1 SV=1 - [HIBC5_ARATH]	0	0	0	3.88471e+06	0	0				1
Q95749	556	64.8217	10.3452	Small ribosomal subunit protein uS3m OS=Arabidopsis thaliana OX=3702 GN=RPS3 PE=1 SV=4 - [RT03_ARATH]	0	0	0	1.05672e+07	7.27505e+06	0				1	1
Q9ZPI1	626	70.8426	6.23975	Lysine--tRNA ligase, cytoplasmic OS=Arabidopsis thaliana OX=3702 GN=At3g11710 PE=1 SV=1 - [SYKC_ARATH]	0	0	4.50908e+06	0	0	0			1
Q9S7Q2	862	96.2642	5.93506	Pentatricopeptide repeat-containing protein At1g74850, chloroplastic OS=Arabidopsis thaliana OX=3702 GN=PTAC2 PE=2 SV=1 - [PP124_ARATH]	0	0	1.2486e+07	0	0	0			1
Q9FGM0	806	88.6617	6.12549	ATP-dependent zinc metalloprotease FTSH 11, chloroplastic/mitochondrial OS=Arabidopsis thaliana OX=3702 GN=FTSH11 PE=1 SV=1 - [FTSHB_ARATH]	0	0	0	7.05693e+06	5.84715e+06	7.02409e+06				1	1	1
Q8LA13	612	65.9846	6.68311	DEAD-box ATP-dependent RNA helicase 11 OS=Arabidopsis thaliana OX=3702 GN=RH11 PE=1 SV=1 - [RH11_ARATH]	0	0	0	8.56253e+06	6.71198e+06	9.28026e+06				1	1	1
P25269	475	51.5681	6.66846	Tryptophan synthase beta chain 2, chloroplastic OS=Arabidopsis thaliana OX=3702 GN=TSB2 PE=1 SV=2 - [TRBP2_ARATH]	0	0	0	0	3.56569e+06	0					1
F4I0K2	614	68.9364	5.23682	Fructokinase-like 2, chloroplastic OS=Arabidopsis thaliana OX=3702 GN=FLN2 PE=1 SV=2 - [SCKL2_ARATH]	0	0	0	0	0	4.48823e+06						1
B9DGY1	695	78.2298	9.0708	Protein ACTIVITY OF BC1 COMPLEX KINASE 7, chloroplastic OS=Arabidopsis thaliana OX=3702 GN=ABC1K7 PE=1 SV=1 - [AB1K7_ARATH]	0	0	2.62866e+06	0	0	6.47784e+06			1			1
F4K4C5	765	85.3849	9.29053	Kinesin-like protein KIN-14S OS=Arabidopsis thaliana OX=3702 GN=KIN14S PE=3 SV=1 - [KN14S_ARATH]	0	0	4.95979e+06	0	0	0			1
Q9FVQ1	557	58.7386	5.22412	Nucleolin 1 OS=Arabidopsis thaliana OX=3702 GN=NUCL1 PE=1 SV=1 - [NUCL1_ARATH]	0	0	0	9.75343e+06	7.14491e+06	0				1	1
Q8RXF8	648	72.2767	5.30029	Mitochondrial Rho GTPase 1 OS=Arabidopsis thaliana OX=3702 GN=MIRO1 PE=1 SV=1 - [MIRO1_ARATH]	0	0	0	5.3885e+06	5.03338e+06	0				1	1
P0C896	576	63.7974	5.14795	Small ribosomal subunit protein mS80 (rPPR6) OS=Arabidopsis thaliana OX=3702 GN=At3g02650 PE=1 SV=1 - [PP209_ARATH]	0	0	0	0	8.87596e+06	0					1
Q9FGC7	667	73.7954	7.03467	Zeaxanthin epoxidase, chloroplastic OS=Arabidopsis thaliana OX=3702 GN=ZEP PE=1 SV=1 - [ZEP_ARATH]	0	0	1.27343e+07	4.49745e+06	0	7.88976e+06			1	1		1
Q9FND9	783	86.1815	5.07178	Probable galactinol--sucrose galactosyltransferase 5 OS=Arabidopsis thaliana OX=3702 GN=RFS5 PE=1 SV=1 - [RFS5_ARATH]	0	0	4.63826e+06	0	0	0			1
F4J5S1	1407	153.592	6.3667	Clustered mitochondria protein OS=Arabidopsis thaliana OX=3702 GN=FMT PE=2 SV=1 - [CLU_ARATH]	0	0	0	2.3379e+06	0	0				1
P50546	1072	120.983	8.49951	DNA-directed RNA polymerase subunit beta OS=Arabidopsis thaliana OX=3702 GN=rpoB PE=3 SV=4 - [RPOB_ARATH]	0	0	0	1.1912e+07	0	0				1
Q9SB51	1008	110.531	7.12256	Ubiquitin carboxyl-terminal hydrolase 16 OS=Arabidopsis thaliana OX=3702 GN=UBP16 PE=1 SV=1 - [UBP16_ARATH]	0	0	0	0	2.77984e+06	0					1
Q9SAK8	783	88.1471	6.85889	Cation/H(+) antiporter 2 OS=Arabidopsis thaliana OX=3702 GN=CHX2 PE=2 SV=1 - [CHX2_ARATH]	0	0	0	0	4.13841e+06	0					1
Q9CAF6	950	104.472	6.90283	DNA gyrase subunit A, chloroplastic/mitochondrial OS=Arabidopsis thaliana OX=3702 GN=GYRA PE=1 SV=2 - [GYRA_ARATH]	0	0	3.98021e+06	5.32995e+06	0	0			1	1
Q0WLC6	1089	119.696	7.86963	Pentatricopeptide repeat-containing protein MRL1, chloroplastic OS=Arabidopsis thaliana OX=3702 GN=MRL1 PE=1 SV=2 - [PP349_ARATH]	0	0	0	3.35932e+06	0	0				1
F4I9A2	1767	197.511	4.61475	Trans-Golgi network-localized SYP41-interacting protein 1 OS=Arabidopsis thaliana OX=3702 GN=TNO1 PE=1 SV=2 - [TNO1_ARATH]	0	0	0	1.74249e+07	0	0				1
Q8RXK8	1093	122.93	7.12256	Isoleucine--tRNA ligase, chloroplastic/mitochondrial OS=Arabidopsis thaliana OX=3702 GN=OVA2 PE=2 SV=1 - [SYIM_ARATH]	0	0	0	0	0	8.76483e+06						1
Q9SD62	1025	111.467	7.29834	Putative receptor-like protein kinase At3g47110 OS=Arabidopsis thaliana OX=3702 GN=At3g47110 PE=3 SV=1 - [Y3471_ARATH]	0	0	0	0	0	9.93914e+06						1

## Sheet: LFQ median intensity
T: Accession	WT1	WT2	WT3	TOC75_1	TOC75_2	TOC75_3
NIT1	4.48013	4.94669	5.83017	6.22042	6.0632	5.99763
RPP2A	1.94232	2.397	2.80292	4.5766	4.57555	2.95567
TOC33	NaN	NaN	-0.0303631	4.58808	4.57306	2.19723
RPP2B	2.42052	2.51298	3.12006	4.85966	4.90743	3.29948
TOC159	NaN	NaN	0.255465	5.13192	5.10122	3.06979
At2g41040	3.06574	3.34275	4.3824	3.45498	3.36807	4.11285
DEF-USER_HA-TOC75	0.0443287	0.134225	1.73935	6.21468	6.22828	4.61976
TOC34	NaN	-2.13989	-1.87937	3.50721	3.49968	1.22845
RPS14A	-2.52966	-2.26219	-2.55093	0.932299	-0.110853	-1.22763
RPS14B	NaN	NaN	-2.55093	1.09428	0.794756	-0.623436
RPP0B	0.0422497	1.29839	2.37116	4.62198	4.54309	2.97124
RPL12B	2.46177	2.03775	2.6288	4.14859	4.27566	1.49264
RPP1B	NaN	NaN	1.04738	2.55961	2.00431	0.630472
RPL14A	0.129099	0.672105	0.878151	3.74712	3.6643	2.33704
RBCS-1A	NaN	1.89646	2.78781	0.21744	0.455561	3.23481
RPP1C	NaN	NaN	0.713696	3.20598	3.32839	1.94584
NIT3	3.6331	3.84826	5.20655	5.43671	5.3699	5.46403
RCA	2.74413	3.59733	4.28228	2.90863	3.05771	4.66636
RPP1A	NaN	NaN	1.29934	3.73293	3.91353	2.5917
RPL7C	-0.217043	0.019475	1.33437	3.43496	3.36912	2.35298
RPL30C	1.63102	NaN	NaN	1.58512	2.91066	NaN
RPL7B	-0.678501	0.276536	1.61828	3.57878	3.51955	2.58749
FBA2	NaN	-0.824613	0.0584164	NaN	NaN	1.11944
RPL9B	NaN	-0.278529	NaN	1.84736	1.32053	1.6974
RPL23A	-1.73554	-1.98648	-2.26764	0.807558	1.31988	0.880531
rbcL	1.55682	1.93471	3.10128	0.077528	0.546188	3.77555
CAS	1.08633	0.932202	3.11841	4.19463	4.10983	4.79044
OEP24B	NaN	NaN	-1.44508	1.87864	1.83096	0.208004
RPL12C	2.46177	3.00302	3.48713	4.06438	4.27566	2.10493
RPL18AB	NaN	-0.887753	0.934135	3.62908	3.19233	2.19612
CSP41B	NaN	0.15157	1.62278	NaN	NaN	0.661207
RPL14B	-0.243446	0.672105	1.21351	3.74712	3.6643	2.33704
BGLU23	-0.132368	-1.02855	1.49544	-0.602612	-1.43191	0.541454
RBCS-2B	NaN	1.89646	2.78781	0.70717	0.977192	3.16429
rps4	NaN	-1.23989	-0.108419	0.21744	0.348736	-0.876833
WHY1	1.88863	2.5261	2.80018	2.45022	2.04536	1.5826
RPL18C	2.31677	1.56175	2.75215	4.39541	4.31762	2.67728
RPL7AB	0.671627	-0.301105	2.21864	3.98427	3.98844	2.73621
RPL7AA	0.802139	NaN	2.13533	3.9262	3.91389	2.67332
SHM1	-0.245985	0.291703	1.74647	NaN	NaN	2.43577
MPPbeta	-0.515799	0.150338	1.42401	1.36848	1.43059	2.43764
GAPA1	-1.13731	0.833562	2.06071	-0.166138	-0.69902	2.02385
RH3	-0.0347118	0.412757	1.23291	2.00568	1.92137	1.08621
RPS15AA	NaN	NaN	NaN	0.530041	-1.11844	-1.20411
RPL4D	-0.967779	-0.330903	1.90896	3.5475	3.48724	2.56114
RPL30B	1.63102	NaN	NaN	0.974169	3.03093	NaN
RPL37AC	NaN	NaN	0.443607	2.33749	2.17274	1.74363
rps15	NaN	1.0439	1.4738	1.88251	1.7052	0.836988
RPL9	NaN	NaN	0.31916	0	-0.411982	0
RPL4A	-0.573486	0.0349131	1.34455	3.17534	3.09792	2.21587
At1g07660	0.704227	1.30947	2.13425	-0.0669575	0.0377693	1.58192
RPL32A	NaN	-1.09844	NaN	0.400265	0.254753	0.828461
WHY3	2.04199	2.75205	3.14776	2.44935	2.37328	2.5025
psaC	NaN	NaN	-1.30298	-0.659887	-0.681627	-0.204699
RPL6	-1.1855	-0.466086	-0.237413	-0.319798	-0.801434	-0.937586
RPL5A	-1.61737	-0.45667	0.232103	2.03836	2.03619	0.580908
RPL5B	-1.61737	-0.45667	0.232103	2.03605	1.87173	1.10422
NIT2	3.35896	3.81512	5	5.53916	5.33828	5.21968
rpl2-A	-1.89781	-1.48128	-0.548	0.790939	0.699076	0.798216
RPL18B	2.31677	1.56175	2.75215	4.39541	4.31762	2.67728
RPS14C	NaN	NaN	-2.55093	0.216215	-0.440952	-0.638329
GAPA2	-1.13731	0.833562	2.06071	-0.166138	-0.69902	1.97189
RPL35A	0.163958	0.330838	0.277271	2.1611	1.94816	1.35179
RPL35B	NaN	-0.489902	-0.230682	1.71195	1.522	0.679653
atpA	0.776714	0.0181246	2.1526	1.79641	1.88302	2.09311
rpl16	0.783581	-0.487023	1.79813	2.78476	2.01768	0.918789
ARP1	1.29248	1.57467	2.0213	3.86472	3.76406	2.49623
TUFA	1.58782	1.98637	2.81246	0.623785	0.398647	2.4451
RPS24B	NaN	NaN	NaN	0.439947	0.388803	NaN
PGK1	NaN	-0.309556	0.99139	NaN	NaN	0.834152
atpB	-0.791578	-0.151547	0.70962	0.739901	0.510315	0.849123
RPL10AB	NaN	-0.221595	1.20526	2.671	2.20466	1.81529
PSBR	NaN	NaN	-0.618008	0.641825	0.9881	-0.37674
GAPB	NaN	0.868447	2.384	-0.219788	-0.318289	1.91932
rps2	-0.355543	-0.0581522	1.25447	2.1093	1.95234	0.731489
RPL26A	NaN	NaN	-0.842474	0.98403	1.65646	0.720163
BCA1	-0.931143	0.259498	1.24946	NaN	-2.28154	0.415419
RPL27C	-0.0237751	0.878898	1.93912	3.558	3.50491	2.28189
At3g47520	NaN	NaN	-1.2704	0.546688	0.247507	0.438761
RPL35AB	NaN	NaN	0.469671	1.40062	1.73303	1.30133
RPL35AD	NaN	NaN	0.240604	1.33072	1.62658	0.869492
RPL6A	-2.38996	-2.42052	0.209595	1.79504	1.77662	0.168463
LHCB1.3	NaN	-0.447312	1.53301	4.17087	4.02266	2.79574
At3g03920	NaN	NaN	-0.441185	-0.233658	0.646683	-0.783258
A3	NaN	0.650481	2.86512	2.44935	2.42136	3.04117
RPS23B	NaN	NaN	-0.893833	1.5609	1.43458	-0.639118
CAT2	-0.543339	-0.0883741	1.42632	0.509539	0.149851	1.52642
rps14	NaN	NaN	-0.923378	0.0594425	0.0430107	-1.061
rps11	-0.593885	-0.284348	1.03719	1.62178	1.64513	0.463568
RPL8A	0.236715	-0.127439	0.792082	2.85721	2.82883	1.97447
RPL8C	0.236715	-0.56178	0.0395164	2.52049	2.50634	1.12688
RPL13AA	0.129099	0.345984	1.39547	3.19411	2.97924	2.10375
RPL15A	1.16348	1.74247	2.26601	4.04642	3.9996	3.02385
RPL18AC	NaN	NaN	0.509079	2.40349	1.91424	1.26008
RPS13A	NaN	NaN	NaN	1.28028	1.61905	NaN
rps18	NaN	NaN	0.877371	1.62532	2.38777	-0.295593
RPL13AD	0	0.26406	1.26204	2.75978	2.40822	1.73727
RPL17B	1.57852	1.7986	0.983452	2.81539	2.72832	2.52818
psbE	NaN	0.0834875	NaN	1.3637	1.18061	-0.594866
RPL13AC	0	0.26406	1.26204	2.75978	2.39189	2.18169
RPL13AB	0	0.283858	1.36042	3.06919	2.76208	2.05464
ABC1K8	-0.647276	-2.19896	0.314949	1.51602	1.27827	1.23771
CHLP	-0.650974	-0.917157	0.212481	0.855509	0.933275	0.558054
RPS18A	-1.67884	-1.32729	-0.174164	1.37855	1.17322	-0.258787
RPS27AA	NaN	NaN	NaN	-0.479843	-0.0695496	-0.84375
AAC1	NaN	-0.435241	0.285122	3.03778	2.98538	2.11665
RPL11B	-0.538504	-0.271907	-2.02569	2.61406	2.60972	1.6383
RPL23AA	2.09689	2.05793	3.21299	3.59966	3.59374	2.46173
rpl36	NaN	-0.0278521	NaN	1.97826	1.43199	NaN
FBA1	NaN	NaN	0.112797	NaN	NaN	1.10657
OEP37	NaN	NaN	NaN	1.57322	1.66039	0.349405
RPL10AA	NaN	-0.221595	1.965	2.56202	2.07891	2.19833
RPL27AC	1.51917	1.6879	2.09125	3.86276	3.78494	2.97189
CNX1	0.347847	1.27173	2.20112	2.21724	2.26196	1.79486
RPL21A	NaN	NaN	NaN	2.95338	2.89553	2.45436
At2g20490	NaN	NaN	-0.937923	-0.185417	-0.889542	NaN
PSBS	0.397514	2.34275	3.1483	3.44108	3.24273	3.87274
RPL19A	NaN	NaN	0.994026	2.83013	2.82732	1.86755
LOG8	NaN	NaN	NaN	-0.41267	-0.803314	NaN
RPS16C	NaN	NaN	NaN	0.809994	0.706362	NaN
RPL10AC	NaN	-0.221595	1.965	2.54425	2.02829	2.19833
PAO	NaN	0.845792	2.80224	NaN	NaN	NaN
RPL13B	0.385258	0.257209	2.3138	2.94047	3.38365	2.62326
TKL-1	-0.0906811	-0.605859	2.0166	NaN	NaN	0.228888
RPS25D	NaN	NaN	0.076622	2.63329	1.63943	0.17968
rps12-A	NaN	0.130481	0.637566	1.45265	-0.0866165	0.465036
OEP64	NaN	NaN	NaN	0.229216	0.276716	NaN
FTSH5	NaN	-3.09304	-0.294178	0.421305	0.335985	0.395544
RPL32B	NaN	NaN	NaN	-0.01861	-0.0493317	-0.0968246
RPL6C	-2.38996	-0.396012	0.257061	1.94417	1.63926	0.545622
psbF	NaN	NaN	NaN	-1.07742	-1.48161	NaN
RPS24A	NaN	NaN	NaN	0.0896072	0.0709839	NaN
RPL24B	0.519922	NaN	1.00429	3.61831	3.64462	2.45989
RPS20A	NaN	NaN	NaN	-0.475224	-0.586306	NaN
RPL24A	0.519922	NaN	0.92009	3.61057	3.63857	2.41693
GAPC1	NaN	-1.64725	-1.83872	-1.25613	-1.48493	-0.170683
RPS8A	NaN	NaN	NaN	-0.905943	-0.834688	NaN
rps3	NaN	-1.4154	0.204638	-0.414564	-1.0849	0.0477962
RPL27	NaN	NaN	0.725859	2.35335	2.17394	0.913424
RPS4A	NaN	NaN	-3.09879	-0.146063	0.321825	-3.3578
TUBB2	NaN	NaN	-1.6942	0.117846	-0.398422	-0.835596
CGR2	NaN	NaN	NaN	-0.710192	-0.510647	NaN
RPS3AA	NaN	-4.25076	NaN	0.969334	0.874523	NaN
PGR5	0.418518	1.03725	1.89876	1.6187	1.55886	1.95632
RPL10A	2.29204	2.48271	1.86904	3.82111	4.05609	2.58496
RPS26C	NaN	NaN	NaN	-0.121099	NaN	NaN
RPL15	-1.45782	-1.161	0.0492287	0.654831	0.859751	-0.379372
At5g02570	NaN	1.73139	2.30514	-0.219788	-0.253897	1.72139
rpl33	NaN	NaN	-1.4819	-1.10878	-1.28836	-2.75599
PSAD2	NaN	NaN	-0.250971	0.291746	-0.511415	-2.17342
RPL3A	NaN	NaN	-1.41551	-1.96062	NaN	NaN
RxLR24	NaN	NaN	NaN	NaN	NaN	0.554956
atpF	NaN	NaN	NaN	-1.10469	NaN	-0.814968
rps8	NaN	-0.0181246	1.88591	1.92057	2.5373	1.58631
At5g47190	NaN	NaN	-2.51369	0.0989342	-1.86107	NaN
RPS13	NaN	NaN	NaN	NaN	-1.37797	-1.77457
RPL28	NaN	NaN	-0.243612	-0.470617	-1.95553	NaN
RPL38A	NaN	NaN	NaN	0.273819	0.041441	0.961786
PSAF	1.44435	2.04373	1.6895	1.90293	1.51899	2.10139
RPS9B	NaN	NaN	NaN	-0.579758	0.0969162	NaN
RPL22B	NaN	NaN	-1.66987	0.114346	-0.0371151	-1.06524
RPL22C	NaN	NaN	NaN	-0.340658	-0.730865	-0.662163
RPS16-1	NaN	-1.16851	NaN	NaN	NaN	NaN
RPL34B	NaN	NaN	2.5191	4.2435	4.22584	3.25669
rps7-A	NaN	NaN	NaN	-2.01573	NaN	NaN
RPL34C	NaN	NaN	1.48082	4.03894	NaN	2.24072
MUR1	NaN	NaN	-1.80516	-0.250479	-0.531528	-1.33591
petC	NaN	NaN	-0.68697	-0.362434	-0.353662	-0.536432
LHCB4.1	NaN	NaN	-0.743338	1.25288	1.49854	0.142557
PSAN	-0.933802	-0.661027	0.223551	0.283979	-0.463068	-0.397928
RPS30A	NaN	-2.14624	NaN	1.02188	1.21514	-0.737808
VTE3	NaN	NaN	-0.452888	-1.00237	-0.93828	-0.00964928
HSP70-1	NaN	NaN	NaN	0.47823	0.44174	-0.34296
TIC55	NaN	NaN	-0.384676	NaN	NaN	-1.04316
CLPC1	-1.66145	-0.766446	0.695847	-0.113386	0.0182133	0.417694
TOC132	NaN	NaN	NaN	2.26733	2.21398	-1.13578
OEP21B	NaN	NaN	-3.08456	0.0267735	-0.100994	-0.345531
RPS2A	NaN	NaN	NaN	1.42555	0.207928	NaN
rpl32	NaN	NaN	-0.744936	-0.614902	NaN	NaN
PRXQ	NaN	NaN	-0.769928	-1.30215	-1.51572	-0.630472
TOC120	NaN	NaN	NaN	2.26733	2.21398	-0.250935
PSRP5	NaN	NaN	0.0770741	1.76467	1.8194	-1.39859
TIC110	NaN	NaN	NaN	-0.223104	-0.11961	NaN
BCA2	-0.931143	0.455779	1.12684	NaN	-2.09615	-0.465519
LHCB5	NaN	-1.13553	-1.28659	-0.6273	-0.826063	NaN
NHL12	NaN	NaN	NaN	NaN	NaN	8.54161
LRR1	NaN	NaN	NaN	NaN	NaN	-1.37346
rps5	NaN	NaN	0.208357	-0.509909	-0.540123	0.338638
At1g52740	NaN	1.3543	1.57058	0.482986	0.52537	2.26409
HSP70-3	NaN	NaN	NaN	0.47823	0.44174	-0.34296
psbB	NaN	-1.58171	-1.3303	-0.340057	-0.5007	-0.447458
FTSH2	NaN	-0.419604	0.33172	-0.0316353	0.283375	0.298864
CITRX	-0.768023	NaN	-0.200775	-0.965799	-1.10911	-0.225855
WOX13	NaN	NaN	NaN	NaN	-0.692909	NaN
RPL36B	NaN	NaN	1.64628	2.41953	3.35127	2.06193
RPL28A	NaN	-1.39493	NaN	NaN	-0.946566	0.440626
RPS6B	NaN	NaN	NaN	0.712967	-0.739838	NaN
LHCB4.2	NaN	NaN	-0.817884	0.793949	0.274046	NaN
FLAP1	NaN	NaN	NaN	-0.26351	-0.440222	-0.478861
RPL24	NaN	NaN	1.54972	1.81404	0.89785	-0.753939
psbD	-0.471134	NaN	0.765675	1.39198	1.37951	1.26283
RPL12C	-1.35472	-0.829467	0.390022	-0.434929	-0.310249	0.405897
LNK4	NaN	NaN	NaN	NaN	NaN	NaN
CCB1	NaN	NaN	-1.27501	-1.40889	NaN	-0.335278
rps19	NaN	NaN	NaN	NaN	0.0694447	NaN
TUBB4	NaN	NaN	-1.6942	0.0993767	0.00377274	-0.235357
RBG6	NaN	NaN	NaN	-2.61621	NaN	NaN
CYTC-2	NaN	NaN	NaN	NaN	NaN	NaN
At4g17560	NaN	NaN	-1.54313	0.380005	-1.05548	NaN
AGP31	NaN	NaN	0	-1.6545	NaN	-0.0636463
EIF4A1	NaN	NaN	-0.583294	-0.0759239	-0.3578	-0.262426
LHCA4	NaN	NaN	NaN	-1.49714	-1.224	NaN
RPL19C	NaN	NaN	-0.407269	0.599272	0.446493	0.0831089
FTSH12	NaN	NaN	NaN	-0.823086	-0.889542	-0.890844
OEP21A	NaN	NaN	-3.08456	-0.29283	-0.100994	-0.646231
CAT3	NaN	-0.0883741	1.1905	0.310217	-0.107946	1.24264
ATJ10	NaN	NaN	NaN	2.79777	NaN	NaN
TIC214	NaN	NaN	-1.09206	0.64061	0.578306	0.477087
RPL17	NaN	NaN	0.339279	1.4497	0.590527	-1.85323
PTAC16	NaN	NaN	-0.8459	-0.751101	-0.720173	-0.14303
KCR1	NaN	NaN	NaN	-1.59686	-1.42061	NaN
LHCA2	NaN	NaN	NaN	NaN	-1.45049	NaN
TUBB5	NaN	NaN	-1.6942	0.0891628	-0.506813	-0.235357
METK3	NaN	NaN	NaN	-0.656895	NaN	-0.736122
ATPC1	NaN	-0.73537	NaN	NaN	-2.02007	0.105396
RPS20	NaN	NaN	-1.61581	-0.14974	-0.00377274	NaN
At5g08180	NaN	NaN	-1.76376	-0.825605	-1.24813	NaN
SPPA	NaN	NaN	-0.68084	-0.41836	-1.07692	0.167562
APX1	NaN	NaN	-1.7942	NaN	NaN	-0.893663
GDCST	NaN	NaN	-0.234606	NaN	NaN	-0.929852
TOC90	NaN	NaN	NaN	-1.11595	-1.01136	NaN
RPL4	NaN	NaN	-0.290672	-0.489796	NaN	NaN
LHCA3	NaN	NaN	NaN	-0.1273	-0.675591	NaN
RPS9	NaN	NaN	NaN	NaN	-3.03502	NaN
VDAC3	NaN	NaN	NaN	-0.757498	-0.396292	NaN
RPS19C	NaN	NaN	NaN	0.978024	0.840919	-0.403942
ATPA	NaN	-3.23136	-1.14487	-0.890921	-1.21898	-0.914503
RPP2D	NaN	NaN	NaN	-1.43301	-0.678175	NaN
HEMC	NaN	NaN	-2.08052	NaN	NaN	-0.578144
HXK1	NaN	NaN	NaN	-1.38764	-1.31627	-2.25371
FSD2	NaN	NaN	-0.829704	NaN	NaN	-1.68071
NDPK3	NaN	NaN	NaN	-0.0834389	-0.111435	NaN
At1g54780	NaN	NaN	NaN	-1.79781	-2.1468	-1.86093
LTA2	NaN	NaN	NaN	NaN	NaN	-2.49975
PAP29	NaN	NaN	NaN	-1.48117	-2.11797	NaN
rpoA	NaN	-1.83996	-0.209021	-0.809729	-1.31092	-0.46133
At1g32060	NaN	NaN	NaN	NaN	NaN	-1.9312
RPL31	NaN	NaN	-1.46996	NaN	NaN	NaN
VDAC1	NaN	NaN	NaN	-0.544756	-0.677313	-1.91164
LHCB2.2	NaN	NaN	0.964514	3.50679	3.22151	1.7636
PSBO2	NaN	NaN	-1.03818	-0.960255	-0.960131	-0.519644
TIC56	NaN	NaN	NaN	-0.400728	-1.1941	-0.964005
ATPD	NaN	NaN	-1.74478	-1.29632	-2.03303	-1.25758
HTR4	NaN	NaN	-2.05869	NaN	NaN	0.35812
RPS3C	NaN	NaN	-2.11853	0.276953	-0.909651	-2.03879
CSN4	NaN	NaN	NaN	-1.78109	-1.14084	NaN
CPN60B2	-1.55526	NaN	-0.262367	NaN	-2.14489	-0.547487
FTSH8	-2.1943	NaN	-0.0628738	-0.579048	-0.245565	-0.441946
MGD1	NaN	NaN	NaN	-1.44457	-1.43409	-2.29088
RHS3	NaN	NaN	NaN	NaN	NaN	-0.374113
HHL1	NaN	NaN	NaN	NaN	NaN	NaN
BOU	NaN	NaN	NaN	-0.880407	-1.54845	NaN
BIP2	NaN	NaN	NaN	0.0703201	0.366821	0.197887
PSAH2	NaN	NaN	NaN	-0.743143	-0.721949	-1.26851
FLU	NaN	NaN	NaN	-2.26545	-2.19484	-1.26
rpl23-A	NaN	NaN	NaN	-0.146587	-0.15098	NaN
LFNR1	NaN	NaN	NaN	NaN	NaN	-0.45507
OEP80	NaN	NaN	NaN	-0.92382	-0.788343	-1.81461
RPL37B	NaN	NaN	-0.721155	NaN	NaN	NaN
SVR3	NaN	NaN	-1.74974	NaN	NaN	-2.13489
PHB3	NaN	NaN	NaN	NaN	-2.81426	-0.77804
HCF244	NaN	NaN	-1.29126	-1.83776	-1.87702	-1.65673
DTC	NaN	NaN	NaN	-1.13561	-0.848207	-1.12802
At5g08670	NaN	NaN	0.775459	1.04825	-0.186724	0.240074
SCPL34	NaN	NaN	NaN	NaN	NaN	NaN
GSA2	NaN	NaN	NaN	NaN	NaN	NaN
RPN2	NaN	NaN	NaN	-1.76779	-1.82759	NaN
RPL13D	NaN	NaN	2.3138	3.98367	4.11326	1.78652
LTP5	-0.897409	NaN	1.25686	3.05728	2.76921	1.49892
RPS17	NaN	NaN	1.18694	1.78407	1.72735	0.537624
PRP4	NaN	NaN	NaN	NaN	-2.20177	NaN
RBG8	NaN	NaN	NaN	NaN	NaN	-3.96499
BGLU21	NaN	NaN	0.933386	-1.10673	NaN	-2.00223
ATJ2	NaN	NaN	NaN	-1.08143	-1.09063	NaN
HSP70-7	NaN	NaN	-1.76101	NaN	NaN	-1.98249
CRD1	NaN	NaN	NaN	-1.56846	-0.604218	-1.0122
ACT5	NaN	NaN	NaN	NaN	3.93905	NaN
HTT5	NaN	NaN	NaN	NaN	0.422567	NaN
FIB1	NaN	NaN	NaN	-1.0399	-1.18672	NaN
PTAC6	NaN	NaN	-1.81469	-2.40637	-2.69814	-1.6344
RHIP1	NaN	NaN	NaN	-1.13665	NaN	NaN
TGD2	NaN	NaN	NaN	-0.915749	-0.988722	NaN
RPS1	NaN	NaN	-0.49663	-1.62437	-2.55794	-1.07693
LHCA1	NaN	NaN	NaN	NaN	-0.5007	NaN
ARF17	NaN	NaN	NaN	NaN	NaN	NaN
PSBQ1	NaN	NaN	NaN	NaN	-1.33519	NaN
rpl14	NaN	NaN	-1.78201	-2.23902	-2.22829	-2.54335
STN8	NaN	NaN	-0.513552	-0.5741	-0.158781	-0.0898056
PSBQ2	NaN	NaN	NaN	NaN	NaN	NaN
RH9	NaN	NaN	NaN	NaN	NaN	NaN
At3g23300	NaN	NaN	NaN	-1.32335	-1.30691	NaN
RICE1	NaN	NaN	-1.98246	NaN	NaN	NaN
RABF1	NaN	NaN	NaN	-2.55252	-2.58227	NaN
RABD2B	NaN	NaN	NaN	-2.02304	-2.13681	NaN
PTAC5	NaN	NaN	-1.03427	NaN	NaN	NaN
CYSC1	NaN	NaN	-0.967461	NaN	NaN	-1.08873
RABG3B	NaN	NaN	NaN	-2.55252	-2.58227	NaN
APXT	NaN	NaN	-2.21443	-1.44071	NaN	NaN
At2g43610	NaN	NaN	-1.931	NaN	NaN	NaN
TUBA2	NaN	-1.5768	-0.667143	0.750366	0.637358	0.0672531
FTSHI5	NaN	NaN	NaN	-0.583305	-0.88257	-1.24793
PHB6	NaN	NaN	NaN	-3.00675	-3.13799	-1.92542
At4g26910	NaN	NaN	NaN	-1.99706	-2.15926	NaN
SFR2	NaN	NaN	-1.88289	-0.767149	-0.589546	-1.39194
FTSHI2	NaN	NaN	NaN	-1.26636	-1.57727	-1.65195
At2g30620	NaN	NaN	-0.591894	1.1209	1.06249	-1.76027
GLN2	NaN	NaN	-1.5712	NaN	NaN	NaN
At1g06760	NaN	NaN	NaN	-0.675703	0.0182133	NaN
CSN8	NaN	NaN	NaN	NaN	-2.00572	NaN
ATS3A	NaN	NaN	NaN	-0.0311508	0.108459	NaN
petA	NaN	NaN	NaN	-1.82695	NaN	-1.42146
RAN1	NaN	NaN	NaN	NaN	NaN	NaN
CAC3	NaN	NaN	-1.79553	-0.750303	-1.05884	-1.22526
RPS6	NaN	NaN	-0.651327	NaN	NaN	NaN
GLYK	NaN	NaN	-2.04073	NaN	NaN	-1.66024
GAE6	NaN	NaN	NaN	-2.02612	-1.51912	NaN
ACT1	NaN	NaN	-0.450279	NaN	-0.384989	NaN
RPS7C	NaN	NaN	NaN	-0.467337	-0.551926	NaN
rpoC1	NaN	NaN	-1.84676	NaN	NaN	-1.55476
RPS7A	NaN	NaN	NaN	-1.00618	-1.291	NaN
PRXIIE	NaN	NaN	-0.713314	NaN	NaN	-0.913549
At3g12800	NaN	NaN	NaN	-0.874311	NaN	NaN
psbC	NaN	NaN	NaN	-1.68879	-1.10795	-0.902151
At1g74580	NaN	NaN	NaN	NaN	NaN	NaN
PTAC14	NaN	NaN	-2.22176	NaN	NaN	-1.55282
VIPP1	NaN	NaN	NaN	NaN	NaN	-1.4516
At1g17220	NaN	NaN	-2.37512	-1.66394	-1.9526	NaN
CYP74A	NaN	NaN	-0.914362	NaN	NaN	NaN
PSAG	NaN	NaN	NaN	-1.08444	NaN	NaN
RPSaA	NaN	NaN	-2.66518	-1.14187	-1.91879	-2.11722
PGRL1A	NaN	NaN	NaN	-0.255564	-0.178162	-0.532034
PER45	NaN	NaN	NaN	NaN	NaN	-3.16114
AHASS1	NaN	NaN	-2.18161	-2.35915	-2.47411	-1.60561
STN7	NaN	-2.06243	NaN	NaN	NaN	0.553923
STR9	NaN	NaN	NaN	-1.91861	NaN	NaN
CPP1	NaN	NaN	NaN	-2.04009	NaN	NaN
ACT7	NaN	NaN	NaN	-0.529619	NaN	0.00505447
PARP3	NaN	NaN	NaN	0.315561	NaN	NaN
PCMP-E95	NaN	NaN	NaN	4.66933	NaN	NaN
ACLB-1	NaN	NaN	-2.34476	NaN	NaN	-0.940498
SYN2	NaN	NaN	NaN	NaN	NaN	NaN
CHX23	NaN	NaN	NaN	NaN	NaN	NaN
LOS1	NaN	NaN	-1.12601	-0.145014	-0.123714	-0.642275
At5g19510	NaN	NaN	NaN	NaN	NaN	-2.43044
CINV1	NaN	NaN	NaN	-1.58117	-1.82932	NaN
ycf2-A	NaN	NaN	NaN	-1.33049	-1.57342	-1.73258
EXPA11	NaN	NaN	NaN	-3.88688	NaN	NaN
SAHH1	NaN	NaN	NaN	NaN	NaN	-1.62765
FBA5	NaN	NaN	-2.19727	-1.26408	-1.36403	-1.29311
SIR	NaN	-1.82461	-1.15439	NaN	NaN	NaN
COX2	NaN	NaN	NaN	NaN	-1.99795	NaN
CHLD	NaN	-3.38436	-2.05691	NaN	NaN	NaN
PPD6	NaN	NaN	NaN	NaN	NaN	-2.07139
PSBP1	NaN	NaN	NaN	0.300241	NaN	-0.594866
RPS19	NaN	NaN	NaN	-2.15892	NaN	NaN
CESA8	NaN	NaN	NaN	NaN	NaN	NaN
OEP24A	NaN	NaN	NaN	-1.516	-1.69169	NaN
RPL21	NaN	NaN	NaN	-1.66755	NaN	NaN
ARC6	NaN	NaN	NaN	-1.16189	-2.46843	NaN
PUMP1	NaN	NaN	NaN	-1.8653	-2.31547	NaN
EXPA8	NaN	NaN	NaN	-2.46511	-2.80595	NaN
CBF5	NaN	NaN	-1.52654	NaN	NaN	NaN
At3g49450	NaN	NaN	NaN	NaN	NaN	NaN
EXO	NaN	NaN	NaN	NaN	-2.22829	NaN
APX3	NaN	NaN	NaN	NaN	NaN	-1.19366
OST3B	NaN	NaN	NaN	-1.97137	NaN	NaN
CPEFG	NaN	NaN	-1.81654	NaN	NaN	-2.44608
FSD3	NaN	NaN	-1.53205	NaN	NaN	NaN
3BETAHSD/D1	NaN	NaN	NaN	NaN	0.151308	NaN
CDSP32	NaN	NaN	-1.48724	NaN	NaN	-1.32446
BGLU42	NaN	NaN	NaN	-1.74489	-1.86185	-1.81017
PDV2	NaN	NaN	NaN	-0.967653	-0.913706	NaN
PED1	NaN	NaN	NaN	-1.68497	NaN	NaN
GAMMACA2	NaN	NaN	NaN	NaN	NaN	-1.8068
ECR	NaN	NaN	NaN	-1.10469	-1.31762	NaN
FTSHI1	NaN	NaN	NaN	-1.58259	-2.14061	-1.68542
CSN1	NaN	NaN	NaN	-1.55169	NaN	NaN
psbA	-1.48067	-0.075345	NaN	NaN	0.751236	0.468699
RPL5	NaN	NaN	NaN	-2.63966	NaN	NaN
At1g75680	NaN	NaN	NaN	NaN	0.232449	7.19985
PTAC12	NaN	NaN	-2.443	NaN	NaN	NaN
RPT4B	NaN	NaN	NaN	0.36499	0.138636	NaN
GLU2	5.14664	NaN	NaN	NaN	NaN	NaN
PFK6	NaN	NaN	NaN	NaN	NaN	-1.63361
At1g18910	NaN	5.82529	NaN	NaN	NaN	NaN
At5g02940	NaN	NaN	NaN	-1.99593	-1.80331	NaN
RNJ	NaN	NaN	NaN	-1.89832	NaN	-2.08937
RIN1	NaN	NaN	NaN	NaN	-0.336548	NaN
NSP2	NaN	NaN	NaN	NaN	-3.09178	NaN
OST48	NaN	NaN	NaN	-0.999527	NaN	NaN
DIM	NaN	NaN	NaN	-1.4772	-1.42379	NaN
FTSHI4	NaN	NaN	NaN	NaN	-2.4474	-2.36587
GLO1	NaN	NaN	-2.82801	NaN	NaN	NaN
MAP1B	NaN	NaN	-1.90683	NaN	NaN	NaN
LECRK15	NaN	NaN	NaN	1.36646	NaN	NaN
UXS5	NaN	NaN	NaN	-1.54337	-1.87979	NaN
COG6	NaN	NaN	NaN	NaN	3.14681	NaN
CSN3	NaN	NaN	NaN	NaN	-0.999456	NaN
accD	NaN	NaN	-1.60736	-0.656895	NaN	-1.49947
RLT2	NaN	NaN	NaN	NaN	NaN	NaN
HEXO3	NaN	NaN	NaN	-2.10551	NaN	NaN
GPAT8	NaN	NaN	NaN	-1.66424	-1.66069	NaN
TIC100	NaN	NaN	NaN	0.456972	0.216766	-0.242527
PGDH1	NaN	NaN	-2.33992	NaN	NaN	NaN
MPT3	NaN	NaN	NaN	-1.75894	-1.88535	NaN
FLN1	-3.34135	NaN	-1.466	-2.23254	NaN	-1.68379
OFUT1	NaN	NaN	NaN	NaN	-2.63519	NaN
MS1	NaN	NaN	NaN	NaN	NaN	-1.64861
UGD4	NaN	NaN	NaN	NaN	NaN	-3.25854
CuAOzeta	NaN	NaN	NaN	NaN	-2.52562	NaN
P5CSB	NaN	NaN	NaN	NaN	NaN	-2.51298
At5g03900	NaN	NaN	NaN	-2.18133	-2.61491	NaN
ASN2	NaN	NaN	NaN	-1.62613	NaN	NaN
CPN60A1	NaN	NaN	NaN	NaN	NaN	-1.58572
At1g54220	NaN	NaN	-3.1111	-3.49393	NaN	-1.83055
RPN3B	NaN	NaN	NaN	-0.152899	NaN	NaN
JAL34	NaN	NaN	-0.136978	NaN	NaN	-0.929852
FIPS5	NaN	NaN	NaN	NaN	NaN	NaN
CSN2	NaN	NaN	NaN	-0.904167	NaN	NaN
RH25	NaN	NaN	NaN	-1.50519	NaN	NaN
PORC	NaN	NaN	-3.08577	NaN	NaN	NaN
rpoC2	NaN	NaN	-2.38206	-2.77394	-3.02445	-1.82318
At4g31810	NaN	NaN	NaN	-2.96951	NaN	NaN
RPS3	NaN	NaN	NaN	-1.52552	-1.87959	NaN
At3g11710	NaN	NaN	-2.74606	NaN	NaN	NaN
PTAC2	NaN	NaN	-1.27616	NaN	NaN	NaN
FTSH11	NaN	NaN	NaN	-2.10837	-2.19484	-2.0206
RH11	NaN	NaN	NaN	-1.82931	-1.9958	-1.61876
TSB2	NaN	NaN	NaN	NaN	-2.90823	NaN
FLN2	NaN	NaN	NaN	NaN	NaN	-2.66682
ABC1K7	NaN	NaN	-3.52435	NaN	NaN	-2.13734
KIN14S	NaN	NaN	-2.60852	NaN	NaN	NaN
NUCL1	NaN	NaN	NaN	-1.64158	-1.90561	NaN
MIRO1	NaN	NaN	NaN	-2.49741	-2.41112	NaN
At3g02650	NaN	NaN	NaN	NaN	-1.59263	NaN
ZEP	NaN	NaN	-1.2487	-2.75846	NaN	-1.85286
RFS5	NaN	NaN	-2.70536	NaN	NaN	NaN
FMT	NaN	NaN	NaN	-3.70215	NaN	NaN
rpoB	NaN	NaN	NaN	-1.35332	NaN	NaN
UBP16	NaN	NaN	NaN	NaN	-3.26745	NaN
CHX2	NaN	NaN	NaN	NaN	-2.69361	NaN
GYRA	NaN	NaN	-2.92609	-2.51329	NaN	NaN
MRL1	NaN	NaN	NaN	-3.17939	NaN	NaN
TNO1	NaN	NaN	NaN	-0.80475	NaN	NaN
OVA2	NaN	NaN	NaN	NaN	NaN	-1.70114
At3g47110	NaN	NaN	NaN	NaN	NaN	-1.51979

## Sheet: T-test results
rev LOG(P-value)	Difference	Accession	WT1	WT2	WT3	TOC75_1	TOC75_2	TOC75_3
2.17662	6.10277	TOC159	-2.72878	-2.53208	0.255465	5.13192	5.10122	3.06979
4.53015	5.53281	RPL21A	-3.15515	-2.44148	-2.69852	2.95338	2.89553	2.45436
2.02911	5.46955	TOC33	-2.14843	-2.8715	-0.0303631	4.58808	4.57306	2.19723
1.49215	5.06265	RPP1A	-2.51926	-3.72987	1.29934	3.73293	3.91353	2.5917
2.55931	5.04828	DEF-USER_HA-TOC75	0.0443287	0.134225	1.73935	6.21468	6.22828	4.61976
2.47107	5.01279	TOC34	-2.78377	-2.13989	-1.87937	3.50721	3.49968	1.22845
1.32781	4.4181	RPL34B	-1.74463	-2.30274	2.5191	4.2435	4.22584	3.25669
1.39696	4.32407	RPL19A	-3.08235	-3.3589	0.994026	2.83013	2.82732	1.86755
1.68412	4.18676	RPP1C	-2.51691	-2.27685	0.713696	3.20598	3.32839	1.94584
2.70397	4.17589	OEP37	-3.01555	-3.6518	-2.27732	1.57322	1.66039	0.349405
2.06738	4.16559	TOC120	-2.37074	-3.20392	-2.69173	2.26733	2.21398	-0.250935
1.43135	4.10802	LHCB2.2	-1.55971	-3.23697	0.964514	3.50679	3.22151	1.7636
1.56011	4.08891	LHCB1.3	-2.36316	-0.447312	1.53301	4.17087	4.02266	2.79574
1.6015	3.95444	TOC132	-2.63058	-2.84697	-3.04025	2.26733	2.21398	-1.13578
1.58895	3.87499	RPL18AB	-2.65382	-0.887753	0.934135	3.62908	3.19233	2.19612
1.54504	3.84194	RPL37AC	-2.39598	-3.31959	0.443607	2.33749	2.17274	1.74363
2.14119	3.70308	OEP24B	-3.04007	-2.7065	-1.44508	1.87864	1.83096	0.208004
1.8224	3.62692	RPL9B	-2.63021	-0.278529	-3.10671	1.84736	1.32053	1.6974
1.46944	3.53701	RPL24A	0.519922	-2.38498	0.92009	3.61057	3.63857	2.41693
1.43718	3.49661	RPL18AC	-2.47621	-2.94488	0.509079	2.40349	1.91424	1.26008
2.00414	3.43801	AAC1	-2.02409	-0.435241	0.285122	3.03778	2.98538	2.11665
1.6387	3.40784	LHCB4.1	-3.41698	-3.16921	-0.743338	1.25288	1.49854	0.142557
1.5494	3.40112	RPL24B	0.519922	-2.00474	1.00429	3.61831	3.64462	2.45989
3.2034	3.31378	TIC100	-2.65771	-3.26762	-3.58479	0.456972	0.216766	-0.242527
2.38085	3.2864	RPS19C	-2.16827	-2.93415	-3.34179	0.978024	0.840919	-0.403942
2.15362	3.23273	RPL11B	-0.538504	-0.271907	-2.02569	2.61406	2.60972	1.6383
1.34432	3.158	RPL35AB	-2.43075	-3.07794	0.469671	1.40062	1.73303	1.30133
2.96901	3.07409	RPL38A	-3.09815	-2.29634	-2.55073	0.273819	0.041441	0.961786
1.3058	3.05211	RPS25D	-2.17636	-2.6042	0.076622	2.63329	1.63943	0.17968
3.29792	3.00588	HSP70-1	-2.60384	-3.00736	-2.82944	0.47823	0.44174	-0.34296
2.31544	3.00515	RPS14B	-2.52023	-2.67868	-2.55093	1.09428	0.794756	-0.623436
3.76124	2.99921	RPL23A	-1.73554	-1.98648	-2.26764	0.807558	1.31988	0.880531
1.92319	2.99687	RPS30A	-3.07042	-2.14624	-2.27474	1.02188	1.21514	-0.737808
1.49286	2.9952	RPL4D	-0.967779	-0.330903	1.90896	3.5475	3.48724	2.56114
1.36534	2.943	RPL35AD	-2.21464	-3.02818	0.240604	1.33072	1.62658	0.869492
2.20732	2.91863	RPL26A	-2.24395	-2.30881	-0.842474	0.98403	1.65646	0.720163
4.11601	2.90422	BIP2	-2.40843	-2.74074	-2.92847	0.0703201	0.366821	0.197887
1.72555	2.82317	RPL7B	-0.678501	0.276536	1.61828	3.57878	3.51955	2.58749
1.5076	2.80817	RPP0B	0.0422497	1.29839	2.37116	4.62198	4.54309	2.97124
4.2575	2.77437	OEP21B	-2.71396	-2.94433	-3.08456	0.0267735	-0.100994	-0.345531
3.44931	2.749	FLAP1	-2.67454	-3.41138	-3.34369	-0.26351	-0.440222	-0.478861
1.48603	2.70658	RPL7AB	0.671627	-0.301105	2.21864	3.98427	3.98844	2.73621
1.90821	2.7021	RPL14B	-0.243446	0.672105	1.21351	3.74712	3.6643	2.33704
2.21234	2.6897	RPL14A	0.129099	0.672105	0.878151	3.74712	3.6643	2.33704
1.88558	2.68944	RPL32A	-3.19365	-1.09844	-2.29276	0.400265	0.254753	0.828461
1.96024	2.67342	RPL7C	-0.217043	0.019475	1.33437	3.43496	3.36912	2.35298
1.64946	2.66784	RPS24B	-2.66517	-3.32774	-2.90194	0.439947	0.388803	-1.72008
2.25514	2.66245	HSP70-3	-2.63502	-3.08336	-1.69197	0.47823	0.44174	-0.34296
1.64393	2.65265	CAS	1.08633	0.932202	3.11841	4.19463	4.10983	4.79044
1.35615	2.62846	RPS23B	-1.80792	-2.82727	-0.893833	1.5609	1.43458	-0.639118
1.78363	2.56105	RPL4A	-0.573486	0.0349131	1.34455	3.17534	3.09792	2.21587
2.3625	2.53462	At3g47520	-2.55636	-2.54415	-1.2704	0.546688	0.247507	0.438761
1.56965	2.52439	RPS24A	-3.30372	-3.2505	-2.97543	0.0896072	0.0709839	-2.11706
3.46342	2.5002	OEP21A	-2.89178	-2.56432	-3.08456	-0.29283	-0.100994	-0.646231
1.3902	2.48904	PSBR	-2.72868	-2.86726	-0.618008	0.641825	0.9881	-0.37674
2.56655	2.31575	TUBB4	-2.77031	-2.61493	-1.6942	0.0993767	0.00377274	-0.235357
1.9447	2.3131	TUBB5	-2.50037	-3.39774	-1.6942	0.0891628	-0.506813	-0.235357
1.66867	2.3122	RPS14A	-2.52966	-2.26219	-2.55093	0.932299	-0.110853	-1.22763
2.29355	2.29498	TIC214	-2.49275	-1.60411	-1.09206	0.64061	0.578306	0.477087
3.04023	2.28949	RPS14C	-2.62781	-2.55279	-2.55093	0.216215	-0.440952	-0.638329
1.69533	2.28465	RPL5B	-1.61737	-0.45667	0.232103	2.03605	1.87173	1.10422
2.33403	2.25305	RPL8A	0.236715	-0.127439	0.792082	2.85721	2.82883	1.97447
1.4031	2.20221	RPL19C	-2.37559	-2.69491	-0.407269	0.599272	0.446493	0.0831089
1.7782	2.19035	TUBB2	-3.34904	-2.64398	-1.6942	0.117846	-0.398422	-0.835596
1.38425	2.18777	ABC1K8	-0.647276	-2.19896	0.314949	1.51602	1.27827	1.23771
1.44187	2.18352	RPL27C	-0.0237751	0.878898	1.93912	3.558	3.50491	2.28189
1.39158	2.1658	RPL5A	-1.61737	-0.45667	0.232103	2.03836	2.03619	0.580908
1.8356	2.14642	RPL8C	0.236715	-0.56178	0.0395164	2.52049	2.50634	1.12688
1.84781	2.13552	RPL13AA	0.129099	0.345984	1.39547	3.19411	2.97924	2.10375
1.57351	2.12989	TUBA2	-2.69075	-1.5768	-0.667143	0.750366	0.637358	0.0672531
1.70079	2.12953	RPL35B	-1.7544	-0.489902	-0.230682	1.71195	1.522	0.679653
2.21612	2.11604	psbC	-2.73361	-3.82231	-3.49109	-1.68879	-1.10795	-0.902151
2.77748	2.09633	PGRL1A	-2.04524	-2.29844	-2.91106	-0.255564	-0.178162	-0.532034
2.45584	2.08689	CRD1	-3.529	-2.97186	-2.94468	-1.56846	-0.604218	-1.0122
1.81584	2.08054	RPL13AB	0	0.283858	1.36042	3.06919	2.76208	2.05464
2.17858	2.07177	rpl2-A	-1.89781	-1.48128	-0.548	0.790939	0.699076	0.798216
3.0605	2.06115	RPS27AA	-2.47517	-2.46163	-2.63979	-0.479843	-0.0695496	-0.84375
3.90273	2.01319	RPL32B	-2.13105	-1.80893	-2.26436	-0.01861	-0.0493317	-0.0968246
1.33335	1.99704	RPL13B	0.385258	0.257209	2.3138	2.94047	3.38365	2.62326
3.28578	1.98367	DTC	-2.79362	-2.91648	-3.35275	-1.13561	-0.848207	-1.12802
1.79626	1.97157	FTSH12	-2.37556	-2.3216	-3.821	-0.823086	-0.889542	-0.890844
1.46087	1.96715	LOS1	-3.16406	-2.52238	-1.12601	-0.145014	-0.123714	-0.642275
1.88595	1.96597	RPL15A	1.16348	1.74247	2.26601	4.04642	3.9996	3.02385
1.36539	1.95712	RPS15AA	-2.09726	-2.30094	-3.26568	0.530041	-1.11844	-1.20411
2.0023	1.93575	RPL13AC	0	0.26406	1.26204	2.75978	2.39189	2.18169
2.01482	1.93096	CGR2	-2.3679	-3.24032	-2.9761	-0.710192	-0.510647	-1.57061
1.79716	1.87377	VDAC1	-2.64508	-2.88264	-3.2273	-0.544756	-0.677313	-1.91164
1.67286	1.79306	RPL13AD	0	0.26406	1.26204	2.75978	2.40822	1.73727
2.22997	1.77376	RPL27AC	1.51917	1.6879	2.09125	3.86276	3.78494	2.97189
1.57873	1.76787	psaC	-2.74661	-2.80023	-1.30298	-0.659887	-0.681627	-0.204699
1.63165	1.74552	ARP1	1.29248	1.57467	2.0213	3.86472	3.76406	2.49623
1.65173	1.68795	RPL22B	-2.5767	-1.80528	-1.66987	0.114346	-0.0371151	-1.06524
1.36476	1.67101	RPP2B	2.42052	2.51298	3.12006	4.85966	4.90743	3.29948
1.76315	1.65978	SFR2	-2.92518	-2.91991	-1.88289	-0.767149	-0.589546	-1.39194
1.30428	1.65519	RPP2A	1.94232	2.397	2.80292	4.5766	4.57555	2.95567
2.49493	1.56299	RPL35A	0.163958	0.330838	0.277271	2.1611	1.94816	1.35179
2.11913	1.51098	PSAH2	-2.18531	-2.16874	-2.91251	-0.743143	-0.721949	-1.26851
1.63364	1.48406	TIC56	-1.90246	-2.09777	-3.01079	-0.400728	-1.1941	-0.964005
1.87094	1.48266	RPL22C	-1.78365	-2.7178	-1.68022	-0.340658	-0.730865	-0.662163
1.97247	1.42028	FTSHI5	-2.81808	-2.13224	-2.02432	-0.583305	-0.88257	-1.24793
1.3463	1.41975	ECR	-3.70117	-2.63878	-2.37097	-1.10469	-1.31762	-2.02937
1.78718	1.35547	psbB	-2.44263	-1.58171	-1.3303	-0.340057	-0.5007	-0.447458
1.61144	1.35407	HXK1	-2.60036	-3.42884	-2.99063	-1.38764	-1.31627	-2.25371
1.59934	1.3193	MUR1	-1.86079	-2.40986	-1.80516	-0.250479	-0.531528	-1.33591
1.57772	1.25311	RPS3	-2.79017	-2.89974	-3.73224	-1.52552	-1.87959	-2.25772
2.06213	1.23711	RPL17B	1.57852	1.7986	0.983452	2.81539	2.72832	2.52818
1.57693	1.23416	CHLP	-0.650974	-0.917157	0.212481	0.855509	0.933275	0.558054
1.86944	1.2297	CAC3	-2.68318	-2.24482	-1.79553	-0.750303	-1.05884	-1.22526
1.35055	1.19598	OEP80	-2.08965	-2.13344	-2.89161	-0.92382	-0.788343	-1.81461
1.36573	1.00814	FBA5	-2.96034	-1.78801	-2.19727	-1.26408	-1.36403	-1.29311
2.01016	1.00012	ycf2-A	-2.19564	-2.63819	-2.80303	-1.33049	-1.57342	-1.73258
2.28929	0.986177	FTSHI2	-2.23258	-2.53987	-2.68165	-1.26636	-1.57727	-1.65195
2.02302	0.940086	GPAT8	-2.48941	-2.66699	-3.02559	-1.66424	-1.66069	-2.0368
1.64019	0.792181	RH11	-2.81096	-2.78555	-2.2239	-1.82931	-1.9958	-1.61876
1.38662	0.754373	At1g54780	-2.29307	-3.08974	-2.68585	-1.79781	-2.1468	-1.86093
1.50825	0.566886	MPT3	-2.47288	-2.07325	-2.64646	-1.75894	-1.88535	-1.84764
2.10447	0.528854	FTSH11	-2.74806	-2.44842	-2.71389	-2.10837	-2.19484	-2.0206
1.42962	-4.03377	PAO	-1.72302	0.845792	2.80224	-3.24941	-3.52137	-3.40552
1.29276	2.40612	FTSH5	-2.67831	-3.09304	-0.294178	0.421305	0.335985	0.395544
1.28876	1.63038	RPS20A	-2.85564	-3.12374	-1.66451	-0.475224	-0.586306	-1.69122
1.28503	3.08165	RPS3AA	-1.92073	-4.25076	-3.00866	0.969334	0.874523	-1.77907
1.27257	2.78034	RPL6A	-2.38996	-2.42052	0.209595	1.79504	1.77662	0.168463
1.26359	3.55863	RPL27	-3.19188	-2.76916	0.725859	2.35335	2.17394	0.913424
1.25174	1.29064	MGD1	-2.33515	-3.0131	-3.69321	-1.44457	-1.43409	-2.29088
1.25024	3.14627	RPS13A	-2.38949	-3.21094	-2.94594	1.28028	1.61905	-2.00689
1.24713	1.82443	RPS18A	-1.67884	-1.32729	-0.174164	1.37855	1.17322	-0.258787
1.23364	1.30768	NIT2	3.35896	3.81512	5	5.53916	5.33828	5.21968
1.23081	2.61172	RPL10AB	-2.12787	-0.221595	1.20526	2.671	2.20466	1.81529
1.21797	1.27279	RPL10A	2.29204	2.48271	1.86904	3.82111	4.05609	2.58496
1.20321	1.77613	rps14	-2.71146	-2.65209	-0.923378	0.0594425	0.0430107	-1.061
1.19398	4.09947	RPL36B	-3.02701	-3.08495	1.64628	2.41953	3.35127	2.06193
1.18455	1.64132	UXS5	-3.2345	-2.95179	-4.78095	-1.54337	-1.87979	-2.62013
1.18281	2.0636	OEP64	-2.65646	-2.57605	-2.65839	0.229216	0.276716	-2.20602
1.18089	1.00808	NIT1	4.48013	4.94669	5.83017	6.22042	6.0632	5.99763
1.18087	1.23386	petC	-2.00793	-2.25921	-0.68697	-0.362434	-0.353662	-0.536432
1.17166	3.35714	LTP5	-0.897409	-3.10545	1.25686	3.05728	2.76921	1.49892
1.16471	1.74009	EIF4A1	-2.55088	-2.78225	-0.583294	-0.0759239	-0.3578	-0.262426
1.15667	2.21932	RPL6C	-2.38996	-0.396012	0.257061	1.94417	1.63926	0.545622
1.13841	1.19424	NIT3	3.6331	3.84826	5.20655	5.43671	5.3699	5.46403
1.13462	2.10366	NDPK3	-2.87669	-2.85213	-3.42852	-0.0834389	-0.111435	-2.65149
1.13161	1.58654	RPL18C	2.31677	1.56175	2.75215	4.39541	4.31762	2.67728
1.13161	1.58654	RPL18B	2.31677	1.56175	2.75215	4.39541	4.31762	2.67728
1.12722	1.1341	RH3	-0.0347118	0.412757	1.23291	2.00568	1.92137	1.08621
1.08848	1.89083	PTAC16	-3.15496	-3.28593	-0.8459	-0.751101	-0.720173	-0.14303
1.08726	2.81878	RPP1B	-1.92432	-2.385	1.04738	2.55961	2.00431	0.630472
1.07946	4.27612	RPL13D	-1.88854	-3.37016	2.3138	3.98367	4.11326	1.78652
1.07619	1.54007	LOG8	-2.62449	-3.09503	-2.66192	-0.41267	-0.803314	-2.54524
1.0761	3.41645	RPL7AA	0.802139	-2.67342	2.13533	3.9262	3.91389	2.67332
1.04589	2.09335	STN8	-3.22037	-3.36882	-0.513552	-0.5741	-0.158781	-0.0898056
1.04054	2.05049	psbD	-0.471134	-2.41168	0.765675	1.39198	1.37951	1.26283
1.03223	1.99788	RPS6B	-2.65114	-3.18696	-2.53949	0.712967	-0.739838	-2.35708
1.00904	0.625217	At5g02940	-2.38248	-3.1612	-2.44392	-1.99593	-1.80331	-2.31271
1.0064	2.30428	psbE	-2.36055	0.0834875	-2.68633	1.3637	1.18061	-0.594866
1.00611	0.603988	FTSHI1	-2.74216	-2.49512	-1.9833	-1.58259	-2.14061	-1.68542
0.997796	1.35055	ATPA	-2.69983	-3.23136	-1.14487	-0.890921	-1.21898	-0.914503
0.989348	1.79977	At3g03920	-2.54165	-2.78671	-0.441185	-0.233658	0.646683	-0.783258
0.98594	1.09977	CSN4	-2.92653	-2.74955	-3.36659	-1.78109	-1.14084	-2.82141
0.981963	-2.24828	BCA2	-0.931143	0.455779	1.12684	-3.53169	-2.09615	-0.465519
0.980778	1.55029	At4g17560	-2.74792	-2.76108	-1.54313	0.380005	-1.05548	-1.72579
0.979705	1.39272	MPPbeta	-0.515799	0.150338	1.42401	1.36848	1.43059	2.43764
0.972171	1.65237	PSBO2	-2.62342	-3.73553	-1.03818	-0.960255	-0.960131	-0.519644
0.970669	0.93724	TGD2	-2.62024	-2.39154	-1.79149	-0.915749	-0.988722	-2.08708
0.964594	1.23493	RPL15	-1.45782	-1.161	0.0492287	0.654831	0.859751	-0.379372
0.95976	0.915866	ATPD	-2.99583	-2.59392	-1.74478	-1.29632	-2.03303	-1.25758
0.955823	1.08741	RABD2B	-2.01791	-3.38612	-3.68678	-2.02304	-2.13681	-1.66873
0.951051	1.92804	TIC110	-2.11543	-3.512	-3.21432	-0.223104	-0.11961	-2.71491
0.950318	2.08992	ATS3A	-2.84395	-2.8431	-3.48451	-0.0311508	0.108459	-2.9791
0.941949	2.48299	RPS17	-2.4598	-2.12708	1.18694	1.78407	1.72735	0.537624
0.941903	1.2177	GAPC1	-3.07887	-1.64725	-1.83872	-1.25613	-1.48493	-0.170683
0.940251	1.75592	RPT4B	-2.54976	-2.40332	-2.14839	0.36499	0.138636	-2.33733
0.939396	1.25292	SPPA	-2.11641	-2.28922	-0.68084	-0.41836	-1.07692	0.167562
0.934698	1.31745	rps2	-0.355543	-0.0581522	1.25447	2.1093	1.95234	0.731489
0.933859	1.27632	RPS7A	-2.93958	-2.65755	-3.44755	-1.00618	-1.291	-2.91855
0.928177	2.41112	RPL10AC	-2.20591	-0.221595	1.965	2.54425	2.02829	2.19833
0.926876	2.47409	RPL10AA	-2.3264	-0.221595	1.965	2.56202	2.07891	2.19833
0.903726	2.38499	RPS2A	-2.47853	-2.79304	-2.94906	1.42555	0.207928	-2.69912
0.902958	1.35557	RPS3C	-1.96546	-2.6542	-2.11853	0.276953	-0.909651	-2.03879
0.893735	1.00229	psbF	-3.01974	-2.56324	-2.73855	-1.07742	-1.48161	-2.75561
0.892026	1.21753	atpF	-2.39462	-3.10837	-2.8164	-1.10469	-2.74713	-0.814968
0.88556	1.57612	ACT7	-2.75739	-2.16743	-2.9338	-0.529619	-2.6057	0.00505447
0.883492	0.652096	BGLU42	-3.13438	-2.20813	-2.03069	-1.74489	-1.86185	-1.81017
0.873749	1.19051	rps11	-0.593885	-0.284348	1.03719	1.62178	1.64513	0.463568
0.86637	0.871143	ATJ2	-2.47102	-2.47627	-2.31892	-1.08143	-1.09063	-2.48073
0.864325	2.53407	rps18	-2.73832	-2.02377	0.877371	1.62532	2.38777	-0.295593
0.864244	1.556	PSBS	0.397514	2.34275	3.1483	3.44108	3.24273	3.87274
0.863289	1.58	RPS20	-2.83593	-2.77412	-1.61581	-0.14974	-0.00377274	-2.33234
0.856754	0.91596	ARC6	-3.29363	-2.66781	-2.17733	-1.16189	-2.46843	-1.76058
0.842285	1.42575	RPS7C	-2.6304	-3.02947	-2.44483	-0.467337	-0.551926	-2.80817
0.832017	0.547609	PAP29	-2.51394	-2.76755	-2.42195	-1.48117	-2.11797	-2.46147
0.827947	2.12268	At2g30620	-2.95262	-2.40041	-0.591894	1.1209	1.06249	-1.76027
0.805874	0.777615	atpB	-0.791578	-0.151547	0.70962	0.739901	0.510315	0.849123
0.803404	-2.32097	TKL-1	-0.0906811	-0.605859	2.0166	-2.64858	-3.22315	0.228888
0.789767	1.48702	At1g06760	-3.03541	-2.57576	-2.28786	-0.675703	0.0182133	-2.78048
0.787785	-1.08153	SIR	-2.63671	-1.82461	-1.15439	-2.0216	-3.37424	-3.46446
0.785681	0.745507	RPSaA	-1.84439	-2.90483	-2.66518	-1.14187	-1.91879	-2.11722
0.782722	1.4645	VDAC3	-1.70282	-3.83251	-2.32212	-0.757498	-0.396292	-2.31017
0.774428	2.30798	rps8	-2.74753	-0.0181246	1.88591	1.92057	2.5373	1.58631
0.767006	1.67358	VTE3	-2.95409	-3.56406	-0.452888	-1.00237	-0.93828	-0.00964928
0.755282	0.979358	BOU	-3.09234	-2.34876	-2.70462	-0.880407	-1.54845	-2.77878
0.749529	2.4552	PSRP5	-1.65103	-3.60615	0.0770741	1.76467	1.8194	-1.39859
0.73269	1.90704	RPS4A	-2.41044	-3.39393	-3.09879	-0.146063	0.321825	-3.3578
0.730423	2.09249	At5g08670	-2.68911	-3.26221	0.775459	1.04825	-0.186724	0.240074
0.705851	1.27428	RPP2D	-3.76266	-1.44723	-3.00497	-1.43301	-0.678175	-2.28082
0.700035	1.58114	RPL9	-2.63068	-2.84387	0.31916	0	-0.411982	0
0.697386	0.962345	KCR1	-2.93795	-2.7008	-3.51116	-1.59686	-1.42061	-3.2454
0.683364	-1.94135	BCA1	-0.931143	0.259498	1.24946	-3.38013	-2.28154	0.415419
0.678179	0.941701	atpA	0.776714	0.0181246	2.1526	1.79641	1.88302	2.09311
0.672441	1.06409	FTSH8	-2.1943	-2.20167	-0.0628738	-0.579048	-0.245565	-0.441946
0.66906	2.24904	A3	-2.35082	0.650481	2.86512	2.44935	2.42136	3.04117
0.667919	0.817789	CNX1	0.347847	1.27173	2.20112	2.21724	2.26196	1.79486
0.666232	1.92833	rpl36	-2.41807	-0.0278521	-1.52515	1.97826	1.43199	-1.59634
0.663888	0.688636	PUMP1	-2.12224	-3.1951	-3.51322	-1.8653	-2.31547	-2.58388
0.663168	1.29788	rps4	-2.85597	-1.23989	-0.108419	0.21744	0.348736	-0.876833
0.643093	0.762443	RPL23AA	2.09689	2.05793	3.21299	3.59966	3.59374	2.46173
0.64212	1.52253	rps5	-2.21135	-3.27599	0.208357	-0.509909	-0.540123	0.338638
0.641135	1.32466	PSBP1	-2.92546	-1.70104	-2.2588	0.300241	-2.61672	-0.594866
0.638126	1.20885	rpl16	0.783581	-0.487023	1.79813	2.78476	2.01768	0.918789
0.605344	1.03774	PRXQ	-3.121	-2.67064	-0.769928	-1.30215	-1.51572	-0.630472
0.593542	0.593119	PGR5	0.418518	1.03725	1.89876	1.6187	1.55886	1.95632
0.591751	0.463389	RABG3B	-3.09328	-3.60836	-2.40098	-2.55252	-2.58227	-2.57767
0.58558	-0.973039	TUFA	1.58782	1.98637	2.81246	0.623785	0.398647	2.4451
0.57495	0.65141	At1g54220	-3.09159	-3.3445	-3.1111	-3.49393	-2.26848	-1.83055
0.569691	-0.865071	At1g07660	0.704227	1.30947	2.13425	-0.0669575	0.0377693	1.58192
0.563384	0.6471	NUCL1	-1.99392	-2.721	-3.42024	-1.64158	-1.90561	-2.64668
0.562265	2.15479	RPL24	-3.0706	-2.98554	1.54972	1.81404	0.89785	-0.753939
0.538489	1.12412	PDV2	-3.37805	-2.20357	-3.15607	-0.967653	-0.913706	-3.48398
0.527744	0.662462	CCB1	-2.27377	-2.07621	-1.27501	-1.40889	-1.89344	-0.335278
0.527141	-0.652292	ZEP	-1.3615	-2.69296	-1.2487	-2.75846	-2.64872	-1.85286
0.524227	1.89695	RPS16C	-2.85275	-2.92705	-2.38144	0.809994	0.706362	-3.98673
0.522244	1.25836	FTSH2	-3.13658	-0.419604	0.33172	-0.0316353	0.283375	0.298864
0.521364	0.917311	DIM	-2.97636	-2.2494	-3.77985	-1.4772	-1.42379	-3.35269
0.521065	0.912803	At2g20490	-2.01021	-2.86921	-0.937923	-0.185417	-0.889542	-2.00397
0.521041	1.63031	RPL17	-2.45508	-2.58812	0.339279	1.4497	0.590527	-1.85323
0.504083	3.76914	At1g75680	-2.32078	-2.72228	-2.83695	-4.00489	0.232449	7.19985
0.500765	1.25486	rps15	-1.85759	1.0439	1.4738	1.88251	1.7052	0.836988
0.485685	0.524361	GAE6	-2.53358	-1.82703	-3.17915	-2.02612	-1.51912	-2.42143
0.480928	1.3656	rps12-A	-3.03378	0.130481	0.637566	1.45265	-0.0866165	0.465036
0.480701	0.610053	RPS13	-2.42973	-3.05205	-2.59595	-3.09502	-1.37797	-1.77457
0.476142	0.512321	FIB1	-2.46206	-2.04688	-1.44641	-1.0399	-1.18672	-2.19177
0.473173	1.03541	At5g47190	-2.60789	-2.88707	-2.51369	0.0989342	-1.86107	-3.14027
0.467062	0.807045	rpl33	-3.25782	-2.83454	-1.4819	-1.10878	-1.28836	-2.75599
0.460045	1.21685	rpl23-A	-2.52039	-2.99837	-1.85748	-0.146587	-0.15098	-3.42812
0.445787	0.501335	At1g17220	-3.20767	-2.5567	-2.37512	-1.66394	-1.9526	-3.01894
0.441462	-0.378908	WHY1	1.88863	2.5261	2.80018	2.45022	2.04536	1.5826
0.431352	0.30741	AHASS1	-2.61826	-2.56123	-2.18161	-2.35915	-2.47411	-1.60561
0.430153	0.929524	RPL12B	2.46177	2.03775	2.6288	4.14859	4.27566	1.49264
0.427964	0.858661	At3g23300	-3.33448	-3.3393	-1.07808	-1.32335	-1.30691	-2.54562
0.422633	1.09891	RPS9B	-2.74054	-1.95894	-2.52173	-0.579758	0.0969162	-3.44162
0.415285	0.370894	CINV1	-2.67741	-1.53184	-2.42637	-1.58117	-1.82932	-2.11246
0.412793	0.684856	CLPC1	-1.66145	-0.766446	0.695847	-0.113386	0.0182133	0.417694
0.39865	0.437	petA	-2.60137	-2.73358	-2.02714	-1.82695	-2.80267	-1.42146
0.398304	0.793253	At5g08180	-2.56935	-3.28304	-1.76376	-0.825605	-1.24813	-3.16266
0.398116	0.44385	LHCB5	-2.13688	-1.13553	-1.28659	-0.6273	-0.826063	-1.77409
0.388968	0.97012	PSAD2	-2.62327	-2.42921	-0.250971	0.291746	-0.511415	-2.17342
0.388263	1.26844	LHCB4.2	-2.16571	-2.89667	-0.817884	0.793949	0.274046	-3.14293
0.387272	-1.73589	SHM1	-0.245985	0.291703	1.74647	-3.15388	-2.69737	2.43577
0.38449	-0.336101	RABF1	-2.0272	-3.00756	-2.34132	-2.55252	-2.58227	-3.24959
0.378211	-1.65802	CSP41B	-2.70187	0.15157	1.62278	-3.66286	-2.89992	0.661207
0.37592	0.784745	rps3	-2.59514	-1.4154	0.204638	-0.414564	-1.0849	0.0477962
0.365492	0.722543	TOC90	-2.18082	-2.8053	-2.77248	-1.11595	-1.01136	-3.46366
0.362091	0.395683	CHLD	-2.40554	-3.38436	-2.05691	-2.14718	-1.87423	-2.63835
0.347098	0.484962	RPL12C	-1.35472	-0.829467	0.390022	-0.434929	-0.310249	0.405897
0.344735	0.993487	CAT3	-2.63767	-0.0883741	1.1905	0.310217	-0.107946	1.24264
0.343305	2.16661	RPL34C	-2.562	-2.53921	1.48082	4.03894	-3.4002	2.24072
0.337486	0.70686	RPS8A	-2.14773	-2.7909	-2.32267	-0.905943	-0.834688	-3.40009
0.3367	1.85526	RPL30C	1.63102	-1.96505	-3.46023	1.58512	2.91066	-2.72425
0.33451	0.517833	rpoA	-2.0865	-1.83996	-0.209021	-0.809729	-1.31092	-0.46133
0.332993	0.304911	FLU	-2.23973	-1.86313	-2.53216	-2.26545	-2.19484	-1.26
0.315266	0.207452	At4g26910	-2.60578	-2.24504	-2.68837	-1.99706	-2.15926	-2.76051
0.314414	0.675525	OEP24A	-2.3614	-3.34627	-3.52686	-1.516	-1.69169	-4.00027
0.303959	1.59753	RPL30B	1.63102	-3.01311	-1.91222	0.974169	3.03093	-2.50681
0.303329	0.483682	FLN1	-3.34135	-3.13836	-1.466	-2.23254	-2.57833	-1.68379
0.301812	0.870365	LHCA3	-2.27	-2.69609	-2.31059	-0.1273	-0.675591	-3.86269
0.301712	0.383543	rpl14	-3.51949	-2.85979	-1.78201	-2.23902	-2.22829	-2.54335
0.288968	-0.257931	PTAC6	-2.33133	-1.8191	-1.81469	-2.40637	-2.69814	-1.6344
0.288274	0.529774	PHB3	-2.71153	-3.02619	-1.58009	-2.13617	-2.81426	-0.77804
0.27966	0.475616	accD	-1.55757	-2.89498	-1.60736	-0.656895	-2.47669	-1.49947
0.264247	0.497684	RPL12C	2.46177	3.00302	3.48713	4.06438	4.27566	2.10493
0.261617	0.641468	CITRX	-0.768023	-3.25637	-0.200775	-0.965799	-1.10911	-0.225855
0.259662	-0.609197	BGLU23	-0.132368	-1.02855	1.49544	-0.602612	-1.43191	0.541454
0.254325	0.463734	CAT2	-0.543339	-0.0883741	1.42632	0.509539	0.149851	1.52642
0.251033	-1.13665	PGK1	-2.93525	-0.309556	0.99139	-3.58002	-2.91749	0.834152
0.250132	-0.205554	WHY3	2.04199	2.75205	3.14776	2.44935	2.37328	2.5025
0.249599	0.861041	At1g52740	-2.23556	1.3543	1.57058	0.482986	0.52537	2.26409
0.24777	0.269884	rpoC2	-3.15984	-2.88933	-2.38206	-2.77394	-3.02445	-1.82318
0.247572	0.264754	PSAN	-0.933802	-0.661027	0.223551	0.283979	-0.463068	-0.397928
0.23838	0.854741	psbA	-1.48067	-0.075345	-2.72774	-2.93947	0.751236	0.468699
0.228745	-0.731182	rbcL	1.55682	1.93471	3.10128	0.077528	0.546188	3.77555
0.20337	0.639215	RPL28A	-2.13071	-1.39493	-2.45456	-3.55662	-0.946566	0.440626
0.190868	-0.811524	FBA2	-2.24813	-0.824613	0.0584164	-3.65229	-2.91605	1.11944
0.189806	0.509848	METK3	-2.66831	-2.00873	-1.94648	-0.656895	-3.70097	-0.736122
0.179668	0.115245	PSAF	1.44435	2.04373	1.6895	1.90293	1.51899	2.10139
0.171053	0.772632	RBCS-2B	-2.15351	1.89646	2.78781	0.70717	0.977192	3.16429
0.17037	0.493942	ATPC1	-2.03201	-0.73537	-3.23673	-2.6076	-2.02007	0.105396
0.159441	0.407923	RPL28	-2.67729	-2.72124	-0.243612	-0.470617	-1.95553	-1.99223
0.156896	-0.366705	CPN60B2	-1.55526	-2.37615	-0.262367	-2.60151	-2.14489	-0.547487
0.156651	-0.125191	EXPA8	-2.06617	-3.01743	-2.36091	-2.46511	-2.80595	-2.54903
0.141916	0.352158	RPS1	-2.72071	-3.09838	-0.49663	-1.62437	-2.55794	-1.07693
0.137878	0.772698	RBCS-1A	-3.09454	1.89646	2.78781	0.21744	0.455561	3.23481
0.0999476	0.386337	AGP31	-2.42101	-3.61	0	-1.6545	-3.15384	-0.0636463
0.0859241	-0.100264	FTSHI4	-1.89375	-3.16627	-2.41491	-2.96245	-2.4474	-2.36587
0.0845294	-0.323163	BGLU21	-3.00784	-2.75799	0.933386	-1.10673	-2.69298	-2.00223
0.0744695	-0.0998913	PHB6	-2.68283	-2.07865	-3.009	-3.00675	-3.13799	-1.92542
0.0632466	0.151205	LHCA4	-2.56601	-2.62565	-1.62894	-1.49714	-1.224	-3.64585
0.0606957	-0.216743	GAPA2	-1.13731	0.833562	2.06071	-0.166138	-0.69902	1.97189
0.0572796	-0.0566066	RPL6	-1.1855	-0.466086	-0.237413	-0.319798	-0.801434	-0.937586
0.0556597	-0.0686606	MIRO1	-1.82118	-2.90301	-3.00804	-2.49741	-2.41112	-3.02969
0.0550495	-0.199423	GAPA1	-1.13731	0.833562	2.06071	-0.166138	-0.69902	2.02385
0.0430483	0.0381801	HCF244	-2.30711	-1.88768	-1.29126	-1.83776	-1.87702	-1.65673
0.0415428	0.195922	GAPB	-2.45897	0.868447	2.384	-0.219788	-0.318289	1.91932
0.0381949	0.0580958	RPN2	-2.84083	-1.93206	-2.09479	-1.76779	-1.82759	-3.098
0.0351969	0.0483376	At2g41040	3.06574	3.34275	4.3824	3.45498	3.36807	4.11285
0.0237839	0.132366	At5g02570	-3.18592	1.73139	2.30514	-0.219788	-0.253897	1.72139
0.014934	0.0354521	RNJ	-2.19454	-2.4839	-3.46205	-1.89832	-4.04643	-2.08937
0.0121167	-0.0162197	At5g03900	-2.52628	-2.81712	-3.00379	-2.18133	-2.61491	-3.59962
0.00135734	0.00298468	RCA	2.74413	3.59733	4.28228	2.90863	3.05771	4.66636

## Sheet: Volcano plot
Difference	rev LOG(P-value)	Accession
6.10277	2.17662	Toc159
5.53281	4.53015	RPL21A
5.46955	2.02911	Toc33
5.06265	1.49215	RPP1A
5.04828	2.55931	HA-Toc75
5.01279	2.47107	Toc34
4.4181	1.32781	RPL34B
4.32407	1.39696	RPL19A
4.18676	1.68412	RPP1C
4.17589	2.70397	OEP37
4.16559	2.06738	Toc120
4.10802	1.43135	LHCB2.2
4.08891	1.56011	LHCB1.3
3.95444	1.6015	Toc132
3.87499	1.58895	RPL18AB
3.84194	1.54504	RPL37AC
3.70308	2.14119	OEP24B
3.62692	1.8224	RPL9B
3.53701	1.46944	RPL24A
3.49661	1.43718	RPL18AC
3.43801	2.00414	AAC1
3.40784	1.6387	LHCB4.1
3.40112	1.5494	RPL24B
3.31378	3.2034	Tic100
3.2864	2.38085	RPS19C
3.23273	2.15362	RPL11B
3.158	1.34432	RPL35AB
3.07409	2.96901	RPL38A
3.05211	1.3058	RPS25D
3.00588	3.29792	HSP70-1
3.00515	2.31544	RPS14B
2.99921	3.76124	RPL23A
2.99687	1.92319	RPS30A
2.9952	1.49286	RPL4D
2.943	1.36534	RPL35AD
2.91863	2.20732	RPL26A
2.90422	4.11601	BIP2
2.82317	1.72555	RPL7B
2.80817	1.5076	RPP0B
2.77437	4.2575	OEP21B
2.749	3.44931	FLAP1
2.70658	1.48603	RPL7AB
2.7021	1.90821	RPL14B
2.6897	2.21234	RPL14A
2.68944	1.88558	RPL32A
2.67342	1.96024	RPL7C
2.66784	1.64946	RPS24B
2.66245	2.25514	HSP70-3
2.65265	1.64393	CAS
2.62846	1.35615	RPS23B
2.56105	1.78363	RPL4A
2.53462	2.3625	At3g47520
2.52439	1.56965	RPS24A
2.5002	3.46342	OEP21A
2.48904	1.3902	PSBR
2.31575	2.56655	TUBB4
2.3131	1.9447	TUBB5
2.3122	1.66867	RPS14A
2.29498	2.29355	Tic214
2.28949	3.04023	RPS14C
2.28465	1.69533	RPL5B
2.25305	2.33403	RPL8A
2.20221	1.4031	RPL19C
2.19035	1.7782	TUBB2
2.18777	1.38425	ABC1K8
2.18352	1.44187	RPL27C
2.1658	1.39158	RPL5A
2.14642	1.8356	RPL8C
2.13552	1.84781	RPL13AA
2.12989	1.57351	TUBA2
2.12953	1.70079	RPL35B
2.11604	2.21612	psbC
2.09633	2.77748	PGRL1A
2.08689	2.45584	CRD1
2.08054	1.81584	RPL13AB
2.07177	2.17858	rpl2-A
2.06115	3.0605	RPS27AA
2.01319	3.90273	RPL32B
1.99704	1.33335	RPL13B
1.98367	3.28578	DTC
1.97157	1.79626	FTSH12
1.96715	1.46087	LOS1
1.96597	1.88595	RPL15A
1.95712	1.36539	RPS15AA
1.93575	2.0023	RPL13AC
1.93096	2.01482	CGR2
1.87377	1.79716	VDAC1
1.79306	1.67286	RPL13AD
1.77376	2.22997	RPL27AC
1.76787	1.57873	psaC
1.74552	1.63165	ARP1
1.68795	1.65173	RPL22B
1.67101	1.36476	RPP2B
1.65978	1.76315	SFR2
1.65519	1.30428	RPP2A
1.56299	2.49493	RPL35A
1.51098	2.11913	PSAH2
1.48406	1.63364	Tic56
1.48266	1.87094	RPL22C
1.42028	1.97247	FTSHi5
1.41975	1.3463	ECR
1.35547	1.78718	psbB
1.35407	1.61144	HXK1
1.3193	1.59934	MUR1
1.25311	1.57772	RPS3
1.23711	2.06213	RPL17B
1.23416	1.57693	CHLP
1.2297	1.86944	CAC3
1.19598	1.35055	OEP80
1.00814	1.36573	FBA5
1.00012	2.01016	Ycf2-A
0.986177	2.28929	FTSHI2
0.940086	2.02302	GPAT8
0.792181	1.64019	RH11
0.754373	1.38662	At1g54780
0.566886	1.50825	MPT3
0.528854	2.10447	FTSH11
-4.03377	1.42962	PAO
2.40612	1.29276	FTSH5
1.63038	1.28876	RPS20A
3.08165	1.28503	RPS3AA
2.78034	1.27257	RPL6A
3.55863	1.26359	RPL27
1.29064	1.25174	MGD1
3.14627	1.25024	RPS13A
1.82443	1.24713	RPS18A
1.30768	1.23364	NIT2
2.61172	1.23081	RPL10AB
1.27279	1.21797	RPL10A
1.77613	1.20321	rps14
4.09947	1.19398	RPL36B
1.64132	1.18455	UXS5
2.0636	1.18281	OEP64
1.00808	1.18089	NIT1
1.23386	1.18087	petC
3.35714	1.17166	LTP5
1.74009	1.16471	EIF4A1
2.21932	1.15667	RPL6C
1.19424	1.13841	NIT3
2.10366	1.13462	NDPK3
1.58654	1.13161	RPL18C
1.58654	1.13161	RPL18B
1.1341	1.12722	RH3
1.89083	1.08848	PTAC16
2.81878	1.08726	RPP1B
4.27612	1.07946	RPL13D
1.54007	1.07619	LOG8
3.41645	1.0761	RPL7AA
2.09335	1.04589	STN8
2.05049	1.04054	psbD
1.99788	1.03223	RPS6B
0.625217	1.00904	At5g02940
2.30428	1.0064	psbE
0.603988	1.00611	FTSHI1
1.35055	0.997796	ATPA
1.79977	0.989348	At3g03920
1.09977	0.98594	CSN4
-2.24828	0.981963	BCA2
1.55029	0.980778	At4g17560
1.39272	0.979705	MPPbeta
1.65237	0.972171	PSBO2
0.93724	0.970669	TGD2
1.23493	0.964594	RPL15
0.915866	0.95976	ATPD
1.08741	0.955823	RABD2B
1.92804	0.951051	TIC110
2.08992	0.950318	ATS3A
2.48299	0.941949	RPS17
1.2177	0.941903	GAPC1
1.75592	0.940251	RPT4B
1.25292	0.939396	SPPA
1.31745	0.934698	rps2
1.27632	0.933859	RPS7A
2.41112	0.928177	RPL10AC
2.47409	0.926876	RPL10AA
2.38499	0.903726	RPS2A
1.35557	0.902958	RPS3C
1.00229	0.893735	psbF
1.21753	0.892026	atpF
1.57612	0.88556	ACT7
0.652096	0.883492	BGLU42
1.19051	0.873749	rps11
0.871143	0.86637	ATJ2
2.53407	0.864325	rps18
1.556	0.864244	PSBS
1.58	0.863289	RPS20
0.91596	0.856754	ARC6
1.42575	0.842285	RPS7C
0.547609	0.832017	PAP29
2.12268	0.827947	At2g30620
0.777615	0.805874	atpB
-2.32097	0.803404	TKL-1
1.48702	0.789767	At1g06760
-1.08153	0.787785	SIR
0.745507	0.785681	RPSaA
1.4645	0.782722	VDAC3
2.30798	0.774428	rps8
1.67358	0.767006	VTE3
0.979358	0.755282	BOU
2.4552	0.749529	PSRP5
1.90704	0.73269	RPS4A
2.09249	0.730423	At5g08670
1.27428	0.705851	RPP2D
1.58114	0.700035	RPL9
0.962345	0.697386	KCR1
-1.94135	0.683364	BCA1
0.941701	0.678179	atpA
1.06409	0.672441	FTSH8
2.24904	0.66906	A3
0.817789	0.667919	CNX1
1.92833	0.666232	rpl36
0.688636	0.663888	PUMP1
1.29788	0.663168	rps4
0.762443	0.643093	RPL23AA
1.52253	0.64212	rps5
1.32466	0.641135	PSBP1
1.20885	0.638126	rpl16
1.03774	0.605344	PRXQ
0.593119	0.593542	PGR5
0.463389	0.591751	RABG3B
-0.973039	0.58558	TUFA
0.65141	0.57495	At1g54220
-0.865071	0.569691	At1g07660
0.6471	0.563384	NUCL1
2.15479	0.562265	RPL24
1.12412	0.538489	PDV2
0.662462	0.527744	CCB1
-0.652292	0.527141	ZEP
1.89695	0.524227	RPS16C
1.25836	0.522244	FTSH2
0.917311	0.521364	DIM
0.912803	0.521065	At2g20490
1.63031	0.521041	RPL17
3.76914	0.504083	At1g75680
1.25486	0.500765	rps15
0.524361	0.485685	GAE6
1.3656	0.480928	rps12-A
0.610053	0.480701	RPS13
0.512321	0.476142	FIB1
1.03541	0.473173	At5g47190
0.807045	0.467062	rpl33
1.21685	0.460045	rpl23-A
0.501335	0.445787	At1g17220
-0.378908	0.441462	WHY1
0.30741	0.431352	AHASS1
0.929524	0.430153	RPL12B
0.858661	0.427964	At3g23300
1.09891	0.422633	RPS9B
0.370894	0.415285	CINV1
0.684856	0.412793	CLPC1
0.437	0.39865	petA
0.793253	0.398304	At5g08180
0.44385	0.398116	LHCB5
0.97012	0.388968	PSAD2
1.26844	0.388263	LHCB4.2
-1.73589	0.387272	SHM1
-0.336101	0.38449	RABF1
-1.65802	0.378211	CSP41B
0.784745	0.37592	rps3
0.722543	0.365492	TOC90
0.395683	0.362091	CHLD
0.484962	0.347098	RPL12C
0.993487	0.344735	CAT3
2.16661	0.343305	RPL34C
0.70686	0.337486	RPS8A
1.85526	0.3367	RPL30C
0.517833	0.33451	rpoA
0.304911	0.332993	FLU
0.207452	0.315266	At4g26910
0.675525	0.314414	OEP24A
1.59753	0.303959	RPL30B
0.483682	0.303329	FLN1
0.870365	0.301812	LHCA3
0.383543	0.301712	rpl14
-0.257931	0.288968	PTAC6
0.529774	0.288274	PHB3
0.475616	0.27966	accD
0.497684	0.264247	RPL12C
0.641468	0.261617	CITRX
-0.609197	0.259662	BGLU23
0.463734	0.254325	CAT2
-1.13665	0.251033	PGK1
-0.205554	0.250132	WHY3
0.861041	0.249599	At1g52740
0.269884	0.24777	rpoC2
0.264754	0.247572	PSAN
0.854741	0.23838	psbA
-0.731182	0.228745	rbcL
0.639215	0.20337	RPL28A
-0.811524	0.190868	FBA2
0.509848	0.189806	METK3
0.115245	0.179668	PSAF
0.772632	0.171053	RBCS-2B
0.493942	0.17037	ATPC1
0.407923	0.159441	RPL28
-0.366705	0.156896	CPN60B2
-0.125191	0.156651	EXPA8
0.352158	0.141916	RPS1
0.772698	0.137878	RBCS-1A
0.386337	0.0999476	AGP31
-0.100264	0.0859241	FTSHI4
-0.323163	0.0845294	BGLU21
-0.0998913	0.0744695	PHB6
0.151205	0.0632466	LHCA4
-0.216743	0.0606957	GAPA2
-0.0566066	0.0572796	RPL6
-0.0686606	0.0556597	MIRO1
-0.199423	0.0550495	GAPA1
0.0381801	0.0430483	HCF244
0.195922	0.0415428	GAPB
0.0580958	0.0381949	RPN2
0.0483376	0.0351969	At2g41040
0.132366	0.0237839	At5g02570
0.0354521	0.014934	RNJ
-0.0162197	0.0121167	At5g03900
0.00298468	0.00135734	RCA
