# Supplementary material for: Assembly of two functionally-distinct protein import complexes in the outer membrane of plant chloroplasts
Source: Nat Commun. 2026 Apr 20;17:5433. doi: 10.1038/s41467-026-71676-6 (PMC13279931; doi:10.1038/s41467-026-71676-6)
Supplement: Supplementary file 6 — Supplementary Data 4 [file 41467_2026_71676_MOESM6_ESM.xlsx]

## Sheet: Sheet1
Supplementary Data 4. Primers used in this study.
	a. Primers used to generate the HA-Toc75 transgene.
	Primer name	Primer sequence (5' to 3')	Used to generate…	Figure(s)
	gToc75-F	CATGTCTCTTCTTGGTGCTGAGA	TOC75 genomic fragment	Fig. 1a
	gToc75-R	CAGCATCTACCATCTCAACAGAATC
	mToc75-HA-F	TTCCTGATTATGCTGAACAATCACCGGA	HA-tag coding sequence
	mToc75-HA-R	CATCATAAGGATATTCATCAGCAACCGC
	b. Primers used for TOC gene expression analysis by RT-PCR.
	Primer name	Primer sequence (5' to 3')	Used to analyse…	Figure(s)
	Toc75-F	AGTCAATCCACGCCCAGATG	TOC75	Fig. 7a, Supplementary Fig. 4, Supplementary Fig. 15
	Toc75-R	GGCTGGAATGAAGCCAATGTG
	Toc159-F	CAACCAACCCCTTCTACGCT	TOC159
	Toc159-R	CCTTGGCACTACTCACAGCA
	Lhcb1-F	TCGAGTGAGAGACAGGAGGA	LHCB1
	Lhcb1-R	ACAACGGAGTGAACCCAAGA
	Toc33-F	ACAAGTCGTCCGTGTCAGTC	TOC33
	Toc33-R	CACAAGTCCAGGGGTGTCAA
	Toc34-F	AGGTGGTGTTGGAAAGTCATCA	TOC34
	Toc34-R	AGACCAAGGTAGGCCTCAGT
	Toc120-F	ACCGATGTGTTGCAAGAGGA	TOC120
	Toc120-R	TGGCTCTCTCCAATCTCCGA
	Toc132-F	TTGAAGAGGCAGTGGGTGAT	TOC120
	Toc132-R	AAATTCAGCCTCTCCCGCAC
	Actin2-F	TCAGATGCCCAGAAGTCTTGTTCC	ACTIN2
	Actin2-R	CCGTACAGATCCTTCCTGATATCC
	c. Primers used to construct transit peptide fusions of SSU or E1α to YFP/CFP for protoplast expression.
	Primer name	Primer sequence (5' to 3')	Used to generate…	Figure(s)
	TP-RbcS1A-F (SSU)	AAAAAGCAGGCTCCATGGCTTCCTCTATGCTC	TP-SSU coding sequence	Fig. 10a,b, Supplementary Fig. 16a,b
	TP-RbcS1A-R (SSU)	AGAAAGCTGGGTTAGGAAGGTAAGAGAGAGTC
	TP-E1α-F	AAAAAGCAGGCTCCATGGCGACGGCTTTCGCTCC	TP-E1α coding sequence
	TP-E1α-R	AGAAAGCTGGGTTCAGGCTGGTATTATTGGTGG
	d. Primers used for gene expression analysis by RT-PCR following protoplast expression.
	Primer name	Primer sequence (5' to 3')	Used to analyse…	Figure(s)
	eIF4E1-F	AAACAATGGCGGTAGAAGACACTC	eIF4E1	Supplementary Fig. 16c,d
	eIF4E1-R	AAGATTTGAGAGGTTTCAAGCGGTGTAAG
	SSU-F	CAATAATACCAGCCTGAACCCA	SSU-YFP/CFP, E1α-YFP/CFP
	E1α-F	TCTCTCTTACCTTCCTAACCCA
	YFP/CFP-R	TTACTTGTACAGCTCGTCCATG
	e. Primers used to make the Toc33 GTPase domain construct co-IP assays.
	Primer name	Primer sequence (5' to 3')	Used to generate…	Figure(s)
	Toc33G-F	AAAAAGCAGGCTTCATGGGGTCTCTCGTTCGTGAATG	TOC33G coding sequence	Fig. 3h
	Toc33G-R	AGAAAGCTGGGTGCTTTCCTTTATCATCAGAGTA
