# Supplementary material for: Assembly of two functionally-distinct protein import complexes in the outer membrane of plant chloroplasts
Source: Nat Commun. 2026 Apr 20;17:5433. doi: 10.1038/s41467-026-71676-6 (PMC13279931; doi:10.1038/s41467-026-71676-6)
Supplement: Supplementary file 11 — Source Data [file 41467_2026_71676_MOESM11_ESM.xlsx]

## Sheet: Alphafold3 
Organism	AF3 model	Subunits	Uniprot ID	Full/truncated	Sequences
Arabidopsis thaliana	TOC-P	Toc75	Q9STE8	Truncated	DEEQSPDWDSHGLPANIVVQLNKLSGFKKYKVSDIMFFDRRRQTTIGTEDSFFEMVSIRPGGVYTKAQLQKELETLATCGMFEKVDLEGKTKPDGTLGVTISFAESTWQSADRFRCINVGLMVQSKPIEMDSDMTDKEKLEYYRSLEKDYKRRIDRARPCLLPAPVYGEVMQMLRDQGKVSARLLQRIRDRVQKWYHDEGYACAQVVNFGNLNTKEVVCEVVEGDITQLVIQFQDKLGNVVEGNTQVPVVRRELPKQLRQGYVFNIEAGKKALSNINSLGLFSNIEVNPRPDEKNEGGIIVEIKLKELEQKSAEVSTEWSIVPGRGGAPTLASFQPGGSVTFEHRNLQGLNRSLMGSVTTSNFLNPQDDLSFKLEYVHPYLDGVYNPRNRTFKTSCFNS…
		Toc159	O81283	Truncated	EEEKQKLEKLQSLRVKFLRLLQRLGHSAEDSIAAQVLYRLALLAGRQAGQLFSLDAAKKKAVESEAEGNEELIFSLNILVLGKAGVGKSATINSILGNQIASIDAFGLSTTSVREISGTVNGVKITFIDTPGLKSAAMDQSTNAKMLSSVKKVMKKCPPDIVLYVDRLDTQTRDLNNLPLLRTITASLGTSIWKNAIVTLTHAASAPPDGPSGTPLSYDVFVAQCSHIVQQSIGQAVGDLRLMNPSLMNPVSLVENHPLCRKNREGVKVLPNGQTWRSQLLLLCYSLKVLSETNSLLRPQEPLDHRKVFGFRVRSPPLPYLLSWLLQSRAHPKLPGDQGGDSVDSDIEIDDVSDSEQEDGEDDEYDQLPPFKPLRKTQLAKLSNEQRKAYFEEYDYRVK…
		Toc33	O23680	Full	MGSLVREWVGFQQFPAATQEKLIEFFGKLKQKDMNSMTVLVLGKGGVGKSSTVNSLIGEQVVRVSPFQAEGLRPVMVSRTMGGFTINIIDTPGLVEAGYVNHQALELIKGFLVNRTIDVLLYVDRLDVYRVDELDKQVVIAITQTFGKEIWCKTLLVLTHAQFSPPDELSYETFSSKRSDSLLKTIRAGSKMRKQEFEDSAIAVVYAENSGRCSKNDKDEKALPNGEAWIPNLVKAITDVATNQRKAIHVDKKMVDGSYSDDKGKKLIPLIIGAQYLIVKMIQGAIRNDIKTSGKPL
		2xGTPs
	TOC-N	Toc75	Q9STE8	Truncated	EQSPDWDSHGLPANIVVQLNKLSGFKKYKVSDIMFFDRRRQTTIGTEDSFFEMVSIRPGGVYTKAQLQKELETLATCGMFEKVDLEGKTKPDGTLGVTISFAESTWQSADRFRCINVGLMVQSKPIEMDSDMTDKEKLEYYRSLEKDYKRRIDRARPCLLPAPVYGEVMQMLRDQGKVSARLLQRIRDRVQKWYHDEGYACAQVVNFGNLNTKEVVCEVVEGDITQLVIQFQDKLGNVVEGNTQVPVVRRELPKQLRQGYVFNIEAGKKALSNINSLGLFSNIEVNPRPDEKNEGGIIVEIKLKELEQKSAEVSTEWSIVPGRGGAPTLASFQPGGSVTFEHRNLQGLNRSLMGSVTTSNFLNPQDDLSFKLEYVHPYLDGVYNPRNRTFKTSCFNSRK…
		Toc132	Q9SLF3	Truncated	AEDSTTTEADEHDETREKLQLIRVKFLRLAHRLGQTPHNVVVAQVLYRLGLAEQLRGRNGSRVGAFSFDRASAMAEQLEAAGQDPLDFSCTIMVLGKSGVGKSATINSIFDEVKFCTDAFQMGTKRVQDVEGLVQGIKVRVIDTPGLLPSWSDQAKNEKILNSVKAFIKKNPPDIVLYLDRLDMQSRDSGDMPLLRTISDVFGPSIWFNAIVGLTHAASVPPDGPNGTASSYDMFVTQRSHVIQQAIRQAAGDMRLMNPVSLVENHSACRTNRAGQRVLPNGQVWKPHLLLLSFASKILAEANALLKLQDNIPGRPFAARSKAPPLPFLLSSLLQSRPQPKLPEQQYGDEEDEDDLEESSDSDEESEYDQLPPFKSLTKAQMATLSKSQKKQYLDEMEY…
		Toc34	O38906	Full	MAALQTLREWIGIQQFPPATQSKLLEILGKYKEEDVSSLTVLVMGKGGVGKSSTVNSVIGEKAAAVSTFQSEGLRPTLVSRTRSGFTLNIIDTPGLIEGGYVNDQAINIIKRFLLNMTIDVLLYVDRLDVYRVDDLDRQVVGAITDAFGKEIWKKSALVLTHAQFSPPDGLNYNHFVSKRSNALLKVIQTGAQLKKQDLQGFSIPVILVENSGRCHKNESDEKILPCGTSWIPNLFNKITEISFNGNKAIHVDKKLVEGPNPNERGKKLIPLMFAFQYLLVMKPLVRAIKSDVSRESKPAWELRDSGLASRRS
		2xGTPs
	Membrane module (Subcomplex)	Toc75	Q9STE8	Truncated	EQKSAEVSTEWSIVPGRGGAPTLASFQPGGSVTFEHRNLQGLNRSLMGSVTTSNFLNPQDDLSFKLEYVHPYLDGVYNPRNRTFKTSCFNSRKLSPVFTGGPGVEEVPPIWVDRAGVKANITENFTRQSKFTYGLVMEEITTRDESSHIAANGQRLLPSGGISADGPPTTLSGTGVDRMAFLQANITRDNTKFVNGAVVGQRTVFQVDQGLGIGSKFPFFNRHQLTMTKFIQLREVEQGAGKSPPPVLVLHGHYGGCVGDLPSYDAFVLGGPYSVRGYNMGELGAARNIAEVGAEIRIPVKNTHVYAFVEHGNDLGSSKDVKGNPTAVYRRTGQGSSYGAGVKLGLVRAEYAVDHNNGTGALFFRFGERY
		TOC159	O81283	Truncated	PVPLPDMVLPPSFDSDNSAYRYRYLEPTSQLLTRPVLDTHGWDHDCGYDGVNAEHSLALASRFPATATVQVTKDKKEFNIHLDSSVSAKHGENGSTMAGFDIQNVGKQLAYVVRGETKFKNLRKNKTTVGGSVTFLGENIATGVKLEDQIALGKRLVLVGSTGTMRSQGDSAYGANLEVRLREADFPIGQDQSSFGLSLVKWRGDLALGANLQSQVSVGRNSKIALRAGLNNKMSGQITVRTSSSDQLQIALTAILPIAMSIYKSIRP
		Toc33	O23680	Truncated	DDKGKKLIPLIIGAQYLIVKMIQGAIRNDIKTSGKPL
	Receptor module (Subcomplex)	TOC159	O81283	Truncated	EEEKQKLEKLQSLRVKFLRLLQRLGHSAEDSIAAQVLYRLALLAGRQAGQLFSLDAAKKKAVESEAEGNEELIFSLNILVLGKAGVGKSATINSILGNQIASIDAFGLSTTSVREISGTVNGVKITFIDTPGLKSAAMDQSTNAKMLSSVKKVMKKCPPDIVLYVDRLDTQTRDLNNLPLLRTITASLGTSIWKNAIVTLTHAASAPPDGPSGTPLSYDVFVAQCSHIVQQSIGQAVGDLRLMNPSLMNPVSLVENHPLCRKNREGVKVLPNGQTWRSQLLLLCYSLKVLSETNSLLR
		Toc33	O23680	Truncated	MGSLVREWVGFQQFPAATQEKLIEFFGKLKQKDMNSMTVLVLGKGGVGKSSTVNSLIGEQVVRVSPFQAEGLRPVMVSRTMGGFTINIIDTPGLVEAGYVNHQALELIKGFLVNRTIDVLLYVDRLDVYRVDELDKQVVIAITQTFGKEIWCKTLLVLTHAQFSPPDELSYETFSSKRSDSLLKTIRAGSKMRKQEFEDSAIAVVYAENSGRCSKNDKDEKALPNGEAWIPNLVKAITDVATNQRKAIHV
		2xGTPs
	TOC-iP	Toc75	Q9STE8	Truncated	ELEQKSAEVSTEWSIVPGRGGAPTLASFQPGGSVTFEHRNLQGLNRSLMGSVTTSNFLNPQDDLSFKLEYVHPYLDGVYNPRNRTFKTSCFNSRKLSPVFTGGPGVEEVPPIWVDRAGVKANITENFTRQSKFTYGLVMEEITTRDESSHIAANGQRLLPSGGISADGPPTTLSGTGVDRMAFLQANITRDNTKFVNGAVVGQRTVFQVDQGLGIGSKFPFFNRHQLTMTKFIQLREVEQGAGKSPPPVLVLHGHYGGCVGDLPSYDAFVLGGPYSVRGYNMGELGAARNIAEVGAEIRIPVKNTHVYAFVEHGNDLGSSKDVKGNPTAVYRRTGQGSSYGAGVKLGLVRAEYAVDHNNGTGALFFRFGERY
		Toc33	O23680	Truncated	MGSLVREWVGFQQFPAATQEKLIEFFGKLKQKDMNSMTVLVLGKGGVGKSSTVNSLIGEQVVRVSPFQAEGLRPVMVSRTMGGFTINIIDTPGLVEAGYVNHQALELIKGFLVNRTIDVLLYVDRLDVYRVDELDKQVVIAITQTFGKEIWCKTLLVLTHAQFSPPDELSYETFSSKRSDSLLKTIRAGSKMRKQEFEDSAIAVVYAENSGRCSKNDKDEKALPNGEAWIPNLVKAITDVATNQRKAIHVDKKMVDGSYSDDKGKKLIPLIIGAQYLIVKMIQGAIRNDIKTSGKPL
Chlamydomonas reinhardtii	TOC	Toc75	A8IE32	Truncated	EKEKQQKDDKRNWKNLVTDSEDLEEKPGERSGTNRCVEIVIEGWPDVGNLPTADELKDLLTVQEGHIFEKQDLLDDRRKLEIQYEDYIAEVEIRTEYVDGKSNHQRVVYKFTPHQFRGINAIDIKGAALMPASEVERICNECLPKQPYMVDIAVMDKVRNRIEQWYQSRGLPFCYVGFFDGMDDGILRANVTEAKIDNVSVRFVRPKLTGDSELEYSVYDEGKVVKADKIIEASGFQRGHHYHVEDGYDAMNSIFACGLLEDINIEPEQDPSDVNKINVKIRCEEVQPKSMELDLDWSFQLKNGIPSINRQSLIPGGSVEVSHENLFGNSESATLSLSASDWRNPSADLGFSVAYSEPFYKPHTTRNAQLFNTRKTSTIFTPGGESEVPPVFVDRFGLK…
		Toc90	A0A2K3CR90	Truncated	PSEDRRVQRVQRIAHDTRVRLIRAASRLGLAPRTDQVAQFLQAIERSERMVGAQHYKGSRRVDLLAAAEREARLAEEREGAAAEAVAGLRVKILVLGMTGTGKTELINSLLNRPAGSRTNAFREATRRVRVVRGDHNGIPLTFIDTPGLHASASRTADNRAILRAVRAAYRWHKPDYVFYVDRLDATRPGFGEMGLLGLITESLGAGVWRNTMAVLTHAHAARTAFGGQYDVNSRQRRNIVSQLLRQAAGDQQSRNPVFLADCHPACPTNSLGQPVILEGPTAVPWKQQLLVQLVGYKSYNVATSAFKDLAKAKAGKAAAGAAGGARGPQDIFKQMMRSRLPPMTFFVEQMSEGVLKPEGWATMETVAGLGEEVTEDEGAESFNHVYYRQMYELAVAGD…
		Toc34	A8HYJ1	Full	MAQPPRPAEEYDDDVQEDEDELKEGELDDDESHEAASEGGEAAAGDEEAEDDEQDEEDGDEDSQPWAGLNRLPERDDMLDILNELRAEGRKQLTVLLLGKSSVGKSSLINSLLGEAVVRVQAFKLQADTDITTTVVRQVAVGNSEVDGFRLKLIDTCGLEDPEAGDTVNLGALSKIAEDVRGVGIDVVLYCDRLDLYRVDPLDKAIIDAISSTFGRGIWRRTVVALTHANLVQTPPGTDYDSFVNGRVRLIRGAVRGPLFFRPSLPVALVENSETCPVSSESGFRVLPDGEPWLVALVSQLVDMAAARRRPYKYHPRLSSKPSHRFRWLLPVAIAAEVLFYRRFLHPRLDDNQRRVEREEERVWALRGQQRRALGLHRPHRPDKDAAWRLEQMYDDD
		2xGDPs

## Sheet: Fig 1c
					WT	kd-toc75	HA-Toc75
							#1	#2	#3
				Expt 1	1.68348	1.1	1.59	1.6	1.62
				Expt 2	1.586	1.06	1.51	1.59	1.55
				Expt 3	1.61	0.97	1.57	1.66	1.43
				Expt 4	1.73	1	1.5	1.68	1.53
				Average	1.65237	1.0325	1.5425	1.6325	1.5325
				SD	0.0663178	0.0585235	0.0442531	0.0383243	0.078475
				SE	0.0331589	0.0292617	0.0221265	0.0191621	0.0392375
				ttest	2 tail, 2	8.22518e-06	8.62956e-06	0.0281987	0.0682036
					2 tail, 1	0.000747038	0.0774248	0.548183	0.0615997
					1 tails, 1	0.000373519	0.0387124	0.274091	0.0307998
					1 tails, 2	4.11259e-06	0.0165114	0.317964	0.0291865

## Sheet: Fig 2b
																	Toc75
																	WT	kd-toc75	ko-toc33	kd-toc159	ko-toc132	ko-toc34
																Expt 1	100	39.8356	54.7363	116.532	102.295	98.8933
																Expt 2	100	26.3341	52.624	112.369	168.048	91.8467
																Expt 3	100	31.596	65.4971	98.4126	107.884	77.812
																Expt 4	100	37.9083	58.4264	103.841	109.346	89.3686
																Expt 5	100					90.6833
																Expt 6	100					79.2949
																AVG	100	33.9185	57.8209	107.788	121.893	89.4801
																STDV	0	6.16031	5.65137	8.18367	30.9199	8.02628
																SE		0.000110798	0.000326249	0.0765589	0.125856	0.0478941
																1 tail, 1		3.34552e-07	2.84534e-06	0.0528352	0.10325	0.002168
																	Toc33
																	WT	kd-toc75	ko-toc33	kd-toc159	ko-toc132	ko-toc34
																Expt 1	100	40.3228	3.38916	108.936	84.0167	115.058
																Expt 2	100	19.2876	2.68558	106.3	112.704	173.625
																Expt 3	100	58.17	4.13335	72.5374	102.202	115.282
																AVG	100	39.2601	3.4027	95.9245	99.641	134.655
																STDV	0	19.4629	0.723982	20.2967	14.5142	33.7492
																SE	0	11.2369	0.417991	11.7183	8.37978	19.4851
																1 tail, 1		0.0162814	9.36186e-06	0.380596	0.484862	0.108642
																	Toc34
																	WT	kd-toc75	ko-toc33	kd-toc159	ko-toc132	ko-toc34
																Expt 1	100	36.34	111.385	90.9936	100.318	0.826759
																Expt 2	100	29.9663	91.0831	99.46	122.11	3.06416
																Expt 3	100	31.9559	107.375	81.005	130.724	4.74582
																AVG	100	32.7541	103.281	90.4862	117.717	2.87891
																STDV	0	3.26094	10.7523	9.23795	15.6716	1.96609
																SE	0	1.88271	6.20783	5.33353	9.04799	1.13512
																1 tail, 1		0.000391465	0.324961	0.108198	0.0946588	6.8287e-05
																	Toc159
																	WT	kd-toc75	ko-toc33	kd-toc159	ko-toc132	ko-toc34
																Expt 1	100	34.6605	40.4378	11.6526	97.9739	100.347
																Expt 2	100	45.8065	40.3643	18.3073	95.408	90.6235
																Expt 3	100	20.2028	27.9798	8.99201	108.874	93.2268
																AVG	100	33.5566	36.2606	12.984	100.752	94.7323
																STDV	0	12.8375	7.17152	4.79823	7.14987	5.03339
																SE	0	7.41173	4.14048	2.77026	4.12798	2.90603
																1 tail, 1		0.00610789	0.00209661	0.000506002	0.436125	0.105783
																	Toc132
																	WT	kd-toc75	ko-toc33	kd-toc159	ko-toc132	ko-toc34
																Expt 1	100	23.7589	74.2978	108.188	4.54329	49.6415
																Expt 2	100	16.4885	79.8762	88.606	0	70.9799
																Expt 3	100	26.8027	118.266	98.4785	0	66.2678
																AVG	100	22.35	90.8132	98.4242	1.51443	62.2964
																STDV	0	5.2995	23.9376	9.79123	2.62307	11.2099
																SE	0	3.05967	13.8204	5.65297	1.51443	6.47203
																1 tail, 1		0.000774508	0.287307	0.403306	0.000118187	0.0141121
																	Tic214
																	WT	kd-toc75	ko-toc33	kd-toc159	ko-toc132	ko-toc34
																Expt 1	100	100.106	110.351	110.079	89.0872	102.546
																Expt 2	100	149.868	108.835	116.2	119.617	118.061
																Expt 3	100	100.529	119.284	116.131	94.6779	127.744
																AVG	100	116.835	112.823	114.137	101.127	116.117
																STDV	0	28.6089	5.64611	3.51413	16.2545	12.7107
																SE	0	16.5174	3.25978	2.02889	9.38455	7.33852
																1 tail, 1		0.207664	0.0294824	0.00999108	0.457684	0.0796162
																	Tic100
																	WT	kd-toc75	ko-toc33	kd-toc159	ko-toc132	ko-toc34
																Expt 1	100	91.338	104.026	94.8439	110.185	129.882
																Expt 2	100	85.701	91.1086	89.861	107.118	82.1932
																Expt 3	100	93.1055	101.806	97.4314	107.443	107.941
																AVG	100	90.0482	98.98	94.0455	108.249	106.672
																STDV	0	3.86712	6.90657	3.84783	1.68478	23.8696
																SE	0	2.23268	3.98751	2.22154	0.97271	13.7811
																1 tail, 1		0.0234126	0.411006	0.0577789	0.00681131	0.421062
																	Tic56
																	WT	kd-toc75	ko-toc33	kd-toc159	ko-toc132	ko-toc34
																Expt 1	100	97.5284	87.6676	83.2144	77.1043	131.107
																Expt 2	100	95.9853	127.476	89.3178	86.5979	133.59
																Expt 3	100	107.605	93.0573	115.727	53.4098	106.416
																AVG	100	100.373	102.733	96.0865	72.3707	123.704
																STDV	0	5.15241	17.6331	14.1099	13.9563	12.2664
																SE	0	2.97475	10.1805	8.14633	8.05768	7.08198
																1 tail, 1		0.463915	0.423405	0.366364	0.0537053	0.0559338

## Sheet: Figure 5
			R1	R2	R3
		Total number of particles (CG beads)	50601	50601	50601
		Number of CG molecules
		Toc159	1	1	1
		Toc75	1	1	1
		Toc33	1	1	1
		POPC	1223	1223	1223
		W	47607	47607	47607
		NA	518	518	518
		CL	530	530	530
		Final box size (Å3)	210.0 x 210.0 x 175.3	209.2 x 209.2 x 176.4	210.2 x 210.2 x 174.6

## Sheet: Fig 7a
												TOC75					TOC33					TOC159					TOC34					TOC132					TOC120					LHCB1
												Dark	3d	4d	5d	7d	Dark	3d	4d	5d	7d	Dark	3d	4d	5d	7d	Dark	3d	4d	5d	7d	Dark	3d	4d	5d	7d	Dark	3d	4d	5d	7d	dark	3d	4d	5d	7d
											Expt 1	1	11.2426	10.6628	16.2732	14.6525	1	2.8927	3.61171	2.20816	3.22569	1	2.85321	4.72431	3.06652	2.96844	1	2.20215	4.98651	2.68346	1.90118	1	1.18026	1.69661	1.30507	1.22072	1	0.533323	1.0049	0.78029	0.475729	1	8.95212	8.86118	24.175	11.8096
											Expt 2	1	5.35948	14.3449	11.3956	8.59691	1	2.1826	3.75459	3.20687	2.00919	1	3.59225	4.28003	5.18261	4.88345	1	1.70527	3.07053	2.93654	1.99348	1	2.20535	1.75065	2.13698	2.15235	1	0.727395	0.860362	1.09121	1.04392	1	4.68056	7.76155	7.33687	6.27706
											Expt 3	1	10.7749	17.7647	11.1242	11.8788	1	3.13904	1.78894	2.8048	3.05594	1	2.58024	2.8307	3.92295	4.64751	1	3.09236	3.12129	3.15004	4.41686	1	1.64415	1.57008	1.3229	2.50461	1	1.10552	1.12124	1.00837	1.64997	1	8.95212	8.86118	14.175	11.8096
											Avg	1	9.12565	14.2574	12.931	11.7094	1	2.73812	3.05175	2.73994	2.76361	1	3.00857	3.94501	4.05736	4.16647	1	2.33326	3.72611	2.92335	2.77051	1	1.67659	1.67245	1.58832	1.95923	1	0.788746	0.995502	0.959958	1.05654	1	7.52827	8.49464	15.229	9.96542
											ttest 1 tail, 1		0.0249853	0.0115494	0.00954988	0.0128412		0.0130743	0.0416922	0.0133474	0.0217526		0.0109544	0.0178415	0.0190543	0.0171952		0.0407296	0.0247651	0.00243989	0.0822865		0.0749463	0.00313597	0.082611	0.0646158		0.167765	0.478941	0.354319	0.441442		0.0222121	0.00119169	0.0502858	0.0199015

## Sheet: Fig 7b,d (right panel)
										Toc159				Toc132				Toc120				Toc75				Toc34				Toc33				Tic110				Tic56
										Expt 1	Expt 2	Expt 3	Expt 4	Expt 1	Expt 2	Expt 3	Expt 4	Expt 1	Expt 2	Expt 3	Expt 4	Expt 1	Expt 2	Expt 3	Expt 4	Expt 1	Expt 2	Expt 3	Expt 4	Expt 1	Expt 2	Expt 3	Expt 4	Expt 1	Expt 2	Expt 3	Expt 4	Expt 1	Expt 2	Expt 3	Expt 4
									WT	100	100	100	100	100	100	100	100	100	100	100	100	100	100	100	100	100	100	100	100	100	100	100	100	100	100	100	100	100	100	100	100
									RNAi-toc75	58.4291	59.8983	72.9814	79.7998	47.1564	66.8699	75.8577	74.6152	53.1512	68.2901	77.0473	69.8763	66.9803	54.5551	59.6815	66.738	54.0366	24.3766	44.4944	53.4308	83.9541	46.9123	48.5203	70.4636	109.229	100.074	113.586	97.3777	94.1515	98.4728	105.443	104.407
									Average (WT)	100				100				100				100				100				100				100
									Average (RNAi-toc75)	67.7771				66.1248				67.0912				61.9887				44.0846				62.4626				105.067				100.619
									STDV (RNAi-toc75)	18.5076				20.0792				18.7792				20.6943				31.2319				23.2386				5.6732				3.48096
									SE	9.25379				10.0396				9.38962				10.3471				15.616				11.6193				2.8366				1.74048
									ttest	0.00417086				0.00724631				0.00361297				0.000530553				0.0019819				0.0123765				0.137686				0.415122
										Toc159							Toc132					Toc75						Toc33				Toc34				Tic110			Tic56				Tic120
										Expt 1	Expt 2	Expt 3	Expt 4	Expt 5	Expt 6	Expt 7	Expt 1	Expt 2	Expt 3	Expt 4	Expt 5	Expt 1	Expt 2	Expt 3	Expt 4	Expt 5	Expt 6	Expt 1	Expt 2	Expt 3	Expt 4	Expt 1	Expt 2	Expt 3	Expt 4	Expt 1	Expt 2	Expt 3	Expt 1	Expt 2	Expt 3	Expt 4	Expt 1	Expt 2	Expt 3	Expt 4
									WT	100	100	100	100	100	100	100	100	100	100	100	100	100	100	100	100	100	100	100	100	100	100	100	100	100	100	100	100	100	100	100	100	100	100	100	100	100
									HA-Toc75#2	84.453	119.595	88.0785	122.742	74.2829	122.742	146.572	97.7781	94.8452	95.8443	85.5779	84.3811	270.911	241.867	156.457	193.333	274.837	199.905	160.554	155.987	172.682	172.682	99.3146	59.2678	65.9988	100.162	91.8242	95.3626	100.43	89.9532	86.8182	79.1643	77.3195	88.5491	64.1225	104.546	95.1039
									HA-Toc75#3	95.4071	147.096	111.209	148.643	78.3851	148.643	140.332	108.016	113.448	117.192	121.891	121.383	134.469	156.138	136.308	278.272	287.894	189.16		214.751	147.454	151.258	108.028	84.2455	79.7563	53.9829	85.8471	95.7674	121.263	93.2401	113.376	100.607	94.9029	88.2291	95.2296	119.642	132.335
									Average (WT)	100							100					100						100				100				100			100				100
									Average (HA-Toc75#2)	108.352							91.6853					222.885						165.476				81.1858				95.8723			83.3138				88.0804
									Average (HA-Toc75#3)	124.245							116.386					197.04						171.154				81.5032				100.959			100.532				108.859
									STDV (HA-Toc75#2)	26.2813							6.22607					47.2861						8.52698				21.6008				4.32542			6.04187				17.2689
									STDV (HA-Toc75#3)	29.0867							5.80121					69.5581						37.8037				22.1474				18.2701			9.12568				20.6458
									ttest (HA-Toc75#2)	0.216336							0.0202452					0.000707272						0.000299845				0.0899368				0.120082			0.00584493				0.130658
									ttest (HA-Toc75#3)	0.0347932							0.00160706					0.00944698						0.0413				0.0967227				0.467912			0.457304				0.226943

## Sheet: Fig 8e
												Toc75			Toc159
												3h	5h	7h	3h	5h	7h
											Expt 1	1	2.67371	2.53883	0.651417	1.59003	2.08865
											Expt 2	1	2.55472	2.64158	0.541822	1.47686	2.15094
											Expt 3	1	4.14168	4.13442	0.716244	2.45174	3.52984
											AVG	1	3.12337	3.10494	0.636494	1.83954	2.58981
											SD	0	0.883886	0.893032	0.0881633	0.533189	0.814687
											SE		0.510312	0.515592	0.0509011	0.307837	0.47036
											Ttest (1,1)				0.00952473	0.0120583	0.00397773

## Sheet: Figure 10b
								Experiments	Protoplast		WT	ko-toc33	ko-toc34							ko-toc33	ko-toc34
											normalized	normalized	normalized							normalized	normalized
								Experiment 1	2	1	112.416	59.6635	46.6587						1	229.214	274.769
										2	110.119	58.676	42.0654						2	224.55	274.5
										3	96.3393	71.7608	44.4829						3	216.049	232.298
										4	105.526	64.9304	49.8015						4	204.615	229.515
										5	115.438	66.2471	41.7027						5	197.845	226.575
										6	96.702	67.893	49.318						6	188.893	225.837
										7	115.559	47.5662	60.0761						7	187.539	221.315
										8	118.823	50.4466	61.8893						8	184.154	215.097
										9	112.537	36.2096	53.4278						9	180.167	213.375
										10	101.658	115.788	66.2409						10	179.038	211.673
										11	100.57	108.053	55.7245						11	177.759	210.107
										12	135.383	116.118	44.1203						12	171.892	209.961
										13	115.801	111.509	57.9003						13	170.011	207.474
										14	111.449	135.375	46.5378						14	169.358	206.853
										15	109.878	116.529	40.7357						15	168.807	204.634
										16	100.449	106.078	56.3289						16	165.498	204.063
										17	120.998	114.636	66.6035						17	164.896	201.456
										18	96.0976	75.2172	65.0321						18	163.09	197.024
										19	132.119	84.5165	58.8673						19	161.598	195.946
										20	121.603	97.8482	60.197						20	160.382	192.839
										21	105.526	60.4865	55.1201						21	160.382	192.443
										22	97.1855	65.095	46.4169						22	159.555	191.201
										23	95.2514	62.3793	42.9115						23	157.824	190.557
					WT	ko-toc33	ko-toc34			24	104.196	70.5264	47.5048				ko-toc33	ko-toc34	24	157.059	189.153
				AVERAGE	100	111.123	76.0319			25	100.328	59.9104	49.9224			AVERAGE	67.6864	100	25	156.696	187.808
				Count	1865	1475	1852			26	85.0977	54.2321	48.9554			Count	1112	904	26	154.815	186.928
				SD	47.8097	65.6149	58.0551			27	91.8669	65.4242	55.3619			SD	37.4254	39.2452	27	152.333	186.782
				SE	1.10707	1.51937	1.34431			28	120.636	51.5987	51.6147			SE	1.12231	1.30528	28	146.39	186.335
				ttest (1-tailed)		2.55046e-08	3.40948e-44			29	81.7132	58.1822	51.8564			ttest (1-tailed)	1.57823e-72		29	145.939	184.18
										30	104.68	61.6386	54.9992						30	145.788	183.391
										31	153.514	80.4841	53.9114						31	145.787	182.82
										32	168.141	79.9903	55.6036						32	145.337	182.6
										33	171.162	67.5638	50.5268						33	145.004	181.145
										34	196.063	61.474	40.0104						34	144.808	180.854
										35	178.173	61.0626	47.5048						35	144.585	178.622
										36	154.844	58.0177	169.591						36	143.757	178.508
										37	194.492	78.9205	170.558						37	142.807	177.874
									3	38	221.327	67.3992	154.119						38	141.782	177.85
										39	202.832	33.9876	162.459						39	141.576	177.46
										40	216.612	44.2745	144.086						40	141.538	176.532
										41	192.558	40.1597	191.349						41	141.5	176.34
										42	173.943	60.8157	188.69						42	141.148	175.556
										43	153.877	50.7757	208.03						43	140.953	173.688
										44	152.306	58.0177	170.558						44	140.899	173.604
										45	177.206	40.7358	113.262						45	140.221	172.483
										46	124.625	37.6909	111.086						46	140.172	171.342
										47	114.471	51.4341	103.35						47	139.928	171.164
										48	108.064	48.3892	126.8						48	139.488	171.133
									4	49	136.833	51.3518	120.998						49	139.394	170.968
										50	225.074	38.6784	138.767						50	139.319	169.313
										51	171.162	46.8256	110.603						51	139.018	169.259
										52	157.866	106.325	32.9995						52	138.792	168.732
										53	186.877	109.616	36.9885						53	138.561	168.431
										54	185.184	104.349	34.9336						54	138.491	168.281
										55	189.657	78.8382	29.7359						55	138.219	166.967
										56	193.162	82.5414	30.582						56	138.19	166.921
										57	154.24	77.7683	33.3622						57	138.122	165.422
										58	216.612	88.3843	26.9557						58	138.115	164.747
										59	165.119	82.2945	26.1095						59	137.78	164.367
										60	223.865	82.706	23.8129						60	137.664	163.404
										61	209.481	31.6011	27.4392						61	137.589	163.166
										62	208.03	39.666	28.1644						62	136.511	162.767
										63	194.613	37.7732	27.6809						63	136.385	162.654
										64	191.349	38.5961	215.525						64	136.267	162.416
										65	163.668	37.5263	217.459						65	136.267	161.887
										66	131.756	36.868	182.162						66	135.34	161.586
										67	194.854	40.9827	214.074						67	135.242	161.576
										68	214.92	36.6211	206.338						68	134.354	160.378
										69	235.348	40.4889	235.348						69	134.266	160.055
										70	256.381	37.0325	248.766						70	133.978	159.705
										71	165.602	34.8106	194.129						71	133.602	159.357
										72	191.953	25.0998	219.513						72	133.451	158.671
										73	189.778	41.4765	148.438						73	132.119	158.262
										74	189.657	38.6784	190.382						74	131.571	157.898
										75	151.097	31.6011	174.305						75	131.143	157.618
										76	208.997	40.9827	257.227						76	130.504	157.559
										77	175.635	48.1423	212.019						77	130.069	156.961
										78	145.657	49.8705	205.492						78	129.765	156.799
										79	163.668	50.1997	213.953						79	129.386	156.717
										80	202.832	28.3916	179.261						80	129.337	156.47
										81	245.744	53.9029	180.833						81	129.141	155.933
										82	173.217	49.459	212.744						82	128.897	155.718
										83	241.513	23.5362	161.251						83	128.561	155.399
										84	154.844	60.4865	195.58						84	128.361	155.336
										85	237.162	54.7259	145.536						85	128.185	154.81
										86	161.009	96.0377	162.218						86	127.824	154.728
										87	37.5929	81.8008	151.097						87	127.809	154.665
										88	40.6148	101.716	153.998						88	127.283	154.439
										89	40.0104	96.4492	183.734						89	127.057	154.094
										90	39.5269	99.8233	217.217						90	127.043	153.523
										91	36.9885	88.0552	199.931						91	126.229	153.522
										92	35.7797	99.2472	202.591						92	126.018	153.23
										93	42.6697	97.1076	97.3064						93	125.969	153.016
										94	36.2632	100.564	161.009						94	125.774	152.952
										95	41.5818	100.646	133.086						95	125.402	152.422
										96	40.8566	66.2471	120.877						96	125.383	151.983
										97	43.5159	71.9254	154.602						97	125.286	151.983
										98	45.3291	79.4965	118.823						98	125.042	151.747
										99	43.8785	75.8756	92.4713						99	125.026	151.684
										100	36.2632	75.6287	166.448						100	124.951	151.581
										101	56.6915	78.1798	134.778						101	124.951	151.251
										102	47.8675	67.4815	145.295						102	124.798	150.904
										103	39.7687	67.4815	131.515						103	124.798	150.753
										104	49.1971	59.9104	207.063						104	124.7	150.151
										105	44.6038	69.7035	234.14						105	123.87	149.147
										106	42.3071	69.5389	242.964						106	123.578	148.374
										107	38.3182	70.0327	152.306						107	123.296	148.225
										108	44.7247	74.1474	147.471						108	123.138	148.12
										109	42.7906	78.2621	223.382						109	122.65	147.669
										110	44.1203	46.661	202.832						110	122.619	145.833
										111	33.8457	37.1148	197.756						111	122.451	145.784
										112	42.6697	58.676	155.811						112	122.357	145.507
										113	38.8017	38.3493	74.3396						113	122.162	145.443
										114	37.1094	65.4242	56.9333						114	122.162	144.863
										115	36.9885	42.1348	70.1089						115	122.017	144.509
										116	33.2413	46.2495	68.2958						116	121.869	144.011
										117	31.7908	49.5413	61.5266						117	121.772	143.983
										118	30.8238	53.1623	74.0979						118	121.716	143.81
										119	33.9666	52.5862	74.5814						119	121.49	143.693
										120	35.0545	50.7757	68.9002						120	121.49	143.187
										121	34.3292	52.3393	69.7463						121	121.284	142.679
									5	122	81.1088	61.8855	61.8893						122	120.991	142.478
										123	69.021	56.0426	66.6035						123	120.796	142.109
										124	66.3617	72.7484	69.7463						124	120.747	141.997
										125	76.6363	80.8955	65.9991						125	120.552	141.353
										126	49.0763	72.7484	81.7132						126	120.503	140.899
										127	81.5923	77.9329	64.0651						127	120.437	140.709
										128	60.0761	66.0002	72.2847						128	119.771	140.447
										129	48.9554	58.7583	76.2737						129	119.384	140.417
									1	130	70.1089	72.2546	70.7133						130	119.38	140.333
										131	63.3398	80.0726	83.6472						131	119.309	140.172
										132	71.3177	71.1025	86.0648						132	119.233	139.762
										133	80.6253	81.3893	96.5811						133	119.083	139.695
										134	72.043	80.4018	97.1855						134	118.599	139.598
										135	70.9551	78.7559	90.6581						135	118.481	139.394
										136	64.4277	80.5664	83.889						136	118.404	138.867
										137	74.8232	31.6834	102.504						137	118.256	138.748
										138	68.7793	35.7981	84.7351						138	117.818	138.558
										139	75.3067	42.464	89.0867						139	117.77	138.077
										140	63.3398	31.6834	70.3507						140	117.574	137.878
										141	74.0979	38.267	85.2186						141	117.379	137.14
										142	60.9222	36.868	90.1746						142	117.379	137.137
										143	93.8009	51.8456	83.1637						143	117.314	136.999
										144	78.0868	40.4889	73.01						144	117.184	136.909
										145	81.5923	40.4066	101.537						145	117.052	136.782
										146	99.8448	41.7233	80.3835						146	116.901	136.555
										147	69.7463	40.3243	74.2188						147	116.696	136.414
										148	64.6694	39.4191	90.779						148	116.501	136.148
										149	54.1531	37.2794	100.812						149	116.149	136.072
										150	58.0212	73.5713	80.3835						150	115.72	135.73
										151	52.2191	76.4516	82.6802						151	115.698	135.197
										152	58.2629	78.2621	97.7899						152	115.698	134.998
										153	69.8672	79.2497	73.977						153	115.671	134.956
										154	70.4716	91.923	76.2737						154	115.427	134.805
										155	74.944	84.5165	102.746						155	115.322	134.705
										156	66.6035	82.13	50.5268						156	114.87	134.566
										157	64.0651	77.1923	51.252						157	114.87	134.508
										158	56.9333	88.2198	53.9114						158	114.778	134.504
										159	65.8782	96.943	58.3838						159	114.646	134.499
										160	82.3176	86.6562	57.2959						160	114.334	133.924
									6	161	139.493	91.6761	60.6805						161	114.269	133.747
										162	179.745	90.3594	47.5048						162	114.118	133.738
										163	252.15	63.5314	47.9884						163	114.043	133.677
										164	136.592	56.6187	53.5487						164	113.366	133.455
										165	142.635	53.656	50.0433						165	113.366	133.226
										166	134.899	63.0376	55.7245						166	112.839	133.15
										167	131.152	47.3194	52.4608						167	112.791	133.103
										168	150.855	54.0675	41.9445						168	112.614	133.041
										169	189.294	61.8032	55.6036						169	112.463	132.925
										170	149.525	51.3518	55.6036						170	112.463	132.473
										171	164.514	50.4466	49.318						171	111.522	132.343
										172	161.613	65.3419	49.1971						172	111.335	132.248
										173	145.657	63.696	55.7245						173	111.327	131.646
										174	121.24	65.6711	48.7136						174	110.357	131.265
										175	151.701	64.8481	47.1422						175	110.058	131.044
										176	165.723	69.5389	55.3619						176	110.056	130.948
										177	134.657	52.9977	34.571						177	109.814	130.504
										178	151.701	52.9977	33.8457						178	109.68	130.442
										179	144.69	52.9154	33.6039						179	109.529	130.215
										180	208.997	43.5338	35.0545						180	109.525	129.991
										181	146.624	52.257	31.1864						181	109.467	129.776
										182	168.141	58.3468	32.516						182	109.379	129.288
										183	156.778	31.7657	36.9885						183	109.18	129.013
										184	197.756	32.3418	35.1753						184	109.174	128.938
										185	135.504	63.3668	35.2962						185	108.927	128.938
										186	157.141	36.4565	37.1094						186	108.927	128.938
										187	182.767	32.2595	36.3841						187	108.753	128.657
										188	153.273	42.7109	35.2962						188	108.326	128.561
										189	139.613	36.3742	33.8457						189	108.326	128.411
										190	127.284	37.8555	32.9995						190	108.175	128.361
										191	141.91	44.4391	33.1204						191	108.008	127.779
										192	86.3065	45.0974	35.7797						192	107.96	127.775
										193	84.7351	46.0027	33.8457						193	107.95	127.358
										194	96.3393	46.2495	42.7906						194	107.911	127.077
										195	90.1746	23.8654	33.1204						195	107.724	126.848
										196	79.2956	51.0226	39.6478						196	107.13	126.831
										197	86.0648	47.0725	36.6259						197	106.935	126.763
										198	68.5375	27.9801	39.4061						198	106.788	126.192
										199	84.3725	45.3443	58.8673						199	106.144	126.129
										200	75.7902	26.252	58.0212						200	105.666	126.079
										201	95.6141	27.4864	58.7464						201	105.542	125.92
										202	74.7023	31.6011	62.3728						202	105.467	125.676
										203	66.2409	32.7532	45.8126						203	105.313	125.402
										204	101.054	48.3892	53.9114						204	105.166	125.383
										205	93.8009	55.2196	63.2189						205	105.166	125.042
										206	65.8782	38.7607	67.2079						206	105.091	125.026
										207	85.4604	28.3093	60.0761						207	104.715	124.875
										208	110.724	35.6335	65.0321						208	104.489	124.8
										209	95.735	32.5886	59.9552						209	104.201	124.797
										210	77.8451	26.6634	65.153						210	103.713	124.733
										211	79.2956	37.9378	59.4717						211	103.225	124.327
										212	90.2955	48.8007	63.7024						212	103.177	124.274
										213	83.6472	45.262	58.7464						213	103.148	124.198
										214	73.4935	166.235	58.1421						214	103.031	124.114
										215	55.1201	163.19	58.9882						215	102.909	124.093
										216	68.2958	161.38	65.3947						216	102.533	123.897
										217	78.2077	171.173	60.197						217	102.2	123.822
										218	73.2517	174.876	76.0319						218	102.157	123.773
										219	74.944	138.255	59.23						219	101.81	123.747
									7	220	87.5153	180.719	71.8012						220	101.104	123.672
										221	117.856	144.18	66.2409						221	100.492	123.597
										222	130.789	179.32	73.2517						222	100.492	123.529
										223	133.207	169.198	53.4278						223	100.352	123.07
										224	107.339	169.28	61.164						224	100.201	122.923
										225	154.602	162.696	54.3949						225	100.164	122.844
										226	120.877	116.611	50.8894						226	99.2233	122.694
										227	150.855	135.539	49.318						227	99.2233	122.631
										228	118.218	133.729	58.6256						228	99.0728	122.406
										229	141.427	103.444	53.1861						229	98.9224	122.309
										230	161.734	124.182	56.4498						230	98.3206	122.28
										231	132.482	152.245	72.043						231	98.1007	122.221
										232	42.7906	135.704	73.01						232	97.8566	121.866
										233	46.0543	153.315	52.4608						233	97.794	121.641
										234	47.384	137.596	78.5704						234	97.5683	121.528
										235	42.3071	145.991	53.1861						235	97.1922	121.49
										236	53.1861	147.719	47.9884						236	97.117	120.992
										237	57.0542	102.128	49.1971						237	97.117	120.649
										238	40.9775	132.494	48.5927						238	96.7408	120.6
										239	47.8675	121.055	51.252						239	96.7341	120.588
										240	50.6477	111.838	35.9006						240	96.6536	120.512
										241	44.1203	140.641	45.0873						241	96.5904	120.466
										242	43.0324	136.28	37.8346						242	96.4901	120.358
										243	49.318	135.539	48.351						243	96.2948	120.211
										244	50.285	135.375	46.6587						244	96.246	120.173
										245	45.9334	135.21	39.6478						245	96.1972	120.061
										246	48.5927	138.008	41.461						246	95.9133	120.041
										247	48.351	200.387	57.2959						247	95.8556	119.91
										248	51.252	276.592	67.8123						248	95.8381	119.868
										249	50.285	241.041	64.0651						249	95.6269	119.819
										250	41.5818	154.055	43.8785						250	95.3665	119.47
										251	53.6696	140.065	35.9006						251	95.3187	119.459
										252	43.5159	170.267	40.6148						252	95.2494	119.354
										253	52.5817	185.492	91.1416						253	95.0858	119.28
										254	42.3071	152.739	77.4825						254	95.0106	119.09
										255	57.0542	157.676	95.0097						255	94.9283	118.941
										256	47.1422	154.467	99.603						256	94.7097	118.933
										257	43.395	127.639	100.57						257	94.6059	118.836
										258	52.4608	128.133	109.757						258	94.489	118.795
										259	52.5817	131.918	92.8339						259	94.1474	118.707
										260	47.9884	135.292	82.3176						260	94.0497	118.632
										261	49.318	124.923	113.141						261	93.807	118.481
										262	53.0652	140.559	102.504						262	93.7318	118.301
										263	47.384	108.3	87.5153						263	93.5527	118.18
										264	53.7905	110.192	86.3065						264	93.3665	118.012
										265	46.1752	104.432	104.438						265	92.976	117.879
										266	52.5817	100.893	74.944						266	92.8291	117.77
										267	45.2082	117.352	85.5812						267	92.5856	117.353
										268	39.5269	124.841	87.5153						268	92.4411	117.282
										269	50.0433	113.649	85.7021						269	92.3025	117.135
										270	38.1973	145.744	81.9549						270	92.1951	117.073
										271	40.0104	89.3719	63.4607						271	92.1486	117.014
										272	42.0654	98.5066	108.669						272	91.9023	116.997
										273	46.0543	78.8382	89.6911						273	91.2493	116.807
										274	38.0764	101.469	95.1306						274	91.2493	116.605
									8	275	30.8238	113.649	85.823						275	91.0989	116.45
										276	36.1424	113.237	83.5263						276	90.8285	116.3
										277	35.538	98.6712	81.834						277	90.4218	116.136
										278	33.2413	76.2048	77.3616						278	90.3466	116.074
										279	36.6259	90.0302	79.7791						279	90.3405	115.964
										280	39.5269	79.9903	91.6251						280	90.1941	115.623
										281	58.1421	57.3593	80.3835						281	89.4439	115.397
										282	59.4717	51.8456	58.6256						282	89.3987	115.322
										283	55.1201	48.5538	71.6803						283	89.3402	115.2
										284	42.6697	58.4291	75.911						284	89.0678	115.025
										285	57.4168	54.0675	74.8232						285	89.0227	114.87
										286	60.8014	65.1773	70.3507						286	88.8275	114.402
										287	60.6805	56.6187	80.2626						287	88.7787	114.264
										288	53.0652	55.1373	86.0648						288	88.6322	114.207
									9	289	83.7681	154.138	80.2626						289	88.3394	114.147
										290	79.4165	133.235	80.9879						290	88.3394	114.089
										291	74.2188	120.726	60.6805						291	87.8641	113.855
										292	72.4056	107.065	71.5595						292	87.8025	113.855
										293	68.1749	138.09	78.5704						293	87.7605	113.426
										294	86.3065	102.128	75.4275						294	87.7049	113.366
										295	82.5593	116.694	79.0539						295	87.5632	113.153
										296	146.624	115.706	65.8782						296	87.2623	112.977
										297	90.5372	114.389	84.7351						297	87.1755	112.86
										298	83.1637	114.554	70.4716						298	87.1681	112.84
										299	72.043	119.985	69.1419						299	87.1119	112.626
										300	94.1635	102.786	76.6363						300	87.0216	112.538
										301	115.68	146.155	97.669						301	86.7357	112.313
										302	90.0537	99.0826	91.1416						302	86.7074	112.275
										303	102.021	122.783	77.8451						303	86.68	112.099
										304	86.4274	109.123	65.0321						304	86.5319	111.937
										305	89.0867	114.554	89.9328						305	86.4848	111.924
										306	58.3838	130.601	75.1858						306	86.4348	111.815
										307	58.6256	136.774	61.7684						307	86.2092	111.807
										308	66.9661	124.841	64.4277						308	85.9967	111.807
										309	133.69	100.07	81.5923						309	85.6826	111.786
										310	104.196	102.868	78.8121						310	85.5086	111.41
										311	152.185	77.7683	71.3177						311	85.4569	111.163
										312	139.976	88.3021	72.7682						312	85.0808	111.109
										313	137.559	77.9329	74.3396						313	85.0692	111.034
										314	107.339	76.0402	85.2186						314	84.9718	110.909
										315	145.053	83.6113	73.2517						315	84.7046	110.754
										316	110.603	94.4741	79.6583						316	84.6294	110.733
										317	135.745	103.033	65.6365						317	84.6012	110.693
										318	140.58	93.5689	83.889						318	84.6012	110.656
										319	151.339	88.3843	61.164						319	84.4837	110.592
										320	36.9885	80.5664	55.3619						320	84.4037	110.582
										321	35.2962	92.0876	62.6145						321	84.1909	110.582
										322	43.6368	103.527	58.2629						322	84.1781	110.507
										323	32.1534	85.7509	73.01						323	84.1491	110.286
										324	32.9995	51.9279	64.5486						324	84.0933	110.253
										325	32.0325	68.1399	65.3947						325	83.9957	110.205
										326	38.3182	61.474	71.3177						326	83.8955	110.169
										327	46.7796	71.7608	63.4607						327	83.8772	109.935
										328	45.2082	58.7583	70.4716						328	83.8492	109.521
										329	42.1862	54.3144	65.3947						329	83.6515	109.473
										330	40.6148	58.0177	67.087						330	83.5762	109.379
										331	40.1313	53.4092	100.207						331	83.4895	109.131
										332	37.2303	70.3618	90.8999						332	83.3882	108.999
										333	33.3622	67.1524	124.02						333	83.2001	108.882
										334	39.4061	57.1124	100.812						334	82.846	108.627
										335	51.8564	58.1822	155.932						335	82.8243	108.355
										336	38.9225	65.1773	93.4383						336	82.6779	108.326
										337	39.1643	52.0924	123.899						337	82.6735	108.252
										338	42.6697	42.2994	115.801						338	82.4338	108.25
										339	51.4938	38.4316	119.427						339	82.385	108.106
										340	39.6478	46.4964	119.306						340	82.3726	108.056
										341	47.0213	39.9952	118.943						341	82.1898	107.945
										342	45.5708	40.4066	111.691						342	81.9213	107.929
										343	39.7687	46.8256	157.382						343	81.897	107.874
										344	48.351	42.0525	132.361						344	81.8482	107.862
										345	54.9992	43.863	88.9658						345	81.6204	107.653
										346	42.1862	44.7682	131.756						346	81.6204	107.423
										347	53.0652	37.8555	117.735						347	81.6204	107.419
										348	44.6038	34.2345	120.031						348	81.5065	107.36
										349	46.6587	110.933	116.405						349	81.3601	107.358
										350	41.9445	129.861	124.746						350	81.3248	106.972
										351	40.7357	116.118	93.0757						351	81.0673	106.914
										352	43.6368	108.3	107.944						352	81.0186	106.837
										353	40.2522	114.472	117.614						353	80.7177	106.52
										354	58.7464	97.7659	136.954						354	80.1546	106.483
										355	50.0433	110.192	116.163						355	79.9935	106.483
										356	48.351	125.746	124.746						356	79.9206	106.28
										357	54.9992	126.734	93.0757						357	79.8471	106.19
									10	358	105.405	84.8457	97.5481						358	79.7983	106.144
										359	70.1089	96.5315	110.482						359	79.7007	106.132
										360	157.02	89.2073	58.9882						360	79.5893	106.132
										361	151.339	96.7784	60.197						361	79.5893	106.09
										362	80.5044	133.893	65.8782						362	79.5893	105.773
										363	115.559	108.053	55.9663						363	79.5696	105.773
										364	75.1858	96.943	52.5817						364	79.514	105.646
										365	85.4604	80.4841	47.384						365	79.3931	105.605
										366	113.02	56.6187	33.0001						366	79.277	105.422
										367	88.9658	58.7583	33.4116						367	79.1638	105.422
										368	106.01	97.1076	32.0949						368	79.1638	105.392
										369	124.262	97.1899	32.5886						369	79.1379	105.373
										370	76.2737	96.5315	29.2969						370	79.0174	104.845
										371	99.2404	106.983	36.7034						371	79.0174	104.715
										372	122.57	106.571	32.2595						372	79.0127	104.695
										373	112.658	93.9804	32.2595						373	78.9845	104.552
										374	113.746	49.8705	43.2046						374	78.9686	104.377
										375	144.449	55.2196	37.0325						375	78.9122	104.201
										376	95.6141	47.9777	31.848						376	78.6865	104.201
										377	126.559	34.3168	33.3293						377	78.6865	104.188
										378	190.624	31.025	29.2969						378	78.5782	104.113
										379	75.5484	48.1423	42.2994						379	78.5293	104.104
										380	66.3617	23.4539	46.5787						380	78.3856	104.026
										381	116.163	33.9876	37.2794						381	78.1389	104.026
										382	102.746	33.8231	53.9029						382	78.0847	103.586
										383	53.0652	30.8605	52.257						383	78.0484	103.436
										384	78.5704	38.267	54.9728						384	77.2604	103.285
										385	142.756	29.2146	55.9603						385	76.8059	103.173
										386	97.1855	42.6286	48.8007						386	76.7723	103.135
										387	82.6802	33.9876	52.9154						387	76.7723	103.06
										388	73.01	42.7932	42.1348						388	76.1866	102.972
										389	105.043	21.1497	62.5439						389	76.1289	102.856
										390	79.2956	158.582	57.1124						390	76.0957	102.855
										391	115.196	151.34	59.9927						391	75.9914	102.855
									11	392	161.976	182.282	25.5113						392	75.8938	102.446
										393	143.844	145.332	27.8979						393	75.8836	102.329
										394	159.317	146.567	29.626						394	75.845	102.285
										395	153.514	138.749	29.626						395	75.8251	102.095
										396	150.855	122.454	31.6011						396	75.7081	102.007
										397	167.899	139.736	28.9677						397	75.6023	101.931
										398	145.536	130.19	28.3093						398	75.5884	101.931
										399	145.657	136.115	22.631						399	75.4518	101.627
										400	140.097		25.2644						400	75.3569	101.51
										401	171.525	73.8155	48.8007						401	75.1509	101.276
										402	126.8	68.3812	72.7484						402	75.1129	101.029
										403	148.8	67.2491	49.6236						403	75.0153	100.827
										404	135.745	66.1169	102.621						404	75.006	100.803
									12	405	108.064	73.3626	64.6835						405	74.9252	100.577
										406	88.3614	60.9091	49.2944						406	74.889	100.515
										407	108.79	69.5133	99.6587						407	74.6248	100.319
										408	108.548	97.364	97.6013						408	74.3808	100.004
										409	83.1637	93.7411	83.6936						409	74.332	99.9885
										410	87.6362	100.308	93.2397						410	74.2482	99.93
										411	102.262	123.403	70.6087						411	73.8944	99.93
										412	84.856	109.365	90.8532						412	73.8721	99.9065
										413	121.24	81.0612	54.3967						413	73.7189	99.8251
										414	113.987	76.0797	47.1548						414	73.5023	99.7545
										415	99.2404	81.0612	46.0849						415	73.3071	99.7487
										416	72.043	71.3248	42.2171						416	72.9884	99.696
										417	79.2956	50.267	42.2994						417	72.9654	99.6625
										418	69.8672	59.5505	50.0351						418	72.8616	99.449
										419	126.68	69.7398	40.7358						419	72.7214	99.2279
										420	123.899	72.9098	40.9827						420	72.575	99.178
										421	93.5592	55.9277	39.0899						421	72.4774	98.8609
										422	90.1746	72.9098	40.7358						422	72.0666	98.7341
										423	85.5812	65.8905	52.3393						423	71.9405	98.7014
										424	77.1198	116.384	45.3443						424	71.841	98.6429
										425	68.4166	150.575	42.2171						425	71.7836	98.6215
										426	112.416	121.139	45.1797						426	71.6905	98.6215
										427	98.0316	138.574	39.666						427	71.55	98.5439
										428	107.581	132.687	41.8879						428	71.5401	98.5399
										429	116.405	121.139	42.2171						429	71.4956	98.1495
										430	98.9986	147.405	35.3044						430	71.1639	97.8823
										431	119.306	119.327	36.7034						431	71.1639	97.8238
										432	108.427	128.385	177.345						432	70.863	97.794
										433	74.944	157.594	148.048						433	70.863	97.4179
									13	434	77.8451	121.818	195.532						434	70.7203	97.4142
										435	109.515	91.024	222.607						435	70.501	97.2756
										436	69.8672	80.1554	177.674						436	70.3885	97.271
										437	69.6254	91.2504	153.562						437	69.8812	97.1217
										438	80.0209	89.439	33.9054						438	69.8812	96.816
										439	132.119	100.987	34.7283						439	69.8178	96.5389
										440	187.964	82.1933	35.2221						440	69.7346	96.4781
										441	58.2629	90.7976	29.9552						441	69.6594	96.3611
										442	85.7021	102.119	33.4116						442	69.5649	96.3244
										443	62.7354	78.5705	19.833						443	69.509	96.2441
										444	64.6694	125.441	41.2296						444	69.5064	96.0508
										445	56.9333	88.3068	40.8181						445	69.3308	95.7629
										446	152.547	116.384	32.0949						446	69.2833	95.425
										447	98.8778	141.517	40.3243						447	69.2138	95.308
										448	200.536	103.251	33.0824						448	69.1097	95.0106
									14	449	55.9663	62.9469	35.1398						449	69.0576	94.7229
										450	72.043	82.1933	28.3916						450	68.8657	94.4889
										451	104.317	94.6468	30.449						451	68.8657	94.1684
									15	452	49.1971	70.6455	19.0923						452	68.5729	94.0793
										453	47.9884	86.4954	35.7158						453	68.4752	94.0793
										454	54.274	88.9861	36.9503						454	68.4558	94.0415
										455	62.3728	97.8168	28.3093						455	68.0044	94.0415
										456	56.8124	82.6462	34.646						456	68.0044	93.9781
										457	88.1197	106.874	27.9801						457	67.9788	93.807
										458	64.9112	120.007	29.9552						458	67.6283	93.7868
										459	81.2297	72.2305	25.5936						459	67.5531	93.7283
										460	126.559	120.46	26.0051						460	67.5349	93.7081
										461	56.3289	170.727	16.9527						461	67.4779	93.7081
										462	112.295	167.33	38.267						462	67.2063	93.5813
										463	85.2186	172.312	31.6011						463	67.1661	93.5061
										464	78.0868	182.727	31.3542						464	67.1017	93.4942
										465	67.087	114.799	23.6185						465	66.9513	93.4357
										466	69.8672	90.5711	32.0126						466	66.8158	93.3772
										467	67.6914	105.515	28.3093						467	66.767	93.3556
										468	61.5266	141.065	30.8605						468	66.5751	93.1432
										469	80.6253	92.3826	30.9428						469	66.5225	93.0847
										470	66.4826	91.7033	38.6784						470	66.5203	92.976
										471	94.0427	100.534	34.3991						471	66.4247	92.9092
										472	78.4495	162.575	36.9503						472	66.1715	92.6832
										473	60.0761	201.521	28.9677						473	66.1129	92.6344
										474	49.318	172.764	49.7059						474	66.0764	92.5856
									16	475	42.0654	181.595	37.8555						475	65.9496	92.583
										476	28.5271	183.633	37.3617						476	65.8227	92.5581
										477	37.8346	143.329	46.0027						477	65.8204	92.5196
										478	40.6148	184.312	38.843						478	65.7421	92.4411
									17	479	220.843	201.521	24.2769						479	65.7034	92.3415
										480	170.558	127.932	26.5811						480	65.5972	92.3025
										481	239.096	154.424	40.8181						481	65.5957	92.152
										482	192.195	142.197	25.5113						482	65.4981	92.1486
										483	226.403	184.086	40.4066						483	65.4423	91.9999
										484	231.239	218.276	25.5113						484	65.2963	91.9731
										485	267.864	184.086	44.7682						485	65.254	91.9264
										486	287.93	172.538	26.0051						486	65.2052	91.9145
										487	226.162	244.089	49.6236						487	65.0013	91.856
										488	132.723	200.162	30.3667						488	64.8148	91.8221
										489	130.789	126.573	34.8929						489	64.7447	91.6319
										490	135.262	200.162	28.227						490	64.6945	91.622
										491	148.558	86.9483	29.4614						491	64.6813	91.622
										492	166.932	71.7776	33.5762						492	64.4911	91.4142
										493	149.767	87.1747	27.2395						493	64.4911	91.3295
										494	145.657	72.9098	29.1323						494	64.4747	91.0726
										495	148.196	73.1362	29.1323						495	63.8386	91.0236
										496	159.317	77.8912	31.3542						496	63.7918	90.9343
										497	137.438	85.3633	23.3717						497	63.7165	90.9343
										498	147.712	103.025	28.6385						498	63.6922	90.8614
										499	154.723	71.5512	22.3018						499	63.5386	90.7444
										500	143.844	57.2862	25.9228						500	63.096	90.6859
										501	132.965	83.5519	29.2146						501	63.0577	90.5845
										502	164.272	98.0432	20.2445						502	62.8951	90.5538
										503	170.075	68.6076	25.2644						503	62.8138	90.5357
										504	137.679	93.7411	23.8654						504	62.8137	90.2368
										505	146.624	88.7597	23.4539						505	62.7789	90.0457
									18	506	54.9992	112.761	22.5487						506	62.7161	89.9253
										507	38.8017	74.4948	26.9926						507	62.6025	89.9012
										508	49.5598	120.912	29.4614						508	62.5887	89.6328
										509	50.6477	105.742	29.05						509	62.5697	89.5596
										510	41.9445	116.384	17.7756						510	62.5697	89.5108
										511	51.4938	51.6255	21.8081						511	62.4377	89.4439
										512	46.4169	62.2677	18.8455						512	62.2872	89.1647
									19	513	190.745	87.6276	20.3268						513	62.2716	89.1587
										514	174.789	76.3062	22.0549						514	62.2515	89.1062
										515	202.832	96.6847	17.3641						515	62.228	88.9685
										516	172.009	71.3248	16.1297						516	62.1368	88.7669
										517	165.602	60.2298	22.2195						517	62.0328	88.7669
										518	189.294	69.5133	15.7183						518	61.984	88.6164
										519	186.151	79.929	19.9976						519	61.8864	88.5796
										520	184.58	110.27	18.2694						520	61.7834	88.4626
										521	171.283	101.893	20.3268						521	61.6912	88.4041
										522	196.426	77.4383	34.2345						522	61.6375	88.3907
										523	192.316	85.1369	18.1871						523	61.535	87.8641
										524	161.613	77.6647	19.01						524	61.3845	87.7537
										525	164.393	88.9861	19.0923						525	61.3838	87.6435
										526	129.822	98.949	19.2569						526	61.3495	87.1119
										527	168.624	121.592	25.6759						527	61.2569	87.0367
										528	153.514	59.3241	27.7333						528	61.0079	86.9415
										529	158.47	78.5705	21.3143						529	61.0034	86.8829
										530	179.503	86.0426	23.2894						530	60.9399	86.749
										531	173.943	555.654	37.9378						531	60.9058	86.7074
										532	190.019	592.109	22.2195						532	60.7827	86.7074
										533	187.239	435.194	29.4614						533	60.7827	86.6489
										534	183.492	441.761	23.3717						534	60.7075	86.5904
										535	148.196	376.097	31.1896						535	60.7075	86.5336
										536	172.13	349.378	22.8779						536	60.6863	86.4348
										537	180.712	417.533	27.8156						537	60.6229	86.2394
									20	538	116.163	450.818	28.7208						538	60.557	86.0587
										539	108.185	381.757	25.7582						539	60.4066	86.0587
										540	83.1637	391.267	40.0774						540	60.3692	86.0053
										541	129.097	355.945	48.3892						541	60.3314	85.8298
										542	63.098	352.095	43.2046						542	60.2424	85.7128
										543	53.6696	97.8168	47.5662						543	60.1057	85.4203
										544	69.2628	76.0797	44.5214						544	59.9887	85.3817
										545	88.3614	114.12	40.4889						545	59.8365	85.3033
										546	88.3614	98.949	49.7059						546	59.7357	85.2905
										547	57.5377	124.535	47.8954						547	59.7351	85.1862
										548	71.5595	92.3826	44.0276						548	59.4461	85.156
										549	94.1635	121.592	42.5463						549	59.4431	85.1003
										550	81.834	118.648	40.9004						550	59.4431	85.0107
									21	551	56.8124	87.6276	43.2046						551	59.3846	84.6294
										552	67.8123	108.912	36.868						552	59.3546	84.3285
										553	64.3068	119.554	45.5089						553	59.2782	84.2501
										554	63.8233	99.1754	36.6211						554	59.2782	84.2125
										555	99.603	101.893	43.3692						555	59.2782	84.1916
										556	63.8233	93.0618	46.2495						556	59.1278	84.1781
										557	98.5151	86.9483	36.7034						557	59.0921	83.9576
										558	74.5814	91.024	47.0725						558	59.0068	83.7821
										559	58.6256	90.5711	42.7932						559	58.8581	83.6515
										560	58.6256	90.5711	44.3568						560	58.7628	83.5564
										561	69.1419	92.1561	42.7109						561	58.6571	83.314
										562	69.2628	80.6083	34.7283						562	58.5676	83.197
										563	65.0321	89.6654	52.7508						563	58.225	83.197
										564	123.295	98.949	40.8181						564	58.1498	83.197
										565	71.8012	70.1926	46.8256						565	57.9994	82.824
										566	67.9331	90.7976	48.883						566	57.7867	82.7755
										567	71.8012	79.0233	49.7059						567	57.548	82.7755
										568	63.7024	81.514	38.7607						568	57.3223	82.7488
										569	59.8343	83.7783	59.3344						569	57.262	82.7289
										570	55.9663	83.5519	45.7558						570	57.2471	82.6779
										571	51.0103	82.8726	42.1348						571	57.1352	82.6272
										572	56.3289	95.5525	47.8954						572	56.7205	82.2609
									22	573	173.822	84.684	50.7757						573	56.6913	82.2222
										574	193.646	74.4948	49.2944						574	56.4948	82.2024
										575	237.162	71.7776	48.5538						575	56.4689	82.0854
										576	209.722	80.1554	37.9378						576	56.4376	81.6204
										577	180.47	67.2491	47.4017						577	56.4376	81.6041
										578	239.942	75.4005	45.6735						578	56.3225	81.5003
										579	232.568	73.8155	47.1548						579	56.2253	81.3833
										580	197.756	71.3248	64.5189						580	56.2253	81.2625
										581	191.833	78.1176	47.7308						581	55.9808	81.0938
										582	145.053	96.6847	47.5662						582	55.9327	81.0419
										583	124.504	91.2504	52.3393						583	55.8178	80.7397
										584	126.438	86.269	47.484						584	55.7426	80.7248
										585	143.119	95.779	49.5413						585	55.6987	80.6424
										586	141.185	85.1369	47.3194						586	55.6402	80.4472
										587	157.02	81.0612	43.4515						587	55.6402	79.9447
										588	150.976	92.3826	18.8455						588	55.6132	79.8036
										589	161.976	89.439	19.5038						589	55.2962	79.7102
										590	144.69	72.2305	24.1946						590	55.216	79.514
										591	158.591	109.138	22.3018						591	54.9903	79.4526
										592	152.306	110.044	20.9028						592	54.9157	79.2884
										593	168.141	97.364	17.8579						593	54.8399	79.277
										594	166.932	66.7962	22.3018						594	54.7646	79.2185
										595	158.47	100.308	24.2769						595	54.7255	79.1015
										596	137.196	75.174	24.03						596	54.7119	78.9686
										597	165.723	76.9855	22.0549						597	54.6142	78.9686
										598	141.185	115.931	23.0425						598	54.419	78.9198
										599	141.789	140.159	23.0425						599	54.3702	78.7618
										600	156.415	130.649	22.7133						600	54.2238	78.4609
										601	113.987	97.364	22.1372						601	54.2238	78.3994
									23	602	64.3068	58.4184	25.5936						602	54.0876	78.3409
										603	73.977	117.29	21.8904						603	53.9371	78.2853
										604	66.4826	125.667	24.6061						604	53.7357	78.1877
										605	53.6696	108.459	18.5986						605	53.7357	77.9346
										606	71.4386	95.779	21.3143						606	53.7115	77.6996
										607	64.6694	76.759	22.5487						607	53.7115	77.6973
										608	56.8124	77.6647	20.9851						608	53.7109	77.6388
										609	75.3067	84.684	18.2694						609	53.6362	77.6334
										610	64.9112	82.1933	23.4539						610	53.561	77.4633
										611	65.2738	89.439	19.1746						611	53.4169	77.4048
										612	69.5045	68.3812	22.4664						612	53.3938	77.3463
										613	68.4166	82.6462	24.4415						613	53.2999	77.3463
										614	71.4386	69.0605	19.9976						614	53.2035	77.2573
										615	63.098	59.7769	21.8904						615	53.1849	77.1628
										616	53.6696	76.9855	25.1821						616	52.9499	77.1123
										617	69.1419	76.0797	22.8779						617	52.906	77.0538
										618	58.6256	66.1169	25.3467						618	52.7597	77.0469
										619	65.0321	66.1169	20.9851						619	52.7335	76.9953
										620	62.0101	72.2305	23.9477						620	52.5078	76.92
										621	67.8123	125.667	26.1697						621	52.4326	76.8197
										622	56.6915	73.8155	19.9976						622	52.4326	76.7932
										623	65.9991	86.269	23.0425						623	52.3158	76.7027
										624	63.8233	110.95	21.7258						624	51.9353	76.6442
										625	63.2189	72.9098	20.2445						625	51.8308	76.6259
										626	37.5929	85.1369	24.853						626	51.7556	76.5771
										627	41.0983	82.6462	26.6634						627	51.7556	76.5272
										628	39.5269	86.269	28.9677						628	51.7556	76.4102
										629	31.6699	85.1369	26.1697						629	51.4547	76.3545
										630	39.7687	63.6262	24.4415						630	51.393	76.1762
										631	39.0434	73.1362	21.6435						631	51.3795	76.1762
										632	37.472	102.798	24.3592						632	51.3692	75.5911
										633	41.0983	81.0612	26.252						633	51.3042	75.5884
										634	37.472	105.515	24.853						634	51.3042	75.3981
										635	35.538	102.798	29.9552						635	51.1743	75.0757
										636	34.571	91.7033	25.3467						636	50.9281	75.0757
										637	36.6259	70.1926	22.631						637	50.8562	74.889
										638	42.0654	129.517	27.3218						638	50.8529	74.7748
										639	35.9006	169.594	26.828						639	50.6671	74.5491
										640	40.7357	151.254	26.9103						640	50.667	74.538
										641	35.9006	201.294	22.631						641	50.6121	74.4296
										642	40.7357	170.047	26.4988						642	50.5402	74.3234
										643	38.439	204.917	25.6759						643	50.4169	74.1869
										644	35.2962	226.654	23.6185						644	50.4015	74.1368
										645	42.3071	188.162	26.9103						645	50.4015	74.0114
										646	43.0324	250.203	26.5811						646	50.3193	73.9529
										647	35.1753	209.219	36.2096						647	49.9061	73.9473
										648	31.0655	159.405	35.0575						648	49.7158	73.7951
										649	39.0434	242.051	42.0525						649	49.7158	73.7189
										650	37.2303	184.765	38.6784						650	49.6493	73.6487
										651	39.0434	188.841	36.1273						651	49.574	73.6018
										652	36.6259	162.349	40.4889						652	49.4236	73.5433
									24	653	102.867	179.557	48.5538						653	49.4236	73.4263
										654	127.042	137.668	39.0899						654	49.2719	73.4263
										655	128.372	133.819	46.0027						655	49.2456	73.195
										656	211.415	169.594	44.6859						656	49.1979	73.0753
										657	100.087	166.198	44.9328						657	49.1979	73.063
										658	116.768	230.277	33.9054						658	49.1979	72.6714
										659	116.526	254.958	42.2994						659	49.0474	72.6072
										660	86.0648	220.541	46.9902						660	48.7012	72.5262
										661	158.349	224.843	46.4141						661	48.6779	72.1392
										662	98.0316	147.631	36.6211						662	48.5744	72.0807
										663	142.152	149.442	43.5338						663	48.5135	72.0381
										664	166.207	131.781	37.9378						664	48.4647	71.9405
										665	177.085	161.669	43.7807						665	48.3207	71.841
										666	140.46	172.312	44.2745						666	48.2694	71.7881
										667	84.4933	160.311	47.484						667	48.2683	71.7836
										668	173.822	138.8	50.3643						668	48.22	71.5988
										669	155.207	146.499	40.3243						669	48.1718	71.4956
										670	56.4498	160.311	39.9952						670	48.0742	71.3786
										671	71.4386	132.007	55.3842						671	47.9943	71.0887
										672	52.8235	136.762	45.262						672	47.9278	71.086
										673	66.6035	143.329	41.8056						673	47.3909	70.969
										674	65.8782	163.254	44.1922						674	47.2445	70.9644
										675	61.8893	124.762	38.1847						675	47.242	70.852
										676	64.3068	148.537	40.3243						676	47.0397	70.7935
										677	58.0212	284.846	40.1597						677	47.0163	70.7878
										678	68.7793	245.674	42.7109						678	46.9411	70.7878
										679	77.2407	300.923	43.6161						679	46.9226	70.769
										680	63.8233	235.032	39.5837						680	46.8622	70.7203
										681	58.8673	260.618	37.1148						681	46.7907	70.618
										682	75.4275	293.677	38.843						682	46.7564	70.4869
										683	60.197	362.511	35.1398						683	46.7564	70.4763
								Experiment 2	1	684	75.5464	335.113	34.4814						684	46.7354	70.4763
										685	79.9903	365.002	46.4964						685	46.6588	70.3255
										686	82.9529	348.246	36.9503						686	46.6086	70.2669
										687	78.2621	353.68	41.8879						687	46.4898	70.2084
										688	54.3144	289.375	53.1623						688	46.2684	70.2084
										689	67.9753	333.981	46.9079						689	46.2641	70.1499
										690	70.8556	236.164	42.2171						690	46.2641	70.0329
										691	71.4317	242.957	41.3119						691	46.1136	70.008
										692	74.1474	306.357	46.2495						692	45.8127	69.7404
										693	71.9254	233.447	44.8505						693	45.8127	69.7404
										694	74.9703	260.166	39.9129						694	45.7525	69.6234
										695	80.5664	250.656	44.6859						695	45.7208	69.5649
										696	74.9703	281.676	32.0126						696	45.6623	69.5007
										697	77.7683	279.865	31.6011						697	45.587	69.3538
										698	78.7559	287.563	33.4116						698	45.587	69.3308
										699	77.11	331.264	33.4939						699	45.587	69.0383
										700	82.7883	334.887	33.0001						700	45.5851	68.9071
										701	45.0974	153.292	28.1447						701	45.3614	68.6873
										702	36.5388	246.58	33.4116						702	45.2434	68.6287
										703	36.045	206.955	33.7408						703	45.2109	68.6217
										704	44.5214	215.786	38.267						704	45.1458	68.6129
										705	54.3144	236.617	31.2719						705	45.0605	68.5702
										706	41.1473	264.921	39.0899						706	45.0233	68.4532
									2	707	71.0202	260.845	27.7333						707	44.9852	68.4532
										708	71.7608	257.222	31.025						708	44.91	68.3947
										709	70.1973	287.563	33.7408						709	44.8348	68.3947
										710	78.4267	292.998	40.1597						710	44.7066	68.2777
										711	74.7235	306.81	34.3168						711	44.4625	68.1336
										712	67.3169	171.632	40.4066						712	44.4587	68.1022
										713	54.8082	44.1534	38.267						713	44.3834	68.0422
										714	67.8107	51.6255	39.9129						714	44.3161	67.9872
										715	64.8481	58.4184	35.5512						715	44.3161	67.8097
										716	62.0501	53.6634	41.1473						716	44.1989	67.7511
										717	49.2944	64.0791	37.2794						717	44.1728	67.7035
										718	61.8855	82.6462	43.9453						718	44.1728	67.6283
										719	87.3145	100.308	38.3493						719	44.0825	67.5171
										720	80.8132	114.572	39.0899						720	44.0073	67.4779
										721	135.045	100.76	34.8929						721	43.9745	67.4586
									3	722	52.0924	109.365	34.3991						722	43.6816	67.2246
										723	53.4915	119.554	35.1398						723	43.6312	67.1769
										724	55.3019	106.874	35.6335						724	43.6312	67.1661
										725	54.0675	112.308	37.8555						725	43.3303	67.1076
										726	56.4541	62.9469	31.3542						726	43.1209	67.0111
										727	51.3518	55.9277	34.646						727	43.1046	66.932
										728	45.5089	69.5133	34.3991						728	43.0294	66.5203
									4	729	62.7084	76.3062	37.0325						729	42.9541	66.4055
										730	59.5813	77.8912	45.1797						730	42.9541	66.3278
										731	69.1274	232.768	40.9004						731	42.9442	66.23
										732	59.9104	304.998	34.0699						732	42.9306	66.1398
										733	62.6262	237.976	40.0774						733	42.8789	66.013
										734	69.292	209.672	38.7607						734	42.6532	65.9861
										735	46.661	230.277	35.7981						735	42.6532	65.9374
										736	69.2097	233.674	30.3667						736	42.5103	65.6449
										737	61.2271	257.675	28.3916						737	42.4275	65.5972
										738	59.0875	271.034	36.1273						738	42.4176	65.3524
										739	56.1249	194.275	29.4614						739	42.2965	65.2938
										740	57.9354	280.091	32.6709						740	42.1266	65.2938
										741	63.9429	255.411	30.1198						741	42.1198	65.2938
										742	74.312	241.146	33.9054						742	42.0514	65.2211
										743	66.9878	307.942	28.3916						743	42.0514	65.0013
										744	58.3468	177.972	38.1024						744	42.0514	64.8843
										745	56.5364	298.205	33.0001						745	41.9794	64.7697
										746	52.5039	272.619	39.666						746	41.9734	64.766
										747	60.075	280.091	36.9503						747	41.9495	64.4747
										748	52.6685	234.579	37.1148						748	41.901	64.4688
										749	52.257	257.901	36.5388						749	41.7782	64.4162
										750	60.6511	269.676	31.4365						750	41.6753	64.3577
										751	54.479	232.541	33.1647						751	41.6001	64.3577
										752	52.6685	249.976	36.9503						752	41.599	64.2407
										753	49.8705	222.352	34.646						753	41.4854	64.1237
										754	52.0924	227.56	32.6709						754	41.4721	64.0472
										755	56.2895	250.203	32.5063						755	41.4496	63.8312
										756	65.2596	259.033	33.8231						756	41.3645	63.7727
										757	56.8655	219.861	39.1722						757	41.2992	63.6557
										758	51.0226	82.4197	37.444						758	41.2239	63.5386
									5	759	113.484	76.9855	32.0126						759	41.1304	63.3631
										760	111.262	77.6647	35.3044						760	41.0735	63.2862
										761	98.4243	72.004	27.8156						761	41.0735	63.0577
										762	100.975	91.2504	25.3467						762	41.0282	62.6673
										763	92.3345	81.514	29.2146						763	40.9973	62.0616
										764	85.6686	76.759	30.9428						764	40.9648	61.9004
										765	137.679	84.9104	29.5437						765	40.9648	61.9004
										766	100.564	77.6647	66.0002						766	40.9014	61.7834
										767	84.2696	72.004	35.7158						767	40.8478	61.7834
										768	88.7958	69.0605	51.681						768	40.8478	61.6424
										769	117.023	65.4376	41.641						769	40.7794	61.6079
										770	82.9529	63.6262	35.3867						770	40.6221	61.1984
										771	73.9828	73.1362	63.5314						771	40.6221	61.1984
										772	87.8083	78.1176	33.5762						772	40.6221	61.1589
										773	73.4067	72.2305	32.7532						773	40.6039	61.1543
										774	63.2022	119.78	30.7782						774	40.5469	61.1543
										775	81.2247	142.197	24.853						775	40.4575	61.1398
										776	70.115	158.726	29.1323						776	40.4284	60.3314
										777	73.489	177.519	31.6834						777	40.3964	60.0305
									6	778	107.23	159.179	36.4565						778	40.246	60.0282
										779	107.394	100.76	31.6011						779	40.246	59.6772
										780	112.826	86.269	23.4539						780	40.1943	59.5017
										781	183.105	109.365	25.6759						781	40.1708	59.5017
										782	109.534	67.7019	38.843						782	40.0203	59.4431
										783	122.043	76.0797	36.7034						783	39.8699	59.418
										784	121.138	71.3248	20.2445						784	39.8433	59.3846
										785	104.514	84.0047	37.3617						785	39.8234	59.2782
										786	157.841	82.4197	46.4141						786	39.7946	59.1532
										787	103.856	62.2677	30.0375						787	39.76	59.0336
										788	88.7135	64.0791	30.3667						788	39.6093	58.7996
										789	101.963	56.3805	27.4864						789	39.4937	58.7839
										790	83.6113	61.3619	50.858						790	39.4937	58.7411
										791	71.4317	51.3991	28.3916						791	39.3433	58.3723
										792	91.7584	97.1375	58.7583						792	39.3433	58.273
										793	90.1948	57.2862	33.4939						793	39.3433	58.2145
									7	794	113.32	58.8712	49.6236						794	39.3161	57.8635
										795	133.482	190.652	34.3168						795	39.268	57.6402
										796	118.422	203.785	36.5388						796	39.2582	57.3888
										797	98.4243	187.935	24.9352						797	38.999	57.3369
										798	148.048	216.465	24.6061						798	38.9072	57.1614
										799	132.412	204.917	34.4814						799	38.8722	57.0444
										800	108.464	191.784	39.4191						800	38.8167	57.0444
										801	135.292	228.919	36.2096						801	38.8167	57.0214
										802	122.701	215.333	24.853						802	38.7522	56.8688
										803	116.282	213.974	47.8954						803	38.6662	56.4008
										804	132.659	199.03	57.7708						804	38.591	56.3742
										805	144.015	242.278	57.7708						805	38.5561	56.1761
										806	122.29	220.088	32.1772						806	38.3806	55.8742
										807	133.893	242.051	24.03						807	38.3221	55.5921
										808	149.035	182.954	49.459						808	38.2901	55.5416
										809	154.138	215.559	23.0425						809	38.2381	55.3664
										810	120.973	118.648	33.0001						810	38.2381	55.2891
										811	158.828	124.535	52.5039						811	38.2153	55.0535
										812	141.135	124.309	61.2271						812	38.1397	54.9966
										813	134.963	120.912	47.5662						813	38.0644	54.9151
										814	123.689	127.252	19.6684						814	38.0296	54.47
										815	124.923	135.404	38.267						815	37.9713	54.4678
										816	131.424	154.197	34.3991						816	37.914	54.4637
										817	138.913	157.594	37.9378						817	37.8576	54.4115
										818	104.103	118.875	32.5886						818	37.8541	54.2816
										819	195.285	126.12	30.449						819	37.8388	54.0124
										820	131.424	103.025	34.0699						820	37.7635	53.5924
										821	128.133	131.555	30.2844						821	37.6883	53.2477
										822	132.741	146.046	30.6959						822	37.6131	53.2414
										823	183.435	117.516	33.5762						823	37.6039	53.1829
										824	171.584	138.121	29.626						824	37.5809	53.1501
										825	158.582	134.045	33.0824						825	37.503	52.5978
										826	135.21	111.402	32.3418						826	37.4832	52.3053
										827	113.731	119.327	34.3991						827	37.4626	52.0763
										828	110.028	142.65	33.9054						828	37.4626	51.5447
										829	150.27	183.407	35.5512						829	37.3856	51.4277
										830	123.689	123.403	35.9627						830	37.3122	51.3692
										831	159.487	168.462	35.3044						831	37.3122	51.3012
										832	164.26	166.198	32.6709						832	37.2392	49.4384
										833	123.524	88.0804	32.7532						833	37.2369	49.4236
										834	129.614	82.6462	33.3293						834	37.2369	49.1979
										835	150.681	76.9855	35.3867						835	37.2369	49.1459
										836	147.966	175.934	28.5562						836	37.16	49.0503
										837	114.143	223.031	39.9952						837	37.1416	49.0503
										838	150.023	215.106	24.6884						838	36.9179	49.0474
										839	99.2472	194.275	39.9129						839	36.8608	48.9704
										840	88.3021	282.129	38.267						840	36.8488	48.8551
										841	105.748	240.693	33.8231						841	36.7104	48.8218
										842	116.364		39.2545						842	36.7023	48.6779
										843	103.115	103.094	37.5263						843	36.5893	48.5961
										844	77.0277	96.2015	40.1597						844	36.5599	48.5023
										845	123.03	103.394	33.5762						845	36.4095	48.5023
										846	127.639	130.067	40.7358						846	36.3607	48.2694
										847	130.025	136.36	35.9627						847	36.3119	48.1718
										848	133.976	125.272	37.2794						848	36.259	48.0254
										849	156.277	120.177	44.4391						849	36.2143	47.6832
										850	99.5764	118.678	35.5512						850	36.1655	47.2445
										851	115.953	127.07	35.3044						851	36.1573	47.2152
										852	131.013	90.5073	39.2545						852	36.1086	46.9226
										853	107.477	93.5043	33.7408						853	36.1086	46.6886
										854	116.2	72.5257	26.4166						854	36.0679	46.0384
										855	98.0128	109.088	24.3592						855	35.9702	45.9865
										856	119.163	113.584	32.0949						856	35.9552	45.6339
										857	114.143	125.272	31.4365						857	35.9214	45.6339
										858	144.838	90.807	27.9801						858	35.8284	45.5185
										859	140.641	102.495	23.3717						859	35.8076	45.2434
										860	128.544	98.2993	38.3493						860	35.8076	45.0233
										861	116.611	101.296	33.5762						861	35.8076	44.6578
										862	151.175	110.886	31.6834						862	35.8076	44.1728
										863	106.16	89.6082	31.4365						863	35.8063	44.1697
										864	136.609	111.186	41.8879						864	35.775	43.6916
										865	91.6761	132.764	37.0325						865	35.765	43.6312
										866	79.0851	83.9141	33.9876						866	35.7324	42.994
										867	95.2148	96.5012	32.0949						867	35.7324	42.9442
										868	66.7409	100.997	44.7682						868	35.6774	42.5591
										869	65.5888	99.4981	41.3119						869	35.6572	42.3006
										870	73.489	100.098	40.1597						870	35.6572	42.0222
										871	71.0202	79.4187	33.9876						871	35.6308	41.583
										872	59.6635	95.0027	36.2096						872	35.5747	41.2992
										873	74.312	99.1984	32.1772						873	35.5723	40.9485
										874	72.3369	85.1129	34.8929						874	35.531	40.558
										875	67.5638	86.911	29.2146						875	35.5067	40.4869
										876	78.1798	83.6144	44.5214						876	35.5067	40.2652
										877	69.4566	140.556	30.8605						877	35.5067	40.0955
										878	60.6511	155.84	31.848						878	35.4553	40.0188
										879	65.8356	164.532	26.828						879	35.4553	39.9502
										880	58.7583	142.354	32.2595						880	35.4479	39.8699
									8	881	141.547	139.058	34.2345						881	35.4315	38.8167
										882	144.18	133.064	44.8505						882	35.3846	38.8167
										883	168.375	126.77	38.5961						883	35.3563	38.8088
										884	166.317	138.758	51.4341						884	35.2811	38.6546
										885	186.479	125.272	55.5488						885	35.2212	38.4391
										886	171.913	125.272	47.1548						886	35.1405	36.7023
										887	155.866	136.061	21.5612						887	35.0554	36.1167
										888	177.262	140.856	24.4415						888	35.0554	36.0679
										889	184.916	128.568	23.5362						889	34.9872	35.0674
										890	210.263	140.856	24.1946						890	34.9406	34.0774
										891	233.47	116.88	23.3717						891	34.7501	32.6026
									9	892	48.5538	103.394	24.6061						892	34.6525	32.3544
										893	56.8655	70.7276	29.7083						893	34.6235	31.8207
										894	53.2446	52.4463	24.4415						894	34.5777	31.5938
										895	51.8456	79.4187	25.5113						895	34.4967	30.6923
										896	62.2147	79.119	23.9477						896	34.4333	29.6046
										897	49.7059	65.0334	27.3218						897	34.4021	29.2334
										898	59.1698	76.4217	30.8605						898	34.3596	28.8933
										899	51.8456	76.4217	22.2195						899	34.3108	27.6153
										900	45.262	74.9233	22.2195						900	34.3031	26.8237
										901	43.863	85.1129	29.4614						901	34.3031	26.3798
										902	57.277	82.1159	39.0899						902	34.2851	24.8579
										903	50.1997	88.1098	34.4814						903	34.1527	24.7311
										904	59.9927	83.6144	17.4464						904	34.1096	21.6873
										905	52.9977	82.7153	27.2395						905	34.0511
										906	54.6436	46.4524	25.5936						906	34.0511
										907	56.8655	51.8469	20.2445						907	33.9692
										908	62.0501	58.7399	24.9352						908	33.9341
										909	60.898	52.4463	19.4215						909	33.8716
										910	51.1872	62.6359	18.5986						910	33.8518
										911	57.7708	49.4494	23.7831						911	33.774
										912	49.7059	63.5349	23.1248						912	33.7586
										913	67.3992	42.5564	19.9153						913	33.5245
										914	70.4441	97.1006	21.3966						914	33.4756
										915	67.0701	95.6021	19.5038						915	33.4756
										916	76.8631	85.1129	28.3093						916	33.4075
										917	82.2945	103.994	38.5961						917	33.4004
										918	61.8032	94.703	36.3742						918	33.349
										919	73.5713	87.5104	27.8156						919	33.3347
										920	87.9729	99.7978	27.4041						920	33.2905
										921	105.337	90.807	34.4814						921	33.2859
										922	114.554	96.2015	37.2794						922	33.25
										923	98.0128	82.1159	30.2844						923	33.115
										924	72.5838	73.7245	27.8156						924	33.0565
										925	115.706	65.0334	30.9428						925	33.0243
										926	91.923	74.0242	28.7208						926	33.0243
										927	72.2546	90.2076	25.7582						927	32.998
									10	928	51.7633	172.623	29.5437						928	32.9491
										929	46.4141	108.189	26.5811						929	32.9491
										930	45.5912	174.421	22.3018						930	32.8224
										931	66.2471	135.162	24.853						931	32.7639
										932	26.9926	133.064	24.03						932	32.7639
										933	52.257	184.311	20.7382						933	32.6481
										934	46.9902	95.3024	21.8904						934	32.6481
										935	37.7732	131.565	22.9602						935	32.5884
										936	73.1599	127.07	21.3143						936	32.5884
										937	89.2073	147.449	35.1398						937	32.5538
										938	40.4889	128.868	41.4765						938	32.4977
										939	71.8431	96.8009	40.4066						939	32.4977
										940	23.9477	112.984	33.4116						940	32.4129
										941	31.025	127.969	40.9004						941	32.4074
										942	27.4041	111.786	65.1773						942	32.3544
										943	31.1896	132.764	72.3369						943	32.3472
										944	30.449	146.25	64.3543						944	32.272
										945	27.2395	118.379	50.1997						945	32.2138
										946	10.1222	123.174	73.5713						946	32.1216
										947	42.1348	88.7092	90.8532						947	32.1216
										948	22.9602	99.7978	69.2097						948	32.1216
										949	61.0626	135.162	50.3643						949	32.1204
										950	27.8156	73.7245	9.0524						950	32.0619
										951	42.464	131.865	21.8904						951	31.8863
										952	47.7308	127.669	18.2694						952	31.8278
										953	42.1348	116.581	13.7432						953	31.7693
										954	75.5464	77.3208	16.212						954	31.7454
									11	955	73.489	135.761	15.9651						955	31.5289
										956	67.3992	130.367	12.7557						956	31.5198
										957	78.4267	75.5227	11.6035						957	31.5198
										958	81.4716	81.8162	13.3317						958	31.5198
										959	78.7559	138.159	10.7806						959	31.4313
										960	64.3543	138.758	16.212						960	31.3013
										961	68.1399	141.455	7.73569						961	31.2941
										962	86.1624	124.073	20.0799						962	31.1358
										963	55.7957	98.599	16.0474						963	31.1358
										964	67.9753	174.421	4.27932						964	31.0087
										965	41.641	109.688	41.1473						965	30.9179
										966	61.7209	157.039	39.7483						966	30.8917
										967	59.9104	104.893	8.80552						967	30.7553
										968	50.5289	107.59	14.3193						968	30.748
										969	55.9603	141.155	2.55113						969	30.7162
										970	64.4366	150.746	11.4389						970	30.7162
										971	47.5662	141.155	7.32421						971	30.7162
										972	42.2994	100.098	21.6435						972	30.617
										973	53.2446	116.88	22.0549						973	30.617
										974	57.8531	163.333	23.5362						974	30.5992
										975	55.9603	134.562	9.21699						975	30.5651
										976	71.9254	147.149	3.37408						976	30.5418
										977	39.7483	104.893	2.05736						977	30.4666
										978	53.1623	155.84	19.833						978	30.4237
										979	47.1548	101.896	0.987535						979	30.3651
										980	51.0226	99.1984	6.83045						980	30.2599
										981	39.9952	112.085	8.22945						981	30.2409
										982	30.5313	116.581	13.3317						982	30.1896
										983	38.267	108.789	25.5113						983	30.1846
										984	41.7233	51.8469	31.1896						984	29.94
										985	39.7483	70.1282	28.3916						985	29.94
										986	41.1473	76.1221	26.828						986	29.94
									12	987	66.494	70.1282	59.3241						987	29.931
										988	63.696	75.5227	57.2862						988	29.931
										989	56.8655	66.5319	59.5505						989	29.7801
										990	40.8181	65.3331	69.7398						990	29.7143
										991	44.8505	68.6297	62.2677						991	29.429
										992	50.7757	75.8224	58.1919						992	29.4134
										993	42.7932	74.9233	91.7033						993	29.3382
										994	51.681	69.2291	55.9277						994	29.3382
										995	48.6361	75.5227	93.5147						995	29.312
										996	36.6211	69.8285	88.9861						996	29.312
										997	43.5338	68.0303	59.3241						997	29.312
										998	42.9578	70.7276	128.158						998	29.263
										999	41.2296	71.6267	86.269						999	29.2535
									13	1000	46.9079	65.0334	56.3805						1000	29.235
										1001	46.9902	64.434	50.0405						1001	29.1125
										1002	49.7059	59.9386	51.1727						1002	29.078
										1003	48.8007	74.3239	53.8898						1003	29.078
										1004	53.4915	62.9356	55.7012						1004	29.0373
										1005	39.9952	71.327	96.0054						1005	29.0195
										1006	50.858	63.2353	57.0598						1006	28.961
										1007	48.8007	73.7245	92.1561						1007	28.8868
										1008	42.7109	56.3423	56.607						1008	28.8529
										1009	43.4515	77.0211	56.607						1009	28.844
										1010	48.1423	74.3239	40.3042						1010	28.7957
										1011	73.489	74.3239	50.4934						1011	28.7364
										1012	49.1298	79.119	46.6441						1012	28.6612
										1013	59.2521	77.3208	49.1348						1013	28.5859
										1014	63.8606	68.6297	60.6827						1014	28.5107
										1015	61.3094	71.6267	44.1534						1015	28.4725
									14	1016	183.105	72.5257	46.4177						1016	28.4344
										1017	144.674	83.3147	50.0405						1017	28.4344
										1018	160.721	74.3239	91.9297						1018	28.3759
										1019	167.881	66.2322	80.6083						1019	28.3603
										1020	158.993	87.2107	76.759						1020	28.2589
										1021	215.447	73.1251	84.4576						1021	28.1419
										1022	166.564	77.9202	74.4948						1022	28.0594
										1023	149.694	62.9356	80.1554						1023	28.0249
										1024	216.27	68.0303	91.2504						1024	28.0249
										1025	183.599	69.8285	79.7026						1025	27.9089
										1026	171.008	77.0211	88.9861						1026	27.6832
										1027	156.689	62.6359	90.1183						1027	27.6732
										1028	172.901	89.0089	78.7969						1028	27.3228
										1029	154.138	90.5073	82.8726						1029	27.1363
										1030	152.739	65.3331	78.1176						1030	27.0814
										1031	156.442	74.6236	88.0804						1031	26.931
										1032	215.941	79.4187	86.0426						1032	26.8871
										1033	163.519	63.5349	82.6462						1033	26.8547
										1034	159.24	56.9417	89.8918						1034	26.7053
										1035	166.235	63.5349	78.5705						1035	26.6792
										1036	171.666	69.2291	74.4948						1036	26.6301
										1037	165.001	72.8254	64.7584						1037	26.6301
										1038	148.377	79.119	60.6827						1038	26.6301
										1039	161.626	59.9386	61.1355						1039	26.5548
										1040	152.08	63.5349	56.607						1040	26.5548
										1041	148.953	60.2383	63.3998						1041	26.5548
										1042	145.25	63.2353	62.2677						1042	26.2697
										1043	148.953	70.1282	64.9848						1043	26.0941
										1044	148.13	70.7276	59.3241						1044	25.965
										1045	173.641	68.33	61.1355						1045	25.953
										1046	182.282	58.7399	59.7769						1046	25.9186
										1047	176.604	55.7429	64.5319						1047	25.7431
										1048	155.701	60.2383	60.2298						1048	25.7273
										1049	130.931	80.3178	67.9283						1049	25.6233
										1050	130.848	77.0211	59.7769						1050	25.5017
										1051	144.592	82.1159	65.6641						1051	25.5017
										1052	131.342	74.0242	63.1734						1052	25.3921
										1053	146.237	74.6236	62.0412						1053	25.3512
										1054	126.158	77.0211	59.5505						1054	25.276
										1055	126.075	82.1159	56.607						1055	25.0995
										1056	165.001	88.4095	59.7769						1056	24.9751
										1057	119.739	83.6144	56.1541						1057	24.9213
										1058	119.327	58.1405	68.1548						1058	24.696
										1059	174.218	82.4156	66.7962						1059	24.3974
										1060	148.048	73.7245	57.0598						1060	24.3389
										1061	143.11	80.6175	60.0034						1061	24.3055
										1062	144.427	78.5196	68.6076						1062	24.2228
										1063	130.272	77.3208	61.1355						1063	24.2219
										1064	147.554	64.7337	64.3055						1064	24.2079
										1065	149.035	81.2168	72.004						1065	24.1634
									15	1066	108.547	69.8285	58.4184						1066	23.6962
										1067	99.2472	86.0119	78.1176						1067	23.6962
										1068	116.364	77.0211	57.5127						1068	23.5458
										1069	113.073	69.5288	62.9469						1069	23.4028
										1070	77.11	74.3239	86.269						1070	23.3953
										1071	115.377	77.3208	69.5133						1071	23.3201
										1072	82.9529	84.8132	73.1362						1072	23.0944
										1073	99.1649	79.4187	64.0791						1073	22.944
										1074	100.811	78.5196	67.9283						1074	22.2327
										1075	107.065	66.2322	64.9848						1075	22.1917
										1076	81.0601	77.0211	70.6455						1076	22.1917
										1077	83.0352	82.1159	76.759						1077	22.1917
										1078	107.477	75.8224	66.5698						1078	22.1742
										1079	109.123	76.1221	61.3619						1079	21.966
										1080	103.033	76.1221	63.1734						1080	21.4395
										1081	121.961	82.4156	66.5698						1081	21.3642
										1082	126.322	77.3208	60.2298						1082	21.3642
										1083	99.3295	72.8254	70.1926						1083	21.3551
										1084	121.055	77.0211	59.5505						1084	21.121
										1085	129.449	70.1282	63.3998						1085	20.8285
										1086	123.03	71.327	58.6448						1086	20.8285
										1087	87.6437	80.3178	61.1355						1087	20.77
										1088	102.292	84.2138	62.2677						1088	20.7624
										1089	91.8407	79.119	56.607						1089	20.419
										1090	84.3519	93.2046	60.6827						1090	19.2488
									16	1091	74.312	93.2046	51.3991						1091	19.2488
										1092	98.342	101.296	51.6255						1092	19.2488
										1093	136.28	77.9202	142.65						1093	18.8393
										1094	87.3145	84.2138	130.422						1094	18.6637
										1095	170.761	100.697	102.572						1095	18.6637
										1096	160.968	82.1159	101.893						1096	17.7276
										1097	174.053	79.7184	127.932						1097	17.0255
										1098	57.277	74.3239	93.0618						1098	16.0309
										1099	116.941	198.996	163.934						1099	14.8608
										1100	200.14	151.944	87.6276						1100	14.1587
										1101	81.4716	135.162	110.044						1101	14.1587
										1102	54.0675	138.758	99.4018						1102	13.9832
										1103	177.592	205.589	114.12						1103	13.9247
										1104	133.564	180.116	118.875						1104	13.6906
										1105	219.15	169.027	67.2491						1105	13.6321
										1106	156.689	141.155	79.0233						1106	13.5736
										1107	203.761	153.143	85.8161						1107	13.5736
										1108	173.641	155.241	75.174						1108	13.2811
										1109	64.4366	103.094	87.1747						1109	13.2226
										1110	178.085	121.376	94.4204						1110	13.2226
										1111	193.804	130.067	65.8905						1111	13.0471
										1112	179.32	169.626	81.7404						1112	12.9301
										1113	73.9828	160.935	57.0598
										1114	90.0302	187.908	76.759
										1115	125.664	175.62	82.1933
										1116	127.392	122.275	62.9469
										1117	133.976	95.3024	57.2862
										1118	191.829	88.4095	70.8719
										1119	104.596	85.1129	67.2491
										1120	145.826	84.8132	54.7955
										1121	151.34	103.094	73.8155
										1122	82.7883	78.5196	66.7962
										1123	165.988	80.3178	60.9091
										1124	189.689	79.7184	74.0419
										1125	182.858	89.6082	188.841
										1126	83.1175	80.9171	150.575
										1127	205.736	82.1159	311.112
										1128	72.5015	79.119	244.316
										1129	156.36	95.6021	275.789
										1130	152.492	76.1221	324.924
										1131	169.609	78.5196	179.557
										1132	87.0676	86.0119	207.181
										1133	225.652	81.2168	286.658
										1134	231.495	85.1129	200.162
										1135	78.5913	100.697	230.051
										1136	109.123	80.6175	221.899
										1137	72.2546	74.3239	314.508
										1138	118.669	75.8224	218.729
										1139	76.9454	69.8285	321.075
										1140	84.105	81.2168	323.339
										1141	111.591	106.091	290.96
										1142	78.3444	114.183	377.455
										1143	62.6262	96.2015	261.977
										1144	109.205	71.6267	367.266
										1145	115.295	77.0211	288.469
										1146	93.9804	84.2138	244.995
										1147	100.811	92.9049	228.239
										1148	99.5764	93.804	561.767
										1149	183.599	101.296	178.652
										1150	57.5239	82.1159	184.086
										1151	160.063	80.3178	310.206
										1152	154.961	85.7122	248.618
										1153	108.793	81.8162	157.82
										1154	156.277	99.7978	161.217
										1155	146.978	99.7978	248.165
										1156	208.946	97.7	176.84
										1157	194.544	80.6175	212.389
										1158	190.759	92.0058	150.801
										1159	160.557	96.5012	204.464
										1160	171.996	83.6144	265.826
										1161	163.519	113.584	164.839
										1162	159.158	82.4156	231.183
										1163	160.145	164.232	133.819
										1164	231.906	104.893	141.517
										1165	169.856	137.559	157.141
								Experiment 3	1	1166	101.44	158.538	146.046
										1167	115.025	133.363	139.253
										1168	111.629	115.082	155.782
										1169	89.8918	143.853	165.292
										1170	106.421	111.186	153.292
										1171	99.6282	154.642	176.387
										1172	126.12	132.464	207.861
										1173	130.875	153.443	181.595
										1174	97.1375	178.018	77.6647
										1175	129.29	133.064	80.6083
										1176	129.29	129.467	84.0047
									2	1177	113.893	235.858	76.3062
										1178	112.308	131.266	74.2683
										1179	117.063	156.74	87.1747
										1180	145.82	210.085	173.67
										1181	140.385	147.149	175.934
										1182	120.686	154.642	194.049
										1183	124.309	123.474	79.7026
										1184	145.14	121.376	191.332
										1185	103.251	128.568	166.651
										1186	124.082	137.259	150.348
										1187	124.309	124.972	136.762
										1188	117.063	118.379	129.743
										1189	112.082	139.657	164.16
										1190	139.253	144.752	134.951
										1191	146.046	112.984	172.085
										1192	131.555	166.929	309.753
										1193	108.459	117.48	153.292
									3	1194	104.157	145.651	90.5711
										1195	183.633	126.471	113.44
										1196	193.596	137.859	112.535
										1197	163.707	139.058	94.8733
										1198	228.919	136.061	96.6847
										1199	120.46	142.055	107.553
										1200	107.78	136.66	109.365
										1201	105.742	156.44	116.384
										1202	106.874	188.207	106.874
										1203	154.65	98.599	138.574
										1204	139.932	168.428	81.2876
										1205	124.535	112.984	121.139
										1206	96.9111	149.247	154.197
										1207	138.8	130.966	131.328
										1208	132.687	158.837	57.2862
										1209	93.0618	144.752	73.8155
										1210	99.6282	134.263	177.972
										1211	96.9111	157.339	71.7776
										1212	125.441	126.171	73.3626
									4	1213	71.5512	156.44	47.7763
										1214	60.6827	130.966	145.82
										1215	60.9091	139.357	133.14
										1216	58.6448	178.617	70.8719
										1217	71.7776	138.758	145.14
										1218	57.7391	192.703	120.912
										1219	59.7769	151.944	136.31
										1220	62.0412	170.525	129.517
										1221	62.4941	190.605	165.972
										1222	63.3998	101.596	151.254
										1223	64.7584	141.455	127.252
									5	1224	79.0233	163.033	157.141
										1225	75.4005	129.767	154.65
										1226	73.3626	158.538	151.027
										1227	69.0605	130.367	129.064
										1228	90.7976	154.042	164.387
										1229	71.7776	117.18	144.008
										1230	77.6647	169.926	149.442
										1231	67.9283	118.379	120.912
										1232	76.0797	138.758	124.082
										1233	70.6455	112.984	117.516
										1234	75.6269	104.593	132.913
										1235	67.9283	75.8224	131.328
										1236	68.3812	79.4187	97.8168
										1237	71.3248	66.5319	150.348
										1238	71.3248	81.2168	129.064
										1239	75.6269	71.0273	146.952
										1240	80.6083	65.3331	261.071
										1241	88.0804	70.1282	154.65
										1242	92.8354	76.4217	103.251
										1243	110.95	89.6082	136.083
										1244	76.759	96.2015	104.836
										1245	130.875	62.0365	99.4018
										1246	72.9098	76.4217	109.365
									6	1247	142.876	83.6144	108.459
										1248	155.556	95.3024	113.44
										1249	117.516	93.2046	105.289
										1250	125.667	67.431	115.931
										1251	103.704	73.7245	116.384
										1252	128.158	86.0119	88.5333
										1253	148.31	78.8193	92.1561
										1254	124.309	89.6082	67.7019
										1255	151.254	74.6236	75.6269
										1256	121.592	69.8285	94.8733
										1257	169.142	60.2383	91.024
										1258	140.838	63.5349	67.9283
										1259	136.31	85.7122	79.929
										1260	139.706	60.2383	64.9848
										1261	134.951	86.6113	81.7404
										1262	140.385	89.6082	85.3633
										1263	163.934	104.593	82.6462
										1264	130.196	91.7061	71.7776
										1265	117.742	80.6175	96.0054
										1266	149.216	70.7276	70.4191
										1267	117.29	59.0395	60.6827
										1268	114.12	55.4432	58.8712
										1269	105.289	77.9202	52.7577
										1270	94.194	60.538	53.6634
										1271	184.086	68.6297	62.9469
										1272	131.781	72.5257	60.2298
										1273	115.252	77.3208	54.5691
										1274	111.402	84.8132	60.6827
										1275	86.4954	69.5288	52.7577
									8	1276	248.165	85.1129	52.9841
										1277	180.689	77.6205	52.3048
										1278	253.599	80.9171	46.1913
										1279	251.788	82.1159	45.7384
										1280	130.422	90.2076	50.0405
										1281	136.31	60.2383	45.512
										1282	128.158	81.8162	49.3613
										1283	133.14	65.0334	107.78
										1284	130.422	74.0242	65.6641
										1285	134.498	62.0365	56.607
									9	1286	169.821	57.2414	56.607
										1287	154.197	83.6144	54.5691
										1288	152.386	78.8193	52.3048
										1289	157.594	92.0058	48.2291
										1290	141.291	72.5257	60.2298
										1291	93.7411	72.226	53.437
										1292	128.837	85.7122	67.9283
										1293	74.9476	58.7399	57.5127
										1294	103.704	61.4371	50.4934
									10	1295	73.3626	79.7184	52.5313
										1296	77.4383	74.6236	48.0027
										1297	67.0226	52.746	43.0213
										1298	69.0605	66.2322	45.0591
										1299	66.1169	80.6175	39.6249
										1300	78.7969	78.5196	48.2291
										1301	72.2305	85.7122	49.8141
										1302	71.7776	59.9386	51.1727
										1303	62.0412	58.4402	43.4741
										1304	57.7391	71.6267	65.8905
										1305	58.6448	85.4125	62.4941
										1306	56.3805	76.1221	53.6634
										1307	69.2869	59.9386	78.1176
										1308	53.8898	63.8346	44.6063
									11	1309	79.2497	71.6267	46.4177
										1310	97.364	68.6297	52.9841
										1311	106.874	60.538	49.1348
										1312	103.704	85.1129	40.9834
										1313	122.497	61.4371	49.8141
										1314	124.309	72.5257	43.4741
										1315	85.8161	62.9356	57.0598
										1316	125.441	85.1129	56.1541
										1317	86.269	69.8285	45.2856
										1318	125.441	87.5104	59.7769
										1319	103.704	62.6359	48.2291
										1320	129.743	70.7276	52.7577
										1321	123.63	69.5288	343.944
										1322	116.157	64.434	380.852
										1323	89.439	68.33	367.266
										1324	106.648	67.7306	278.733
										1325	128.158	69.8285	369.983
										1326	132.687	59.0395	410.061
										1327	68.6076	79.119	379.946
										1328	79.2497	69.5288	396.022
										1329	81.514	73.1251	381.984
										1330	67.9283	80.9171	356.171
										1331	52.3048	68.33	333.075
										1332	54.1162	63.8346	364.549
										1333	71.7776	59.9386	348.02
										1334	74.2683	71.6267	358.209
										1335	84.4576	73.1251	242.731
										1336	105.515	72.5257	344.623
										1337	74.2683	74.6236	233.9
										1338	124.535	68.33	163.707
										1339	85.1369	77.6205	174.349
										1340	76.759	70.1282	203.559
										1341	45.7384	76.1221	202.426
										1342	55.9277	95.0027	194.275
										1343	48.2291	72.8254	175.029
										1344	24.6806	85.7122	200.841
										1345	28.3035	76.4217	211.484
									12	1346	68.3812	67.431	153.065
										1347	88.5333	72.8254	43.927
										1348	70.4191	88.7092	55.022
										1349	67.7019	69.5288	48.682
										1350	64.9848	82.1159	48.682
										1351	69.2869	73.7245	54.7955
										1352	75.4005	82.1159	49.3613
										1353	59.5505	86.0119	62.9469
										1354	55.9277	92.0058	50.4934
										1355	58.1919	78.5196	71.3248
										1356	81.0612	83.9141	57.0598
										1357	64.3055	86.911	51.852
										1358	77.6647	83.9141	51.6255
										1359	81.514	76.1221	56.1541
										1360	67.9283	79.4187	74.0419
										1361	73.1362	77.0211	53.8898
										1362	65.4376	62.9356	61.1355
										1363	58.1919	86.6113	51.852
										1364	62.2677	66.2322	63.3998
										1365	58.4184	74.6236	57.2862
										1366	61.3619	77.0211	58.8712
										1367	59.7769	76.4217	46.1913
										1368	66.1169	79.4187	53.6634
										1369	59.5505	77.6205	20.3785
										1370	52.5313	90.5073	38.0399
										1371	54.1162	90.2076	37.3606
										1372	48.9084	87.2107	41.6627
										1373	78.5705	71.6267	49.1348
										1374	49.3613	79.4187	58.8712
										1375	56.3805	74.9233	51.6255
									13	1376	67.0226	77.0211	43.0213
										1377	69.0605	57.2414	68.6076
										1378	74.2683	76.1221	162.349
										1379	105.742	67.7306	100.308
										1380	95.3261	79.119	145.593
										1381	109.365	58.1405	115.252
										1382	117.742	68.33	103.025
										1383	94.8733	55.4432	82.1933
										1384	55.9277	92.9049	107.553
										1385	64.0791	72.8254	119.327
										1386	63.1734	87.5104	82.6462
										1387	61.1355	86.0119	122.045
										1388	64.7584	87.2107	99.4018
										1389	51.852	85.7122	61.1355
										1390	60.2298	86.911	66.1169
										1391	67.0226	70.1282	70.6455
										1392	59.3241	74.6236	63.3998
										1393	75.174	86.6113	65.8905
										1394	57.5127	98.2993	69.2869
										1395	47.7763	91.4064	61.8148
										1396	79.0233	90.5073	63.6262
										1397	64.7584	92.3055	57.5127
										1398	78.7969	94.4033	67.7019
										1399	50.267	91.4064	80.3819
										1400	62.9469	88.1098	76.9855
									14	1401	147.631	77.6205	66.5698
										1402	177.519	90.2076	62.9469
										1403	110.497	90.2076	103.251
										1404	123.403	88.7092	123.177
										1405	159.632	84.8132	169.594
										1406	144.461	89.0089	122.497
										1407	315.188	77.3208	144.461
										1408	157.141	93.5043	100.081
										1409	134.951	195.999	131.328
										1410	120.686	231.962	94.194
										1411	155.782	194.801	100.534
										1412	191.332	193.602	94.194
										1413	173.444	170.525	125.667
										1414	162.349	229.565	135.177
										1415	148.084	228.066	103.251
										1416	152.386	188.207	64.3055
										1417	147.631	227.767	172.764
										1418	122.271	200.794	93.2883
										1419	115.025	116.581	105.289
										1420	132.687	118.678	39.2598
										1421	112.308	120.776	55.4432
										1422	98.4961	136.061	67.431
										1423	113.667	129.767	67.431
										1424	125.215	99.7978	52.746
										1425	128.837	110.587	67.7306
										1426	102.798	111.186	55.4432
										1427	108.685	95.3024	62.6359
										1428	117.063	218.177	56.3423
										1429	110.044	243.051	56.3423
										1430	95.3261	283.21	56.3423
										1431	107.78	255.638	53.9448
									7	1432	48.2291	392.898	53.9448
										1433	48.9084	340.751	58.1405
										1434	50.0405	404.586	61.1374
										1435	48.682	380.011	51.8469
										1436	48.9084	292.8	50.6481
										1437	42.7949	340.451	54.2445
										1438	47.3234	241.253	53.9448
										1439	53.437	192.103	48.85
										1440	46.4177	288.305	57.5411
										1441	45.7384	222.073	53.9448
										1442	54.1162	228.666	53.9448
										1443	68.6076	228.666	51.8469
										1444	65.8905	271.222	55.1435
										1445	42.7949	229.265	53.3454
										1446	41.6627	125.272	55.1435
										1447	44.1534	202.593	129.467
								Experiment 4	1	1448	121.975	191.204	122.275
										1449	115.682	223.271	115.082
										1450	97.9997	121.975	124.972
										1451	116.88	228.666	114.183
										1452	118.379	223.271	115.082
										1453	117.18	288.604	116.581
										1454	106.391	237.657	124.972
										1455	101.596	165.131	119.278
										1456	127.969	263.43	115.682
										1457	81.2168	185.21	90.5073
										1458	102.795	215.18	85.1129
										1459	96.2015	201.394	93.2046
										1460	104.593	196.599	105.492
										1461	89.6082	226.268	89.9079
										1462	87.5104	182.813	122.275
										1463	96.8009	194.801	108.789
										1464	76.4217	182.513	109.688
										1465	72.5257	106.091	114.183
										1466	62.0365	174.122	99.7978
										1467	85.1129	158.538	120.776
										1468	87.5104	173.223	120.177
										1469	82.4156	144.152	92.0058
										1470	80.3178	176.819	66.8316
										1471	82.4156	175.92	62.0365
										1472	30.269	149.847	61.7368
										1473	68.33	194.501	64.434
										1474	42.5564	178.917	61.4371
										1475	90.807	174.721	33.5656
										1476	106.091	130.367	73.7245
										1477	75.5227	124.672	56.9417
										1478	104.893		47.3515
										1479	112.984		38.061
										1480	57.2414		26.9724
										1481	73.7245		37.7613
										1482	83.3147		13.4862
										1483	93.804		53.6451
										1484	118.379		68.0303
										1485	83.3147		79.4187
										1486	60.2383		66.5319
										1487	73.7245		94.4033
										1488	69.5288		77.9202
										1489	40.7583		44.6543
										1490	64.434		61.4371
										1491	43.1558		142.055
										1492	55.1435		127.969
										1493	110.886		144.152
										1494	61.1374		115.082
										1495	100.697		147.449
										1496	11.0886		152.244
										1497	73.7245		138.159
										1498	66.2322		136.061
										1499	88.4095		94.703
										1500	37.4616		106.091
										1501	56.642		85.4125
										1502	84.8132		91.4064
										1503	82.4156		115.981
										1504	45.5534		121.376
										1505	66.8316		90.2076
										1506	50.9478		101.296
										1507	49.4494		99.7978
										1508	57.5411		100.098
										1509	53.6451		95.6021
										1510	45.5534		96.8009
									2	1511	121.975		78.5196
										1512	89.0089		97.9997
										1513	130.067		80.3178
										1514	121.376		79.119
										1515	96.2015		69.8285
										1516	71.6267		74.3239
										1517	120.776		91.4064
										1518	89.6082		74.6236
										1519	117.18		100.098
										1520	101.296		90.2076
										1521	82.4156		105.492
										1522	120.177		101.296
										1523	108.189		89.0089
										1524	74.9233		110.886
										1525	70.1282		94.703
										1526	58.4402		85.1129
										1527	68.0303		90.5073
										1528	85.4125		62.9356
										1529	87.5104		66.2322
										1530	94.703		61.7368
										1531	83.9141		66.5319
										1532	114.483		55.7429
										1533	74.6236		56.3423
										1534	74.0242		55.1435
										1535	67.7306		68.6297
										1536	75.8224		71.6267
										1537	86.0119		25.1742
										1538	67.7306		57.2414
										1539	77.0211		47.6512
										1540	68.33		30.5687
										1541	69.5288		30.5687
										1542	96.5012		12.8868
										1543	72.8254		127.07
										1544	83.6144		126.77
										1545	57.2414		151.045
										1546	69.5288		144.752
										1547	59.9386		127.969
										1548	59.9386		131.266
										1549	63.2353		114.183
										1550	53.6451		134.862
										1551	54.8438		149.247
										1552	45.5534		139.657
										1553	51.8469		136.66
										1554	56.9417		132.464
										1555	79.119		134.562
										1556	59.6389		134.862
										1557	57.5411		120.177
										1558	55.1435		132.764
										1559	68.33		112.984
										1560	56.642		131.565
										1561	55.7429		126.171
										1562	83.3147		101.596
										1563	57.5411		130.367
										1564	72.226		118.678
										1565	77.0211		140.856
										1566	74.6236		128.868
										1567	61.1374		134.862
										1568	53.9448		131.266
										1569	55.1435		108.789
										1570	55.4432		136.061
										1571	50.0488		125.272
										1572	58.4402		112.085
										1573	58.7399		126.171
										1574	54.2445		97.9997
										1575	57.2414		154.642
										1576	45.5534		116.581
										1577	50.6481		84.8132
										1578	73.1251		103.094
									3	1579	93.2046		114.183
										1580	81.2168		106.391
										1581	118.379		124.073
										1582	50.6481		103.094
										1583	45.853		123.773
										1584	72.8254		109.088
										1585	56.642		140.556
										1586	32.0672		109.688
										1587	39.8592		102.795
										1588	50.0488		118.678
										1589	38.061		113.584
										1590	42.5564		106.391
										1591	69.5288		80.6175
										1592	67.7306		81.2168
										1593	63.8346		98.599
										1594	72.5257		89.9079
										1595	64.434		99.4981
										1596	64.7337		103.094
										1597	73.7245		82.1159
										1598	76.1221		78.5196
										1599	83.6144		89.6082
										1600	87.5104		95.6021
									5	1601	172.623		76.1221
										1602	196.599		68.0303
										1603	229.865		83.9141
										1604	199.296		80.3178
										1605	102.795		120.477
										1606	182.213		94.4033
										1607	164.831		138.758
										1608	146.25		91.7061
										1609	181.015		118.379
										1610	172.324		117.779
										1611	125.571		85.1129
										1612	190.005		72.5257
										1613	154.042		23.6758
										1614	188.507		15.8837
										1615	146.85		8.39141
										1616	187.308		20.0794
										1617	118.678		29.6696
										1618	113.883		33.2659
										1619	124.073		12.2874
										1620	169.626		16.1834
										1621	77.6205		43.7552
										1622	94.703		33.5656
										1623	120.776		45.853
										1624	119.278		32.6666
										1625	118.978		76.1221
										1626	143.553		93.2046
										1627	108.789		82.1159
										1628	130.367		89.6082
										1629	87.2107		96.8009
										1630	89.9079		86.6113
										1631	148.348		75.5227
										1632	117.18		88.7092
										1633	55.7429		78.8193
										1634	90.5073		67.7306
										1635	81.2168		70.1282
										1636	93.5043		78.8193
										1637	103.994		58.7399
										1638	79.4187		66.8316
										1639	98.2993		68.6297
										1640	86.0119		62.0365
										1641	102.495		58.1405
										1642	106.091		76.1221
										1643	62.0365		58.1405
										1644	68.6297		56.642
										1645	86.6113		57.2414
										1646	76.4217		59.9386
										1647	65.9325		53.6451
										1648	63.8346		61.4371
										1649	95.3024		77.9202
										1650	65.0334		66.8316
										1651	65.9325		79.7184
										1652	72.5257		40.7583
										1653	84.2138		32.9662
										1654	72.5257		9.59018
										1655	67.7306		15.584
										1656	67.431		82.1159
										1657	68.0303		53.9448
										1658	77.0211		43.7552
										1659	59.9386		56.642
										1660	73.1251		54.2445
										1661	64.7337		56.3423
										1662	61.1374		49.4494
										1663	55.4432		65.0334
										1664	72.226		51.5472
										1665	73.7245		48.5503
										1666	74.6236		61.7368
										1667	107.29		60.2383
									6	1668	158.837		45.5534
										1669	121.675		40.4586
										1670	142.654		60.2383
										1671	122.874		66.8316
										1672	156.44		62.6359
										1673	125.272		66.2322
										1674	123.474		57.2414
										1675	126.77		53.6451
										1676	143.853		44.3546
										1677	130.067		47.0518
										1678	127.669		31.4678
										1679	131.865		44.3546
										1680	84.8132		39.2598
										1681	82.4156		36.2629
										1682	99.1984		52.4463
										1683	95.3024		47.3515
										1684	81.2168		46.1527
										1685	104.293		19.4801
										1686	116.88		48.85
										1687	80.3178		42.8561
										1688	101.296		49.1497
										1689	100.098		48.5503
										1690	99.4981		46.4524
										1691	86.6113		48.85
										1692	53.9448		51.8469
										1693	59.0395		43.7552
										1694	67.7306		76.4217
									7	1695	193.002		61.4371
										1696	208.886		88.4095
										1697	190.305		63.5349
										1698	130.367		70.7276
										1699	216.978		70.7276
										1700	206.489		60.2383
										1701	209.486		63.2353
										1702	182.513		62.6359
										1703	175.32		69.8285
										1704	158.538		80.9171
										1705	143.553		60.2383
										1706	139.058		57.5411
										1707	161.535		66.2322
										1708	200.794		65.0334
										1709	168.428		71.0273
										1710	130.367		73.7245
										1711	131.266		69.5288
										1712	139.058		95.3024
										1713	136.66		59.9386
										1714	230.764		71.6267
										1715	201.693		75.8224
										1716	165.73		79.4187
										1717	175.62		65.9325
										1718	109.388		62.9356
										1719	114.183		53.9448
										1720	115.682		191.504
										1721	110.587		126.77
										1722	131.565		182.213
										1723	107.59		164.831
										1724	98.599		142.055
										1725	109.688		137.559
										1726	115.682		81.8162
										1727	113.883		123.474
										1728	104.593		158.538
										1729	84.8132		117.779
										1730	89.0089		145.651
										1731	83.3147		105.492
									8	1732	107.29		150.146
										1733	247.547		128.568
										1734	169.027		106.391
										1735	128.868		145.651
										1736	103.994		180.415
										1737	96.2015		153.143
										1738	84.2138		231.663
										1739	71.0273		126.171
										1740	66.5319		94.4033
										1741	67.431		126.77
										1742	102.495		139.357
										1743	85.4125		97.9997
										1744	78.8193		169.027
										1745	71.0273		94.4033
									9	1746	92.0058		86.911
										1747	117.48		107.59
										1748	106.091		110.886
										1749	103.094		89.0089
										1750	96.8009		92.0058
										1751	77.9202		112.085
										1752	108.189		94.703
										1753	93.804		65.0334
										1754	68.6297		84.8132
										1755	92.3055		91.4064
										1756	80.9171		101.296
										1757	94.703		104.593
										1758	86.911		121.975
										1759	83.6144		93.804
										1760	96.5012		67.7306
										1761	89.9079		91.7061
										1762	103.094		110.886
										1763	76.1221		68.6297
										1764	89.6082		142.055
										1765	90.807		126.171
										1766	101.296		182.813
										1767	82.7153		126.77
										1768	91.7061		80.3178
										1769	77.9202		55.7429
										1770	69.5288		79.119
										1771	54.8438		103.394
										1772	73.1251		115.682
										1773	62.9356		100.098
										1774	66.2322		162.134
										1775	64.434		144.752
										1776	70.1282		204.391
										1777	58.1405		153.143
										1778	76.4217		175.62
										1779	58.4402		107.89
									10	1780	134.562		126.77
										1781	234.06		107.59
										1782	261.932		136.061
										1783	204.99		178.917
										1784	177.418		127.969
										1785	159.437		215.18
										1786	169.626		140.556
										1787	117.779		106.391
										1788	148.947		86.0119
										1789	105.492		80.3178
										1790	117.779		74.9233
										1791	122.874		77.3208
										1792	166.929		69.2291
										1793	103.994		77.6205
										1794	156.44		78.8193
										1795	151.645		84.8132
										1796	114.483		78.5196
										1797	152.244		66.8316
									11	1798	114.483		72.226
										1799	150.146		59.9386
										1800	136.66		72.226
										1801	158.238		80.6175
										1802	137.859		62.0365
										1803	117.48		74.6236
										1804	107.59		65.3331
										1805	125.272		70.1282
										1806	113.584		60.2383
										1807	121.376		63.8346
										1808	133.663		75.5227
										1809	115.382		68.33
										1810	112.984		59.6389
										1811	132.464		61.4371
										1812	101.896		11.0886
										1813	107.89		63.8346
										1814	91.7061		61.7368
										1815	99.4981		41.3577
										1816	101.296		59.0395
										1817	97.9997		64.434
									12	1818	102.495		50.3484
										1819	127.969		67.431
										1820	132.464		60.538
										1821	188.807		58.4402
										1822	160.036		70.1282
										1823	151.045		59.9386
										1824	169.626		56.3423
										1825	192.103		154.042
										1826	141.155		178.917
										1827	116.88		169.027
										1828	48.5503		169.327
										1829	145.951		101.296
										1830	124.672		112.085
										1831	103.994		106.691
										1832	124.972		164.831
										1833	129.467		116.88
										1834	90.5073		99.4981
										1835	85.7122		107.29
										1836	124.073		187.908
										1837	107.29		128.868
										1838	119.877		102.795
										1839	94.703		92.0058
										1840	146.25		92.3055
										1841	74.6236		103.094
										1842	112.984		190.005
										1843	86.6113		90.807
										1844	112.385		92.3055
										1845	95.3024		123.773
									4	1846	127.669		138.159
										1847	159.736		78.8193
										1848	93.2046		124.672
										1849	85.1129		96.5012
										1850	85.4125		131.565
										1851	58.4402		99.1984
										1852	108.189		82.7153
										1853	77.0211
										1854	95.0027
										1855	85.4125
										1856	95.3024
										1857	56.3423
										1858	60.2383
										1859	60.538
										1860	65.3331
										1861	54.8438
										1862	69.8285
										1863	66.8316
										1864	65.3331
										1865	62.0365

## Sheet: S.Figure 4
												WT						kd-toc75						kd-toc159						ko-toc33						ko-toc132
												TOC75	TOC33	TOC159	TOC34	TOC120	TOC132	TOC75	TOC33	TOC159	TOC34	TOC120	TOC132	TOC75	TOC33	TOC159	TOC34	TOC120	TOC132	TOC75	TOC33	TOC159	TOC34	TOC120	TOC132	TOC75	TOC33	TOC159	TOC34	TOC120	TOC132
											Experiment 1	1	1	1	1	1	1	1.59353	1.28795	1.56149	2.06305	1.32546	2.17502	1.01466	2.08672	2.16585	1.94365	1.96953	1.9242	0.810613	0.0106359	2.16649	1.54425	1.77052	1.46076	1.35741	1.44188	1.63422	2.18618	1.16221	0.0417375
											Experiment 2	1	1	1	1	1	1	1.8586	1.72861	1.25149	1.34296	0.711211	1.90491	1.28558	2.20984	1.05284	1.34283	1.33356	1.4374	1.76489	0.107806	1.07516	1.61771	1.64153	1.7324	1.51297	1.34256	1.16422	1.95957	2.50841	0.0591846
											Experiment 3	1	1	1	1	1	1	1.44229	1.6472	1.39149	1.54239	1.10016	1.57773	1.22166	2.16984	0.954604	1.68365	1.14459	2.40641	1.13103	0.0716359	1.58116	1.82771	0.991495	1.50641	1.21297	1.56256	0.622337	1.82957	1.70945	0.0288741
											Avg	1	1	1	1	1	1	1.63147	1.55459	1.40149	1.64947	1.04561	1.88589	1.17397	2.15547	1.3911	1.65671	1.48256	1.92267	1.23551	0.0633594	1.6076	1.66323	1.46785	1.56652	1.36112	1.449	1.14026	1.99177	1.79335	0.0432654
											STDV	0	0	0	0	0	0	0.210731	0.234477	0.155242	0.371791	0.310737	0.299098	0.141615	0.0628093	0.672751	0.301317	0.432183	0.484506	0.48564	0.0491111	0.546149	0.147108	0.417544	0.145455	0.150034	0.110173	0.506369	0.180474	0.677014	0.0152129
											SE	0	0	0	0	0	0	0.121666	0.135375	0.0896289	0.214654	0.179404	0.172685	0.0817615	0.036263	0.388413	0.173966	0.249521	0.27973	0.280384	0.0283543	0.315319	0.0849331	0.241069	0.0839785	0.0866224	0.0636082	0.292352	0.104197	0.390874	0.00878317
											ttest							0.0175875	0.0273693	0.0231973	0.0470374	0.411532	0.01798	0.0304836	0.0132125	0.488335	0.466068	0.0780116	0.467626	0.399206	7.47553e-06	0.200936	0.488848	0.467933	0.207485	0.320962	0.00155226	0.132152	0.108776	0.279672	0.00126807

## Sheet: S.Figure 15
											WT			HA-Toc75 #1			HA-Toc75 #2
											TOC75	TOC33	TOC159	TOC75	TOC33	TOC159	TOC75	TOC33	TOC159
										Expt 1	1	1	1	8.07492	0.790819	0.927554	4.9513	0.857133	0.96254
										Expt 2	1	1	1	9.15159	1.29429	0.991142	4.86341	0.973543	0.901912
										Expt 3	1	1	1	8.03861	1.29429	0.914429	6.60706	1.32115	0.83283
										Avg	1	1	1	8.42171	1.12647	0.944375	5.47392	1.05061	0.899094
										SD	0	0	0	0.632356	0.290681	0.0410298	0.982307	0.241419	0.0649007
										SE	0	0	0	0.365091	0.167825	0.0236885	0.567135	0.139383	0.0374704
										ttest				0.00120557	0.264869	0.0716814	0.00784602	0.375658	0.0573291

[truncated: 2 more sheets: S.Figure 16a, S.Figure 16b,c]
